# Supplementary material for: Systems level expression correlation of Ras GTPase regulators
Source: Cell Commun Signal. 2018 Aug 15;16:46. doi: 10.1186/s12964-018-0256-8 (PMC6094892; doi:10.1186/s12964-018-0256-8)
Supplement: Supplementary file 2 — Protein expression levels and correlations in organisms and normal tissues. (XLSX 19 kb) [file 12964_2018_256_MOESM2_ESM.xlsx]

## Sheet: Sheet1
Additional file 2. RAS subfamily and regulator protein expression levels and correlations in whole organisms and normal tissues (PaxDB)
Abbreviations
RAS = sum of all Ras family transcripts
GEF = sum of all RasGEF family transcripts
GAP = sum of all RasGAP family transcripts
hsWO_01						ppm values			ppm values			ppm values			ppm values
Whole organism (Homo sapiens)						Whole organism (Homo sapiens)			Whole organism (Mus musculus)			Whole organism (Danio rerio)			Whole organism (Drosophila melanogaster)
	RAS_GEF	RAS_GAP	GEF_GAP			RAS			RAS			RAS			RAS
Ratio values	0.0241347	0.0524315	0.460309
						ENSP00000325836	0.809		ENSMUSP00000055605	0.9		ENSDARP00000059755	15.5		FBPP0076651	2.43
Whole organism (Mus musculus)						ENSP00000364919	1.13		ENSMUSP00000055416	4.26		ENSDARP00000055741	35.6		FBPP0078342	87.4
	RAS_GEF	RAS_GAP	GEF_GAP			ENSP00000360020	0.367		ENSMUSP00000033500	0.322		ENSDARP00000022612	18.4		FBPP0305568	2.2
Ratio values	0.0827619	0.110125	0.751529			ENSP00000339136	0.014		ENSMUSP00000029868	0.097		ENSDARP00000021124	28.5		FBPP0073068	90.7
						ENSP00000297596	0.269		ENSMUSP00000026572	23.5		ENSDARP00000066862	23		FBPP0088074	10.2
Whole organism (Danio rerio)						ENSP00000309845	68.2		ENSMUSP00000032399	27		ENSDARP00000015776	0.16		FBPP0111545	7
	RAS_GEF	RAS_GAP	GEF_GAP			ENSP00000256078	74.7		ENSMUSP00000035045	1.41		ENSDARP00000124094	0.08		FBPP0078328	15.7
Ratio values	0.00325637	0.0306125	0.106374			ENSP00000289104	1.3		ENSMUSP00000121496	0.015		ENSDARP00000005231	0.505		FBPP0070558	195
						ENSP00000373411	1.8		ENSMUSP00000017981	1.25		ENSDARP00000052655	22.3		FBPP0086392	11.7
Whole organism (Drosophila melanogaster)						ENSP00000303580	11.2		ENSMUSP00000029445	67.1		ENSDARP00000050670	262		FBPP0072086	99.9
	RAS_GEF	RAS_GAP	GEF_GAP			ENSP00000358548	66.9		ENSMUSP00000009003	28.5		ENSDARP00000014099	54.9		FBPP0290321	6.94
Ratio values	0.0465811	0.0882675	0.527726			ENSP00000005257	70.8		ENSMUSP00000004565	28.3		ENSDARP00000100974	5.03		FBPP0072746	277
						ENSP00000272519	88.9		ENSMUSP00000088174	70.2		ENSDARP00000110237	90.4		FBPP0081617	10.2
PaxDB_integrated_tissues (Homo sapiens)						ENSP00000348786	546		ENSMUSP00000066238	87.9		ENSDARP00000016622	20.6		FBPP0111558	4.38
	RAS_GEF	RAS_GAP	GEF_GAP			ENSP00000250559	839		ENSMUSP00000056433	6.46		ENSDARP00000108967	1.2		FBPP0081600	211
Correlation values	0.196837	0.247368	0.662567			ENSP00000245304	14.6		ENSMUSP00000038841	33.5		ENSDARP00000012139	42.7
						ENSP00000319096	34.1		ENSMUSP00000058391	8.35		ENSDARP00000084401	0.217		RASGEF
individual tissues Kim et al. (Homo sapiens)						ENSP00000340274	24.4		ENSMUSP00000118070	0.007		ENSDARP00000058876	7.38
	RAS_GEF	RAS_GAP	GEF_GAP			ENSP00000225688	0.356		ENSMUSP00000048453	0.234		ENSDARP00000038292	9.19		FBPP0086094	3.89
Correlation values	0.0842105	0.0526316	0.842105			ENSP00000216127	0.006		ENSMUSP00000021022	0.049		ENSDARP00000114387	352		FBPP0302889	4.55
						ENSP00000216101	0.142		ENSMUSP00000031646	0		ENSDARP00000099895	7.05		FBPP0080118	3.94
						ENSP00000241463	0.034		ENSMUSP00000053389	0.325		ENSDARP00000068225	0.322		FBPP0289753	14.2
						ENSP00000248706	2.31		ENSMUSP00000082580	0.002		ENSDARP00000107964	13.6		FBPP0078879	9.56
						ENSP00000220062	0.413		ENSMUSP00000000369	0.26					FBPP0086177	4.06
						ENSP00000201979	0.499		ENSMUSP00000127199	0.689		RASGEF			FBPP0078182	3.97
						ENSP00000267396	0.412		ENSMUSP00000032347	0.006					FBPP0303219	3.89
						ENSP00000256953	1.27		ENSMUSP00000131303	0		ENSDARP00000004657	0.028
						ENSP00000229002	0.124		ENSMUSP00000030787	6.07		ENSDARP00000064016	1.22		RASGAP
						ENSP00000262187	56.1		ENSMUSP00000024518	0.066		ENSDARP00000098635	0.002
						ENSP00000301068	0.063		ENSMUSP00000029692	0.635		ENSDARP00000077785	0.022		FBPP0300616	2.26
						ENSP00000357306	1.94		ENSMUSP00000114323	0.024		ENSDARP00000076233	0.001		FBPP0073945	17.6
						ENSP00000321805	0.423		ENSMUSP00000034351	0.203		ENSDARP00000079754	0.407		FBPP0074588	44.2
						ENSP00000299759	0.934		ENSMUSP00000042150	8.69		ENSDARP00000119563	0.039		FBPP0290357	5.48
						ENSP00000246792	31.4		ENSMUSP00000069752	61.5		ENSDARP00000126052	0.053		FBPP0291973	6.24
						ENSP00000256196	78.5					ENSDARP00000118941	0.005		FBPP0303201	2.29
									RASGEF			ENSDARP00000111128	0.157		FBPP0084326	13
						RASGEF						ENSDARP00000063713	0.25
									ENSMUSP00000050586	0.157		ENSDARP00000103571	0.035
						ENSP00000304437	0.572		ENSMUSP00000130604	0.019		ENSDARP00000107084	0.049
						ENSP00000361120	0.604		ENSMUSP00000097812	0.145		ENSDARP00000100483	0.002
						ENSP00000259351	0.611		ENSMUSP00000088563	0.208		ENSDARP00000114027	0.001
						ENSP00000356607	4.66		ENSMUSP00000063872	18.7		ENSDARP00000082104	1.02
						ENSP00000361264	5.02		ENSMUSP00000092703	0.563
						ENSP00000264431	1.09		ENSMUSP00000113778	0.891		RASGAP
						ENSP00000373864	0.186		ENSMUSP00000116426	0.033
						ENSP00000380271	0.281		ENSMUSP00000088336	0.864		ENSDARP00000086045	0.289
						ENSP00000343656	0.105		ENSMUSP00000105313	0.091		ENSDARP00000120120	1.89
						ENSP00000296859	7.26		ENSMUSP00000099804	0.446		ENSDARP00000074778	0.538
						ENSP00000264644	0.057		ENSMUSP00000103103	0.216		ENSDARP00000110618	0.056
						ENSP00000379154	0.124		ENSMUSP00000132244	0.192		ENSDARP00000087800	0.079
						ENSP00000264400	0.304		ENSMUSP00000031276	0.061		ENSDARP00000042247	2.2
						ENSP00000354963	0.023		ENSMUSP00000090829	0.024		ENSDARP00000098243	0.053
						ENSP00000405963	0.377		ENSMUSP00000034912	0.055		ENSDARP00000052665	3.33
						ENSP00000265080	0.25		ENSMUSP00000096930	0.251		ENSDARP00000097957	0.012
						ENSP00000310244	0.229		ENSMUSP00000099593	0.017		ENSDARP00000082526	0.174
						ENSP00000338864	16.3		ENSMUSP00000041135	1.96		ENSDARP00000087797	3.96
						ENSP00000384192	0.046		ENSMUSP00000092828	0.124		ENSDARP00000069758	0.035
						ENSP00000465742	0.319		ENSMUSP00000092200	0.185		ENSDARP00000119608	4.7
						ENSP00000303192	1.06		ENSMUSP00000027760	0.228		ENSDARP00000117546	1.89
						ENSP00000420211	5.43		ENSMUSP00000041082	1.23		ENSDARP00000086956	1.21
						ENSP00000377075	0.415		ENSMUSP00000035726	0.529		ENSDARP00000121633	0.09
						ENSP00000290691	0.023		ENSMUSP00000067786	11.4		ENSDARP00000088144	0.134
						ENSP00000384675	2.72		ENSMUSP00000044866	0.129		ENSDARP00000101097	0.098
						ENSP00000216373	0.672					ENSDARP00000123559	10.2
									RASGAP
						RASGAP
									ENSMUSP00000088532	1.98
						ENSP00000259371	2.94		ENSMUSP00000099874	0.125
						ENSP00000362485	0.636		ENSMUSP00000071289	1
						ENSP00000351015	3.6		ENSMUSP00000071966	0.218
						ENSP00000296440	1.54		ENSMUSP00000082503	1.04
						ENSP00000302647	3.6		ENSMUSP00000105613	0.339
						ENSP00000202677	1.31		ENSMUSP00000101461	6.29
						ENSP00000290101	4.49		ENSMUSP00000040180	2.27
						ENSP00000254695	7.6		ENSMUSP00000105179	1.28
						ENSP00000274376	17.6		ENSMUSP00000034984	0.218
						ENSP00000286364	1.5		ENSMUSP00000112998	1.83
						ENSP00000335029	17.5		ENSMUSP00000037869	0.204
						ENSP00000262940	0.691		ENSMUSP00000031606	5.08
						ENSP00000450244	1.64		ENSMUSP00000077423	1.02
						ENSP00000356621	2.47		ENSMUSP00000064084	0.862
						ENSP00000341905	13.8		ENSMUSP00000073618	1.18
						ENSP00000377771	11.8		ENSMUSP00000061014	1.16
						ENSP00000450832	3.34		ENSMUSP00000104405	2.77
						ENSP00000262861	0.954		ENSMUSP00000082965	0.263
						ENSP00000222345	1.26		ENSMUSP00000080038	14.6
						ENSP00000403636	1.75		ENSMUSP00000094986	5.93
						ENSP00000219476	5.86
