# Supplementary material for: Systems level expression correlation of Ras GTPase regulators
Source: Cell Commun Signal. 2018 Aug 15;16:46. doi: 10.1186/s12964-018-0256-8 (PMC6094892; doi:10.1186/s12964-018-0256-8)
Supplement: Supplementary file 4 — Ratios and correlations in human adult tissues. (XLSX 34 kb) [file 12964_2018_256_MOESM4_ESM.xlsx]

## Sheet: Sheet1
Additional file 4. Ratios and correlations of RAS subfamily and regulator gene expression levels in human normal adult tissues.
Abbreviations
RAS = sum of all Ras family transcripts
GEF = sum of all RasGEF family transcripts
GAP = sum of all RasGAP family transcripts
dmNT_01	BrainMean	HeadMean	cropMean	MidgutMean	HindgutMean	tubuleMean	OvaryMean	TestisMean	AccMean	l_tubMean	l_fatMean	tagMean	carMean	Sgmean	l_sg_mean	l_mid_mean	l_hind_mean	SptV_mean	SptM_mean	LcnsMean	AFBmean	LcarMean	eye_mean	heart_sem	trachea_mean
RAS	6506.9	4339.8	6758.6	3728.4	4021.3	3627.1	4264.7	1421.9	3641.7	4938.3	4829	5738.1	3655.5	3362	4060.9	4220.5	5174.4	4832.8	5131.2	5673.27	3928.1	5075.05	3748.57	222.89	4698.49
GEF	1656.6	791.4	1324.8	514.5	662.2	614.7	1194.6	262.9	660.4	564.1	641.8	1408.1	407.6	975.8	1059.3	637.7	820.5	639.4	802	1414.97	364.4	559.59	888.62	33.41	634.47
GAP	2321.8	902	1090.7	576.6	786.6	514.5	1532	267.9	976.9	807.1	565.8	1687.3	485.3	851.5	995.7	636.8	994.3	419.4	458.3	2367.52	378.4	806.26	867.47	51.3	1301.27
SPEARMAN CORR	0.588462	0.566154	0.810769
RATIOS
RAS_to_GEF	3.92786	5.4837	5.1016	7.24665	6.07264	5.9006	3.56998	5.40852	5.51439	8.7543	7.52415	4.07507	8.96835	3.44538	3.83357	6.61832	6.3064	7.55834	6.398	4.00946	10.7796	9.06923	4.21842	6.67136	7.40538
RAS_to_GAP	2.80252	4.81131	6.19657	6.46618	5.11226	7.04976	2.78375	5.30758	3.72781	6.11857	8.53482	3.40076	7.53245	3.94833	4.07844	6.62767	5.20406	11.5231	11.1962	2.39629	10.3808	6.29456	4.32127	4.34483	3.6107
GEF_to_GAP	0.713498	0.877384	1.21463	0.8923	0.841851	1.19475	0.779765	0.981336	0.676016	0.698922	1.13432	0.834529	0.839893	1.14598	1.06387	1.00141	0.825204	1.52456	1.74995	0.597659	0.963002	0.694057	1.02438	0.651267	0.487578
hsNT_01	adipose	colon	heart	hypothalamus	kidney	liver	lung	ovary	skeletalmuscle	spleen	testes
RAS	223.657	80.18	227.34	254.574	178.341	144.882	228.961	165.093	101.02	346.998	233.576
GEF	48.717	34.56	51.243	149.23	57.182	48.554	61.948	57.224	41.905	120.18	57.698
GAP	29.809	34.719	43.439	82.19	52.305	30.814	45.069	52.224	29.449	68.41	45.58
SPEARMAN CORR	0.9	0.672727	0.845455
RATIOS
RAS_to_GEF	4.59094	2.32002	4.43651	1.70592	3.11883	2.98394	3.69602	2.88503	2.41069	2.88732	4.04825
RAS_to_GAP	7.503	2.3094	5.23355	3.09738	3.40964	4.70182	5.08023	3.16125	3.43034	5.07233	5.12453
GEF_to_GAP	1.63431	0.99542	1.17965	1.81567	1.09324	1.57571	1.37451	1.09574	1.42297	1.75676	1.26586
mmNT_02	adiposetissue	adrenalgland	amygdala	b220.bcell	bladder	bone	bonemarrow	brownfat	cd4.Tcell	cd8.Tcell	cerebellum	cerebralcortex	cortex	dorsalrootganglion	dorsalstriatum	epidermis	frontalcortex	heart	hippocampus	hypothalamus	kidney	largeintestine	liver	lung	lymphnode	macrophage_unstimulated	mammarygland.lact.	mast cells	olfactorybulb	ovary	pancreas	pituitary	prostate	retina	salivarygland	septum (resp epith)	skeletalmuscle	smallintestine	spinalcordlower	spinalcordupper	spleen	stomach	testis	thymus	thyroid	tongueepidermis	trachea	uterus
RAS	73556.8	73573.8	64131.3	73611.4	78323.2	55972	29887.7	18593.8	67713.4	65560.1	52377.9	46132.6	53112.3	52787.1	48993.2	35113.9	52756.1	46987.2	49455	47160.8	36201.7	60876.2	22726	85879.4	57070.7	107699	38985.9	81165.3	63790.7	64506.3	7589.8	43446.6	52434.8	33631.6	19737.2	27492	41883.3	33318.6	44861.2	42125.4	33383.2	36595.7	18833.8	86774.4	17217.3	31276.8	63272.6	56577.3
GEF	15162.4	42064.3	126623	34301.7	8500.65	12019	8183.1	6214	16937.8	16097.1	60024.7	125962	137166	22776.8	68106.7	9499.5	144007	13216.4	108922	92319.1	10213.6	10460.1	24746	24712.4	16408	28547.8	7326.3	29828.1	70762.2	12939.6	3318.55	15116.2	8613.5	17940	5443.9	8644.45	14340.4	11059.1	72832.6	65477.6	5083.6	8243.25	12910	14319.8	3622.45	14441.1	14847.9	8575.25
GAP	22920.8	14606.2	18318.5	38749.4	13812.5	16023	10497.2	6314.6	30931.5	29718	34383.2	15685.4	19332.6	16370.9	11673.9	11314.6	15665.2	10475.5	15446.8	15076.5	7211.3	12757.3	4982.55	18433.2	23461.2	41237.6	6457.4	24976.4	39692.1	14198.4	2459.5	10310	9470.2	11994.4	5236.6	8655.05	8665.7	7031.5	15218.5	10992.1	8783.75	5746.2	11582.2	25566.2	3906.9	10824.6	18560.7	13924.7
SPEARMAN CORR	0.456578	0.832175	0.652953
RATIOS
RAS_to_GEF	4.85126	1.74908	0.506476	2.146	9.2138	4.65694	3.65237	2.99225	3.99777	4.07279	0.872607	0.366242	0.387211	2.31758	0.719359	3.6964	0.366343	3.55522	0.454038	0.510845	3.54446	5.81985	0.918369	3.47515	3.47822	3.77258	5.32137	2.7211	0.90148	4.98519	2.28708	2.87417	6.08751	1.87467	3.62556	3.18031	2.92066	3.01277	0.61595	0.643356	6.56684	4.43947	1.45886	6.05977	4.75296	2.16582	4.26139	6.59774
RAS_to_GAP	3.20916	5.03716	3.5009	1.89968	5.67046	3.49323	2.84719	2.94458	2.18914	2.20607	1.52336	2.94112	2.74729	3.22445	4.19683	3.10342	3.36772	4.48546	3.20164	3.1281	5.02014	4.77187	4.56111	4.65896	2.43255	2.61166	6.03741	3.24968	1.60714	4.54323	3.08591	4.214	5.53682	2.80394	3.76909	3.17642	4.83323	4.73847	2.9478	3.83232	3.80056	6.36867	1.62609	3.3941	4.40691	2.88941	3.40896	4.06309
GEF_to_GAP	0.661511	2.87989	6.91227	0.885219	0.615432	0.750112	0.779547	0.984069	0.547591	0.541662	1.74576	8.03052	7.09508	1.3913	5.83412	0.839579	9.19279	1.26165	7.05148	6.12338	1.41633	0.819931	4.96653	1.34065	0.699367	0.692275	1.13456	1.19425	1.78278	0.911345	1.34928	1.46616	0.909537	1.4957	1.03959	0.998775	1.65484	1.57279	4.78577	5.95676	0.578751	1.43456	1.11464	0.560104	0.927193	1.33409	0.799964	0.61583
hsNT_02	adipose tissue	adrenal gland	appendix	bone marrow	cerebral cortex	colon	duodenum	endometrium	esophagus	fallopian tube	gallbladder	heart muscle	kidney	liver	lung	lymph node	ovary	pancreas	prostate	rectum	salivary gland	skeletal muscle	skin	small intestine	smooth muscle	spleen	stomach	testis	thyroid gland	tonsil	urinary bladder
RAS	627.4	495.9	484.3	295.2	536.6	439.9	324.1	624.7	589.2	497.1	630.9	544	413.9	221.6	529	452.2	395.3	71.3	472.8	412.8	208.4	198.5	234.6	366	643.3	442	317.9	327.5	339.7	437.9	583.8
GEF	216	177.8	266.8	317.7	385.5	188.4	197.2	181.1	234.3	221.7	235.3	162.5	177.7	92.5	252.9	355.6	192.8	49.3	142.1	197.9	102.4	110.7	299.4	206.9	190.3	366.1	181.8	224	257.3	317.8	217.7
GAP	130.9	166.3	180.7	119.1	266.3	165.2	129.6	160.9	150.7	200.1	197.1	102.7	185.5	51.9	184.6	197.8	149.4	57.2	137.5	149.9	149.5	73.9	141.4	151.3	141.5	226.4	183.9	178.1	318.2	143.4	172.8
SPEARMAN CORR	0.263306	0.344758	0.540726
RATIOS
RAS_to_GEF	2.90463	2.78909	1.81522	0.929178	1.39196	2.33493	1.64351	3.44948	2.51472	2.24222	2.68126	3.34769	2.32921	2.39568	2.09174	1.27165	2.05031	1.44625	3.32723	2.0859	2.03516	1.79313	0.783567	1.76897	3.38045	1.20732	1.74862	1.46205	1.32025	1.37791	2.68167
RAS_to_GAP	4.79297	2.98196	2.68013	2.47859	2.01502	2.66283	2.50077	3.88254	3.90975	2.48426	3.20091	5.29698	2.23127	4.26975	2.86566	2.28615	2.64592	1.2465	3.43855	2.75384	1.39398	2.68606	1.65912	2.41904	4.54629	1.9523	1.72866	1.83885	1.06757	3.0537	3.37847
GEF_to_GAP	1.65011	1.06915	1.47648	2.66751	1.44762	1.14044	1.5216	1.12554	1.55474	1.10795	1.19381	1.58228	0.957951	1.78227	1.36999	1.79778	1.2905	0.861888	1.03345	1.32021	0.68495	1.49797	2.1174	1.36748	1.34488	1.61705	0.988581	1.25772	0.808611	2.21618	1.25984
hsNT_03	Adipose - Subcutaneous	Adipose - Visceral (Omentum)	Adrenal Gland	Artery - Aorta	Artery - Coronary	Artery - Tibial	Bladder	Brain - Amygdala	Brain - Anterior cingulate cortex (BA24)	Brain - Caudate (basal ganglia)	Brain - Cerebellar Hemisphere	Brain - Cerebellum	Brain - Cortex	Brain - Frontal Cortex (BA9)	Brain - Hippocampus	Brain - Hypothalamus	Brain - Nucleus accumbens (basal ganglia)	Brain - Putamen (basal ganglia)	Brain - Spinal cord (cervical c-1)	Brain - Substantia nigra	Breast - Mammary Tissue	Cervix - Ectocervix	Cervix - Endocervix	Colon - Sigmoid	Colon - Transverse	Esophagus - Gastroesophageal Junction	Esophagus - Mucosa	Esophagus - Muscularis	Fallopian Tube	Heart - Atrial Appendage	Heart - Left Ventricle	Kidney - Cortex	Liver	Lung	Minor Salivary Gland	Muscle - Skeletal	Nerve - Tibial	Ovary	Pancreas	Pituitary	Prostate	Skin - Not Sun Exposed (Suprapubic)	Skin - Sun Exposed (Lower leg)	Small Intestine - Terminal Ileum	Spleen	Stomach	Testis	Thyroid	Uterus
RAS	511.906	528.738	251.818	635.498	643.983	796.06	380.62	277.743	370.74	394.952	387.21	346.533	420.181	469.281	274.28	394.613	405.029	362.265	237.82	281.108	445.808	433.714	530.012	507.056	291.018	554.937	314.862	555.804	513.395	438.659	321.282	343.309	145.978	420.875	258.743	324.42	505.042	323.781	108.768	453.549	378.504	259.603	268.575	233.351	331.866	207.705	258.248	323.864	543.151
GEF	160.378	161.705	141.736	121.768	135.127	127.603	155.317	232.966	261.303	184.991	302.658	322.796	311.021	283.32	244.745	155.409	217.429	164.933	206.694	150.815	171.683	131.413	158.505	126.075	145.71	134.471	189.631	130.187	160.249	89.4652	78.8718	147.422	58.3443	199.211	130.93	90.9667	174.021	156.591	81.0133	236.367	161.441	247.304	238.386	160.13	330.169	124.122	139.384	268.25	151.743
GAP	145.669	128.079	122.547	150.047	158.276	169.919	170.567	143.081	180.775	223.505	319.049	359.868	229.328	196.958	142.96	137.5	258.994	185.063	100.705	115.871	157.079	170.566	185.684	165.79	155.274	156.492	148.82	158.88	167.478	89.0094	74.058	187.963	81.789	178.565	164.741	67.0817	218.59	168.173	125.734	246.548	187.281	153.371	157.851	165.016	244.036	193.329	151.633	342.709	185.879
SPEARMAN CORR	-0.0577376	0.282081	0.513394
RATIOS
RAS_to_GEF	3.19186	3.26977	1.77666	5.21893	4.76575	6.23858	2.4506	1.1922	1.41881	2.13498	1.27936	1.07354	1.35097	1.65636	1.12068	2.53919	1.86281	2.19643	1.15059	1.86393	2.59669	3.3004	3.34382	4.02185	1.99724	4.12683	1.6604	4.26926	3.20374	4.90312	4.07347	2.32875	2.502	2.11271	1.9762	3.56636	2.90219	2.06769	1.3426	1.91884	2.34453	1.04974	1.12664	1.45726	1.00514	1.67339	1.85277	1.20732	3.57942
RAS_to_GAP	3.51417	4.12821	2.05486	4.23534	4.06874	4.68493	2.2315	1.94117	2.05083	1.76708	1.21364	0.962944	1.83222	2.38265	1.91858	2.86991	1.56386	1.95752	2.36155	2.42604	2.83811	2.54279	2.85438	3.05842	1.87422	3.5461	2.11572	3.49825	3.06545	4.92823	4.33825	1.82647	1.78481	2.35699	1.5706	4.83618	2.31045	1.92529	0.865069	1.8396	2.02105	1.69264	1.70145	1.41411	1.3599	1.07436	1.7031	0.945012	2.92206
GEF_to_GAP	1.10098	1.26254	1.15659	0.811533	0.853746	0.750962	0.910593	1.62822	1.44546	0.82768	0.948626	0.896983	1.35623	1.43848	1.71198	1.13025	0.839514	0.891226	2.05247	1.30157	1.09297	0.770449	0.853627	0.760452	0.938406	0.859281	1.27422	0.819406	0.956834	1.00512	1.065	0.784314	0.713352	1.11562	0.794761	1.35606	0.796106	0.931131	0.644324	0.958705	0.862029	1.61245	1.5102	0.970389	1.35295	0.642026	0.919218	0.782733	0.816352
hsNT_04	BLCA	BRCA	CESC	COAD	GBM	HNSC	KICH	KIRC	KIRP	LIHC	LUAD	LUSC	PRAD	READ	SKCM	STAD	THCA	UCEC
RAS	589.387	519.585	792.809	473.242	599.606	443.281	733.157	609.455	566.455	185.689	550.496	562.816	532.079	544.607	392.924	510.043	353.956	692.438
GEF	186.502	187.63	125.429	174.897	453.42	144.364	175.425	167.949	174.348	63.3337	193.877	209.942	123.48	156.869	154.255	147.443	168.42	159.978
GAP	145.445	184.29	124.721	187.571	374.645	124.882	353.515	273.363	315.858	54.581	165.12	169.411	157.759	168.842	188.266	168.317	309.586	177.729
SPEARMAN CORR	0.320949	0.203302	0.545924
RATIOS
RAS_to_GEF	3.16023	2.7692	6.32076	2.70583	1.32241	3.07059	4.17933	3.62882	3.24899	2.93192	2.83941	2.68082	4.30902	3.47172	2.54723	3.45925	2.10162	4.32835
RAS_to_GAP	4.0523	2.81938	6.35666	2.52301	1.60047	3.54961	2.0739	2.22947	1.79338	3.40209	3.3339	3.32218	3.37273	3.22554	2.08707	3.03026	1.14332	3.89603
GEF_to_GAP	1.28228	1.01812	1.00568	0.932433	1.21027	1.156	0.496229	0.614379	0.551982	1.16036	1.17416	1.23924	0.782714	0.929088	0.819347	0.875987	0.544018	0.900118
hsNT_05	Homo sapiensBrain frontal cortex	Homo sapiensBrain prefrontal cortex	Homo sapiensBrain temporal lobe	Homo sapiensCerebellum	Homo sapiensHeart	Homo sapiensKidney	Homo sapiensLiver	Homo sapiensTestis
RAS	638.358	437.251	882.493	494.347	1062.01	347.938	168.637	222.487
GEF	462.788	477.671	528.331	391.905	198.41	185.869	111.229	118.599
GAP	430.797	341.593	635.36	475.149	146.54	294.193	191.6	154.462
	0.690476	0.285714	0.738095
SPEARMAN CORR	0.690476	0.285714	0.738095
RATIOS
RAS_to_GEF	1.37937	0.91538	1.67034	1.2614	5.35258	1.87195	1.51612	1.87596
RAS_to_GAP	1.48181	1.28004	1.38896	1.0404	7.24723	1.18269	0.880148	1.4404
GEF_to_GAP	1.07426	1.39837	0.831546	0.824805	1.35397	0.631792	0.580528	0.767822
ggoNT_01	Gorilla gorillaBrain prefrontal cortex	Gorilla gorillaCerebellum	Gorilla gorillaHeart	Gorilla gorillaKidney	Gorilla gorillaLiver	Gorilla gorillaTestis
RAS	547.295	307.286	625.754	288.837	228.565	184.542
GEF	377.749	306.545	242.922	202.377	144.115	165.43
GAP	347.9	343.259	172.115	148.479	119.583	108.586
SPEARMAN CORR	0.771429	0.828571	0.942857
RATIOS
RAS_to_GEF	1.44883	1.00242	2.57594	1.42722	1.58599	1.11553
RAS_to_GAP	1.57314	0.8952	3.63567	1.94531	1.91135	1.6995
GEF_to_GAP	1.0858	0.893043	1.4114	1.363	1.20515	1.52349
ptNT_01
RAS	660.32	454.67	778.099	314.127	479.348	250.718
GEF	402.094	334.491	169.73	164.139	122.268	175.015
GAP	372.86	408.479	121.64	201.043	145.191	162.685
SPEARMAN CORR	0.0857143	-0.314286	0.657143
RATIOS
RAS_to_GEF	1.6422	1.35929	4.58434	1.91379	3.92047	1.43255
RAS_to_GAP	1.77096	1.11308	6.39674	1.56249	3.3015	1.54112
GEF_to_GAP	1.07841	0.818869	1.39535	0.816437	0.842119	1.07579
ppNT_01	Pan paniscusBrain prefrontal cortex	Pan paniscusCerebellum	Pan paniscusHeart	Pan paniscusKidney	Pan paniscusLiver	Pan paniscusTestis
RAS	689.155	394.527	842.702	426.457	389.952	214.932
GEF	419.884	343.474	217.246	249.715	162.872	220.119
GAP	351.101	352.72	132.107	208.272	92.3932	212.26
SPEARMAN CORR	0.257143	-0.0285714	0.885714
RATIOS
RAS_to_GEF	1.6413	1.14864	3.87903	1.70777	2.39423	0.976435
RAS_to_GAP	1.96284	1.11853	6.37892	2.0476	4.22057	1.01258
GEF_to_GAP	1.19591	0.973786	1.64446	1.19899	1.76281	1.03702
ppyNT_01	Pongo pygmaeusBrain prefrontal cortex	Pongo pygmaeusCerebellum	Pongo pygmaeusHeart	Pongo pygmaeusKidney	Pongo pygmaeusLiver
RAS	713.24	253.276	646.143	424.812	469.922
GEF	407.441	362.991	96.9482	103.375	110.938
GAP	420.496	322.946	111.785	180.931	110.582
SPEARMAN CORR	0.1	0.1	0.7
RATIOS
RAS_to_GEF	1.75053	0.697746	6.66482	4.10941	4.2359
RAS_to_GAP	1.69619	0.784265	5.78024	2.34792	4.24952
GEF_to_GAP	0.968955	1.124	0.867275	0.571351	1.00322
mmuNT_01	Macaca mulattaBrain	Macaca mulattaBrain prefrontal cortex	Macaca mulattaCerebellum	Macaca mulattaHeart	Macaca mulattaKidney	Macaca mulattaLiver	Macaca mulattaTestis
RAS	462.52	628.44	257.645	865.417	247.139	392.426	232.234
GEF	455.272	482.587	327.264	149.104	161.895	126.816	163.994
GAP	414.787	420.407	367.324	143.769	198.286	189.8	166.437
SPEARMAN CORR	0.107143	0.142857	0.821429
RATIOS
RAS_to_GEF	1.01592	1.30223	0.78727	5.8041	1.52654	3.09446	1.41612
RAS_to_GAP	1.11508	1.49484	0.701411	6.01951	1.24637	2.06757	1.39533
GEF_to_GAP	1.0976	1.1479	0.89094	1.03711	0.816468	0.668154	0.985322
mmNT_01	Mus musculusBrain	Mus musculusCerebellum	Mus musculusHeart	Mus musculusKidney	Mus musculusLiver	Mus musculusTestis
RAS	198.982	132.567	255.314	80.7696	44.9262	112.286
GEF	237.727	110.426	50.9145	34.2312	129.064	26.6752
GAP	214.164	147.292	101.038	83.6291	52.6297	110.459
SPEARMAN CORR	0.142857	0.657143	0.257143
RATIOS
RAS_to_GEF	0.83702	1.20051	5.01456	2.35953	0.348092	4.20939
RAS_to_GAP	0.929111	0.90003	2.52692	0.965808	0.853628	1.01654
GEF_to_GAP	1.11002	0.749709	0.503916	0.409321	2.4523	0.241493
mdNT_01	Monodelphis domesticaBrain	Monodelphis domesticaCerebellum	Monodelphis domesticaHeart	Monodelphis domesticaKidney	Monodelphis domesticaLiver	Monodelphis domesticaTestis
RAS	213.498	141.799	584.98	118.84	85.7497	58.1882
GEF	200.053	75.7544	56.426	39.226	54.3442	39.0099
GAP	171.206	126.407	78.9049	70.4744	18.5781	41.0626
SPEARMAN CORR	0.771429	0.771429	0.828571
RATIOS
RAS_to_GEF	1.06721	1.87183	10.3672	3.02962	1.5779	1.49163
RAS_to_GAP	1.24702	1.12177	7.41374	1.68628	4.61563	1.41706
GEF_to_GAP	1.16849	0.599291	0.715115	0.5566	2.92517	0.950008
oaNT	Ornithorhynchus anatinusBrain	Ornithorhynchus anatinusCerebellum	Ornithorhynchus anatinusHeart	Ornithorhynchus anatinusKidney	Ornithorhynchus anatinusLiver	Ornithorhynchus anatinusTestis
RAS	333.25	202.499	426.08	148.278	89.2694	111.667
GEF	85.361	68.9278	30.1297	24.5379	30.5457	27.1361
GAP	120.557	101.377	51.6999	91.0029	41.0382	70.3734
SPEARMAN CORR	0.314286	0.428571	0.428571
RATIOS
RAS_to_GEF	3.90401	2.93784	14.1415	6.04281	2.92249	4.11506
RAS_to_GAP	2.76424	1.99749	8.24141	1.62938	2.17528	1.58677
GEF_to_GAP	0.708053	0.679918	0.582781	0.269639	0.744324	0.385601
ggNT_01	Gallus gallusBrain	Gallus gallusCerebellum	Gallus gallusHeart	Gallus gallusKidney	Gallus gallusLiver	Gallus gallusTestis
RAS	425.039	143.694	372.254	181.363	514.824	85.3526
GEF	172.12	115.991	74.9959	61.2451	56.7275	56.4609
GAP	156.393	127.885	67.6497	63.3525	34.4482	68.7593
SPEARMAN CORR	0.257143	-0.314286	0.657143
RATIOS
RAS_to_GEF	2.46943	1.23884	4.96366	2.96126	9.07538	1.51171
RAS_to_GAP	2.71776	1.12362	5.50268	2.86275	14.9448	1.24132
GEF_to_GAP	1.10056	0.906998	1.10859	0.966735	1.64675	0.821139
[truncated: 2 more columns]
