# Supplementary material for: Systems level expression correlation of Ras GTPase regulators
Source: Cell Commun Signal. 2018 Aug 15;16:46. doi: 10.1186/s12964-018-0256-8 (PMC6094892; doi:10.1186/s12964-018-0256-8)
Supplement: Supplementary file 5 — Gene expression correlations for random shuffled genes in adult tissues. (XLSX 8257 kb) [file 12964_2018_256_MOESM5_ESM.xlsx]

## Sheet: Sheet1
Additional file 5. Spearman correlations (åGEF to åGAP) for random shuffled genes normal adult tissues.
	dmNT_01	hsNT_01	mmNT_02	hsNT_02	hsNT_03	hsNT_04	ggNT_01	oaNT_01	mdNT_01	mmNT_01	mmuNT_01	ppyNT_01	ptNT_01	ppNT_01	ggoNT_01	hsNT_05
P-value	3.80272e-05	0.00384687	3.44531e-06	0.00140138	0.497695	0.0125276	0.0708048	0.163778	0.0318779	0.284347	0.0226535	0.0802383	0.0709852	0.0243126	0.0174396	0.0247508
real data	0.810769	0.845455	0.652953	0.540726	0.513394	0.545924	0.657143	0.428571	0.828571	0.257143	0.821429	0.7	0.657143	0.885714	0.942857	0.738095
SHUFFLED	0.184615	0.245455	-0.132653	-0.0914673	-0.127421	-0.47162	-0.828571	-0.771429	0.6	0.2	-0.142857	0.1	-0.542857	0.0857143	0.485714	-0.190476
	0.510769	-0.4	0.00249674	0.124633	0.0608145	0.20743	0.428571	0.714286	-0.257143	-0.428571	0.107143	0.4	0.542857	0.0857143	0.2	-0.738095
	-0.29	0.381818	-0.0806557	0.118413	-0.0748416	0.213622	0.142857	0.485714	-0.2	-0.485714	0.285714	-0.4	-0.0285714	0.0285714	0.828571	0.428571
	0.116154	-0.00909091	-0.0187799	0.0399597	-0.272036	-0.124871	-0.6	-0.371429	-0.428571	0.257143	0.714286	-0.6	0.2	-0.828571	-0.542857	0.619048
	0.266923	-0.0727273	-0.152084	-0.139663	-0.0162896	-0.116615	0.485714	0.942857	0.2	0.257143	-0.821429	0.7	0.371429	0.657143	0.0857143	-0.0714286
	-0.309231	-0.1	0.0886887	-0.0274927	0.0761991	0.28999	0.2	-0.542857	0.657143	0.2	-0.285714	0.1	0.542857	0.257143	0.428571	0.0952381
	0.0146154	0.190909	0.105949	0.191349	-0.0348416	0.226006	-0.657143	0.2	0.714286	0.428571	0.214286	-0.1	-0.771429	-0.257143	-0.428571	0.0952381
	-0.148462	-0.118182	0.113765	0.409678	-0.216109	-0.0773994	0.2	0.371429	-0.257143	-0.485714	0.178571	0	-0.0857143	-0.257143	0.485714	-0.285714
	0.0669231	0.0545455	0.199631	-0.393695	0.113303	0.0773994	-0.0857143	0.0285714	-0.0285714	-0.542857	-0.107143	0.3	0.257143	-0.2	-0.257143	0.119048
	0.0253846	-0.445455	-0.077399	0.170821	-0.0685068	0.0835913	0.257143	-0.657143	0.542857	-0.0857143	-0.571429	0.2	-0.485714	0.371429	-0.0285714	0.190476
	0.0315385	-0.663636	0.156101	0.0579179	0.0886878	0.164087	0.142857	-0.2	-0.771429	0.142857	-0.214286	-0.1	0.257143	0.6	0.142857	0.142857
	-0.207692	0.0818182	-0.197026	0.102273	-0.018552	-0.244582	0.828571	-0.142857	0.371429	-0.0285714	0.678571	0.2	0.714286	-0.428571	0.6	-0.642857
	0.202308	0.4	-0.307099	-0.252566	0.018371	0.0154799	0.2	0.542857	-0.0285714	0.6	-0.5	0.1	-0.6	0.0285714	-0.828571	-0.190476
	0.00461538	-0.418182	0.0766392	-0.0458211	-0.0342081	-0.261094	-0.257143	-0.0857143	-0.428571	0.542857	0.678571	-0.3	-0.485714	-0.142857	-0.142857	-0.0238095
	-0.0923077	0.245455	0.130156	-0.107405	-0.018009	-0.457172	0.428571	0.371429	0.542857	0.0857143	0.142857	-0.3	-0.257143	0.142857	0.142857	0.261905
	-0.0661538	0.363636	0.113113	0.140225	0.213303	0.0154799	0.0857143	0.0285714	0.485714	0.2	-0.321429	-0.1	-0.885714	-0.6	0.885714	-0.428571
	-0.301538	0.436364	-0.139709	0.11713	0.110136	0.174407	0.428571	-0.771429	0.542857	0.771429	-0.214286	0.6	-0.142857	0.542857	-0.6	0.47619
	0.116154	-0.472727	-0.225358	0.0544405	-0.143801	-0.372549	-0.371429	0.142857	0.257143	0.657143	0.821429	0.3	-0.542857	0.771429	0.371429	-0.52381
	-0.156923	0.436364	0.167173	0.141142	-0.227692	0.0443756	-0.0857143	0.142857	-0.257143	-0.0857143	-0.25	0.4	-0.542857	0.142857	-0.0285714	-0.380952
	0.0223077	-0.381818	-0.413157	-0.174853	0.061267	-0.558308	-0.428571	0.542857	0.428571	-0.142857	0.607143	0.7	0.428571	-0.657143	0.428571	-0.190476
	-0.0830769	-0.290909	0.0159574	-0.209311	-0.0968326	0.126935	0.0285714	-0.428571	-0.771429	-0.0285714	0.321429	1	0.428571	-0.942857	-0.771429	0.285714
	0.308462	-0.427273	0.270951	-0.0854106	-0.140181	-0.277606	0.657143	-0.2	-0.657143	0.6	0.285714	-0.9	0.6	0.257143	0.428571	0.833333
	0.0492308	0.172727	0.184108	0.112537	0.0211765	-0.141383	0.314286	-0.0857143	0.371429	-0.657143	-0.214286	0.3	-0.428571	0.371429	-0.6	-0.333333
	0.0584615	0.0727273	-0.183131	0.254765	-0.193394	-0.174407	0.485714	-0.371429	0.0285714	-0.714286	-0.178571	0.5	-0.142857	-0.371429	0.657143	0.119048
	0.178462	0.354545	0.262809	-0.0351906	0.0477828	0.306502	-0.6	0.542857	0.828571	-0.0857143	0.0357143	-0.7	-0.142857	-0.314286	-0.371429	-0.166667
	0.163846	-0.136364	0.196266	0.263563	0.181629	0.110423	0.142857	-0.542857	0.142857	0.0285714	-0.321429	0.4	-0.142857	0.714286	0.542857	0.238095
	0.477692	-0.245455	-0.0288754	0.132344	-0.0355656	0.595459	0.6	0.142857	-0.6	-0.257143	-0.0714286	0.5	0.542857	0.257143	-0.485714	-0.238095
	-0.0946154	0.0636364	0.0447243	0.420455	0.0652489	-0.250774	-0.0857143	0.542857	-0.0857143	-0.771429	0.357143	0.6	0.485714	-0.6	-0.6	0.0952381
	-0.186154	0.490909	-0.251628	0.351173	-0.219367	-0.236326	-0.6	0.371429	0.142857	0.771429	0.428571	-0.3	0.142857	-0.428571	-0.657143	0.309524
	0.213077	-0.254545	-0.218519	-0.205279	-0.0599095	-0.110423	0.0285714	0.0857143	-0.0285714	-0.257143	-0.178571	0.6	0.142857	0.257143	-0.0285714	-0.428571
	-0.0476923	0.254545	0.262918	-0.102273	-0.0912217	0.0835913	-0.0285714	0.0285714	0.314286	-0.142857	0.464286	-0.1	-0.142857	0.0285714	0.0857143	-0.142857
	-0.0615385	0.327273	-0.0554711	-0.160924	0.00923077	0.126935	0.371429	0.2	0.0857143	0.0857143	-0.285714	0.3	0.0285714	-0.657143	-0.2	0.0238095
	0.0592308	0.554545	0.0629614	0.266862	-0.00914027	0.337461	0.714286	-0.2	-0.314286	0.657143	-0.571429	0.5	0.0857143	0.0857143	0.0857143	-0.0952381
	-0.307692	-0.463636	-0.0515632	-0.254399	-0.0335747	-0.378741	-0.828571	-0.371429	-0.0857143	-0.0857143	0.214286	0.2	0.828571	0.371429	-0.0857143	0.47619
	0.03	-0.218182	0.0744681	0.133431	-0.0766516	-0.0856553	0.0285714	-0.485714	-0.6	-0.2	-0.357143	-0.1	0.2	-0.657143	0.6	-0.214286
	-0.12	-0.481818	0.0140035	0.0570067	0.0658824	0.00309598	0.142857	0.0285714	0.0857143	0.428571	0	0	-0.542857	0.2	-0.0285714	0.166667
	0.0584615	-0.0545455	-0.100087	-0.18825	0.00524887	-0.370485	0.542857	0.714286	-0.371429	0.0857143	-0.285714	0.1	0.771429	0.485714	-0.428571	-0.166667
	-0.137692	-0.172727	-0.00640469	-0.179619	0.0656109	-0.00103199	-0.0857143	-0.2	0.142857	0.485714	0.285714	-0.3	0.657143	-0.314286	-0.257143	-0.261905
	0.157692	0.1	-0.134498	0.181468	-0.0265158	-0.0443756	0.2	-0.6	0.2	-0.2	0.214286	0.7	0.542857	-0.2	-0.257143	-0.142857
	-0.0446154	0.0454545	-0.126465	0.276026	0.00823529	-0.0175439	0.0857143	-0.6	0.257143	0.657143	0.75	1	-0.2	-0.2	-0.0857143	-0.190476
	0.165385	0.754545	-0.15241	-0.00366569	-0.155113	0.265222	0.257143	-0.371429	-0.142857	-0.428571	-0.714286	0.8	-0.0857143	-0.542857	0.657143	-0.714286
	-0.175385	-0.109091	0.0995441	0.0333578	-0.0848869	-0.20743	-0.0285714	-0.142857	-0.0857143	0.428571	0.178571	-0.8	-0.314286	0.371429	-0.542857	-0.357143
	0.294615	0.609091	0.0863005	0.0912757	-0.0328507	0.110423	0.542857	0.485714	-0.142857	-0.6	-0.642857	-0.5	-0.485714	0.142857	0.2	-0.166667
	0.294615	-0.6	-0.0425532	0.214443	0.0270588	0.312693	-0.885714	0.0857143	-0.142857	0.657143	-0.571429	0	0.0857143	-0.828571	-0.314286	-0.357143
	-0.0723077	0.190909	-0.0537343	-0.0487537	0.0683258	-0.0485036	-0.142857	-0.485714	0.428571	0.428571	-0.25	-0.6	-0.142857	-0.257143	0.428571	0.452381
	0.216923	-0.0272727	-0.0755536	0.061217	0.142081	0.0464396	-0.0857143	0.257143	-0.0857143	0.428571	0	0.1	0.257143	0.142857	0.257143	-0.142857
	-0.108462	-0.136364	-0.154907	0.184751	0.038733	0.118679	-0.657143	0.657143	-0.0857143	-0.657143	-0.714286	-0.5	-0.771429	0.6	0.771429	-0.047619
	-0.0792308	-0.727273	-0.184759	-0.0832111	-0.0163801	-0.353973	0.771429	-0.828571	-0.314286	-0.142857	-0.107143	0.5	0.314286	0.542857	-0.2	0.738095
	0.133846	0.145455	-0.220148	0.152126	0.217285	0.0835913	0.0285714	0.0285714	-0.0285714	0.428571	0.607143	0.3	-0.714286	-0.657143	0.2	-0.166667
	-0.387692	0.336364	0.1434	0.145175	0.133756	-0.180599	0.657143	-0.771429	-0.371429	0.542857	0.642857	-0.6	0.428571	0.142857	-0.428571	0.190476
	-0.397692	-0.127273	-0.0134607	0.0142988	0.22905	0.209494	-0.257143	-0.485714	-0.771429	-0.714286	-0.285714	-0.4	-0.0285714	-0.771429	0.657143	-0.238095
	0.143846	0.181818	-0.0598133	0.212243	-0.0762896	-0.213622	0.257143	0.0285714	0.0285714	-0.714286	-0.5	0.7	0.371429	0.0857143	-0.371429	-0.047619
	-0.0615385	-0.236364	0.0651324	-0.46261	-0.228688	0.0505676	0.257143	0.485714	-0.885714	0.657143	-0.142857	0.5	-0.0857143	-0.485714	-0.0857143	0.47619
	-0.104615	0.372727	0.285172	0.177419	0.0080543	-0.287926	-0.371429	-0.257143	-0.0285714	-0.2	-0.0357143	0.9	-0.0857143	0.0857143	-0.0857143	-0.666667
	-0.241538	-0.227273	-0.0740339	-0.132893	-0.105973	0.246646	-0.371429	0.0285714	0.2	0.542857	0.214286	-0.4	-0.0285714	-0.0857143	0.142857	0.0952381
	-0.0684615	-0.0636364	-0.0497178	-0.0340909	0.152398	-0.236326	0.0285714	-0.6	-0.771429	-0.942857	0.5	0.3	-0.542857	-0.6	-0.371429	0.238095
	-0.374615	-0.690909	-0.0345202	0.121712	0.161176	-0.137255	0.428571	-0.0857143	-0.257143	-0.2	-0.571429	-0.9	-0.371429	-0.714286	0.828571	0.357143
	-0.0892308	-0.554545	-0.302323	0.170088	0.105068	-0.0918473	-0.771429	-0.714286	0.257143	-0.714286	-0.75	0.3	0.371429	-0.142857	0.0857143	0.238095
	-0.0307692	0.409091	-0.140686	0.0304308	-0.178824	0.415893	0.0285714	0.0857143	-0.885714	0.542857	0.714286	0.8	-0.885714	0.0285714	-0.657143	-0.190476
	0.190769	0.0909091	0.140252	0.235337	0.125701	-0.331269	0.0857143	0.0285714	0.314286	-0.314286	-0.714286	0.1	-0.428571	-0.0285714	0.771429	-0.47619
	0.190769	0.4	-0.0884716	-0.122262	-0.0479638	-0.124871	-0.0285714	-0.542857	-0.6	0.257143	-0.357143	-0.3	-0.0857143	-0.371429	0.714286	0.809524
	0.0261538	-0.0818182	-0.130808	-0.158724	-0.00334842	-0.31063	0.257143	-0.2	0.314286	0.0857143	0.428571	-0.6	-0.485714	0.371429	0.0285714	-0.261905
	-0.0507692	0.0272727	-0.0986756	0.00843109	0.00778281	-0.292054	-0.657143	0.2	0.0285714	-0.885714	-0.178571	0.4	0.6	-0.6	-0.0285714	0.404762
	-0.0523077	-0.263636	-0.0948762	0.0157625	0.0942081	-0.116615	0.485714	-0.257143	-0.257143	-0.771429	-0.142857	-0.4	-0.0285714	0.142857	-0.542857	0.380952
	0.215385	-0.181818	0.0492835	0.149574	-0.10181	0.0423117	-0.771429	-0.428571	-0.0285714	-0.0857143	-0.285714	0.7	-0.0857143	0.6	0.142857	0.142857
	-0.0784615	-0.309091	0.00206253	0.124633	-0.0608145	0.182663	-0.714286	-0.142857	0.314286	-0.257143	-0.0357143	0.6	-0.428571	-0.428571	0.0857143	0.309524
	-0.168462	0.281818	-0.122232	0.0142962	0.197738	0.209494	0.6	0.942857	-0.142857	0.6	0.571429	-0.6	-0.714286	-0.771429	-0.142857	0.380952
	-0.204615	0.127273	0.416413	0.42522	0.145701	0.261094	0.485714	0.2	-0.257143	-0.485714	0.178571	0.1	0.2	-0.828571	0.142857	0
	0.249231	0.5	-0.239145	-0.0454545	0.0447964	-0.0505676	-0.2	-0.142857	0.314286	-0.314286	-0.392857	0.3	-0.2	-0.371429	-0.142857	-0.261905
	-0.24	-0.554545	0.0877117	0.126466	-0.131946	0.386997	0.714286	-0.371429	0.0857143	-0.371429	-0.5	0	0.885714	0.428571	-0.542857	0.809524
	0.118462	0.0454545	-0.243161	0.106672	-0.0853394	0.0608875	0.885714	0.314286	0.142857	-0.542857	-0.285714	0	-0.0285714	-0.485714	-0.6	-0.047619
	0.104615	0.163636	0.109205	0.00879927	0.104615	-0.426213	0.314286	-0.828571	0.0285714	-0.257143	0.178571	0.6	-0.0857143	0.542857	-0.257143	-0.404762
	-0.00692308	0.363636	0.00792445	-0.197947	0.214299	0.159959	0.142857	-0.371429	-0.0285714	0.0285714	0.714286	0.2	0.371429	0.0857143	-0.714286	0.0952381
	0.239231	-0.0636364	-0.148393	0.113636	-0.0971041	0.31063	0.0857143	-0.485714	0.0857143	0.6	0.107143	-0.3	0.2	0.371429	0.2	0.357143
	0.00230769	0.390909	-0.0383196	-0.192815	0.0361991	-0.0443756	-0.0857143	-0.314286	-0.0857143	0.714286	0.178571	-1	-0.257143	0.771429	0.714286	0.214286
	0.244615	-0.109091	0.0923795	-0.244135	0.138462	-0.232198	0.371429	-0.428571	0.0857143	-0.2	-0.428571	0.7	0.142857	-0.428571	-0.257143	-0.285714
	0.107692	-0.0363636	0.00781589	-0.00183284	-0.18	-0.455108	-0.428571	-0.6	-0.428571	-0.0857143	0.178571	0.1	0.371429	0.0857143	-0.0857143	-0.190476
	0.0176923	0.0363636	0.0312636	0.256438	0.0335747	0.20743	0.0285714	-0.257143	0.142857	0.542857	0.357143	-0.7	0.485714	0.142857	-0.714286	0.690476
	-0.283077	-0.290909	0.00434216	-0.062689	-0.0290498	-0.314757	0.142857	0.0857143	0.828571	0.314286	0.607143	-0.6	0.0857143	0.6	0.828571	0.142857
	-0.385385	0.0545455	0.184542	-0.0355572	0.136833	-0.283798	0.714286	0.371429	0.6	-0.0857143	0	0.4	0.0285714	-0.142857	-0.142857	0.166667
	-0.279231	-0.154545	-0.0389709	0.297287	0.0701357	-0.254902	-0.657143	0.142857	-0.828571	0.771429	-0.107143	-0.1	0.6	-0.2	-0.0285714	-0.166667
	0.348462	0.227273	-0.148719	-0.023827	0.16543	0.104231	-0.314286	0.2	-0.6	-0.428571	-0.321429	-0.6	0.2	-0.6	-0.0285714	0.452381
	-0.165385	-0.363636	0.141337	0.0740537	0.0512217	0.265222	-0.371429	0.0857143	-0.542857	0.0857143	-0.0357143	0.6	0.142857	0.371429	-0.485714	-0.119048
	-0.414615	0.381818	-0.328159	0.141496	0.18733	-0.550052	-0.0857143	0.142857	-0.142857	0.657143	-0.321429	-0.7	-0.371429	0.6	0.314286	0
	0.0815385	0.209091	0.178789	0.0828446	-0.0957466	0.24871	0.657143	0.657143	-0.142857	0.6	-0.571429	0	-0.885714	0.485714	0.542857	-0.047619
	-0.00769231	-0.218182	0.118867	0.080286	-0.0330317	-0.0897833	-0.0857143	0.714286	0.542857	0.314286	0.464286	0.6	0.542857	-0.314286	-0.142857	0.190476
	0.281538	-0.154545	0.154255	-0.315249	-0.129502	-0.417957	-0.0857143	-0.142857	-0.428571	0.0285714	0.821429	0.7	0.828571	-0.6	0.714286	-0.357143
	-0.0723077	-0.318182	-0.394811	-0.121334	0.0588235	0.304438	0.257143	-0.885714	0.0285714	-0.0285714	0.357143	-0.3	0.542857	0.142857	-0.485714	-0.190476
	0.354615	0.127273	-0.126791	-0.131598	-0.0647059	-0.0856553	-0.771429	0.142857	0.6	0.542857	0.0357143	-0.6	-0.0285714	0.428571	-0.257143	-0.857143
	0.18	0.0818182	0.0448328	0.0597617	-0.145882	0.308566	0.485714	-0.485714	0.371429	-0.0285714	-0.0714286	-0.8	0.6	0.371429	0.314286	0.047619
	0.0646154	0.281818	-0.200174	0.0472874	0.0699548	0.166151	-0.0285714	0.0285714	-0.428571	0.2	0.178571	0.2	0.6	-0.542857	-0.371429	-0.190476
	-0.252308	0.318182	-0.0495007	-0.0747801	-0.186606	-0.209494	0.6	-0.257143	0.542857	0.428571	-0.178571	0.3	-0.2	0.485714	0.314286	-0.0238095
	0.156154	-0.0454545	0.0863005	0.0520528	0.137466	0.277606	-0.142857	0.6	-0.428571	0.142857	-0.214286	0	-0.257143	0.314286	-0.371429	-0.261905
	-0.0838462	-0.454545	-0.050152	0.200513	-0.217466	-0.114551	0.428571	-0.314286	0.257143	0.257143	-0.107143	0	0.142857	0.428571	-0.542857	0.285714
	-0.419231	0.236364	0.272362	0.098607	0.14733	-0.527348	0.542857	-0.0857143	0.257143	-0.428571	0	-0.5	-0.2	-0.657143	-0.142857	0.690476
	0.348462	0.181818	-0.101932	-0.156906	-0.156652	-0.164087	0.828571	0.314286	0.428571	0.314286	-0.142857	0.9	0.142857	-0.371429	-0.942857	0.785714
	0.296154	-0.136364	-0.0522145	0.0458211	-0.0758371	0.19711	-0.257143	-0.657143	-0.257143	0.142857	-0.0714286	-0.3	0.0857143	0.142857	0.314286	-0.309524
	-0.173846	-0.836364	0.170756	-0.269795	-0.168688	0.275542	-0.257143	0.485714	0.257143	0.0857143	0.714286	0.7	-0.257143	-0.142857	0.257143	0.666667
	-0.228462	0.118182	0.259227	-0.0744135	-0.0547511	0.00309598	0.371429	0.771429	-0.142857	-0.2	-0.0714286	-0.3	-0.428571	0.257143	0.485714	0.0952381
	0.0223077	-0.590909	-0.0991099	0.207111	0.0157466	0.226006	-0.0857143	0.0285714	-0.6	0.542857	-0.285714	-0.8	-0.485714	-0.485714	-0.2	0.309524
	-0.0438462	0.227273	0.0153061	0.0417889	-0.213484	-0.0815273	0.0285714	0.142857	0.371429	0.485714	0.285714	-0.9	-0.0857143	-0.257143	0.257143	-0.761905
	-0.01	0.236364	-0.15838	0.17632	0.115023	0.349845	0.714286	-0.257143	-0.257143	0.314286	-0.321429	-0.4	0.2	-0.371429	0.6	0.428571
	-0.155385	-0.163636	0.177377	0.244341	-0.0270588	-0.215686	-0.428571	0.0857143	-0.371429	0.257143	0.464286	0.7	0.542857	-0.2	0.0857143	-0.214286
	-0.315385	0.154545	0.0698003	-0.0733138	-0.237557	0.0691434	0.142857	-0.0285714	-0.428571	0.885714	-0.0714286	-0.4	-0.0285714	0.0285714	-0.485714	-0.0714286
	0.234615	0.0545455	-0.0227964	-0.00568234	-0.0954751	0.131063	-0.371429	-0.542857	-0.6	-0.314286	0.25	-0.7	0.657143	-0.6	0.257143	0.761905
	0.186923	0.254545	-0.00933565	0.0694712	0.0280543	-0.0381837	-0.371429	-0.714286	0.828571	0.257143	0.0357143	-0.3	-0.771429	0.828571	0.542857	-0.0714286
	0.3	0.190909	-0.146874	0.15066	0.0657919	-0.139319	-0.0857143	0.0857143	-0.542857	0.142857	-0.5	0.8	0.2	-0.828571	-0.428571	-0.880952
	0.103077	0.618182	-0.172275	-0.0153959	0.00886878	0.112487	-0.2	0.657143	0.428571	-0.942857	-0.285714	0.1	-0.257143	-0.314286	-0.885714	-0.238095
	-0.259231	0.290909	0.172275	-0.2854	0.158371	-0.118679	0.142857	-0.142857	-0.142857	-0.142857	0.607143	0.9	-0.771429	0.771429	-0.371429	-0.047619
	0.0853846	0.281818	-0.0454842	0.196848	-0.0806335	0.137255	0.0857143	-0.371429	0.2	0.771429	-0.464286	0	-0.314286	-0.6	0.2	-0.452381
	-0.276923	0.109091	0.0733825	0.170455	0.109774	-0.0464396	-0.714286	-0.0857143	-0.0857143	0.2	0.107143	0.9	-0.0285714	0.142857	-0.0857143	-0.166667
	-0.0284615	0.518182	-0.00119409	-0.0879765	0.119819	-0.221878	0.142857	-0.714286	-0.314286	-0.6	0.0714286	0.1	0.257143	-0.371429	0.2	0.333333
	0.185385	-0.254545	-0.152084	-0.118402	-0.0237104	-0.0629515	0.6	-0.428571	-0.257143	-0.6	0.285714	-0.5	-0.0857143	-0.142857	-0.2	-0.261905
	-0.125385	-0.163636	0.130265	0.159105	0.129683	0.362229	0.485714	-0.0857143	0.142857	0.371429	-0.214286	-0.3	0.371429	0.0857143	0.6	0.52381
	0.163846	0.572727	0.209944	0.0747801	0.155566	0.30031	-0.0857143	0.371429	-0.6	0.885714	0.321429	0.3	-0.142857	-0.0857143	0.314286	0.714286
	0.0407692	-0.190909	-0.184976	-0.0128311	-0.258733	0.0959752	0.6	0.714286	0.542857	-0.0285714	0.285714	0.1	0.6	0.314286	0.0857143	-0.047619
	0.123846	0.218182	0.0347373	-0.1877	-0.271403	-0.0257998	0.0857143	0.371429	-0.428571	-0.428571	0.392857	-0.2	-0.371429	0.371429	0.885714	0.261905
	0.02	-0.0363636	-0.0333261	0.247434	-0.11448	-0.180599	-0.0857143	-0.314286	0.0857143	0.257143	-0.821429	0.8	0.0857143	-0.2	-0.0857143	-0.214286
	0.502308	-0.772727	0.0658923	0.0120968	-0.112851	-0.0381837	0.371429	0.657143	0.2	-0.0857143	0.857143	0.6	0.485714	-0.657143	0.371429	-0.5
	0.0992308	-0.390909	0.10508	0.115113	0.118733	-0.203302	-0.314286	-0.485714	0.257143	0.485714	-0.178571	0.3	-0.485714	0.6	-0.142857	-0.261905
	0.332308	-0.136364	-0.180743	-0.214462	0.115204	0.184727	-0.0285714	0.0857143	-0.428571	0.257143	0.214286	0.4	-0.257143	-0.771429	0.428571	-0.190476
	-0.0715385	-0.181818	-0.0153061	0.090176	0.180181	-0.488132	-0.657143	-0.142857	0.142857	0.142857	-0.428571	0.4	-0.371429	-0.257143	-0.2	-0.238095
	0.18	-0.00909091	0.0105297	0.167522	0.0723077	-0.153767	0.314286	0.6	0.314286	0.0285714	0.607143	-0.3	-0.371429	-0.314286	-0.771429	0.142857
	0.163077	0.618182	0.0711029	-0.0630499	-0.0768326	-0.0773994	-0.542857	0.542857	0.485714	0.6	0.214286	-0.1	0.485714	0.0285714	-0.0857143	0.119048
	0.02	-0.0818182	0.0716457	0.103749	0.262805	-0.143447	-0.0857143	0.142857	0.542857	-0.771429	-0.392857	0.7	0.542857	-0.942857	0.0857143	0.0238095
	-0.182308	0.390909	-0.08033	0.0773531	-0.0120362	-0.236326	-0.2	0.771429	-0.485714	-0.371429	-0.571429	-0.7	0.314286	-0.0285714	0.0857143	0.261905
	0.133846	0.0545455	0.203973	0.00146628	-0.0566516	0.00515996	-0.314286	-0.0857143	0.2	-0.314286	0.0714286	0.3	0.0857143	-0.314286	-0.371429	-0.0238095
	0.31	-0.309091	-0.067195	0.274927	0.180905	0.364293	-0.371429	-0.0857143	0.257143	-0.828571	0.214286	-0.6	0.0857143	0.257143	0.2	0.0714286
	0.166923	0.809091	0.200174	-0.168255	-0.0855204	0.550052	-0.485714	-0.257143	0.485714	-0.2	0.392857	-0.5	0.0857143	-0.0857143	0.542857	-0.261905
	-0.549231	0.0454545	-0.0187799	-0.128299	-0.0682353	-0.182663	-0.142857	-1	0.314286	0.257143	0.392857	-0.1	0.142857	0.314286	0.6	0.166667
	-0.127692	0.663636	0.0438558	0.237192	0.175204	0.550052	0.314286	-0.428571	-0.0285714	0.6	0.642857	0.3	0.2	-0.0285714	-0.0857143	-0.214286
	-0.215385	0.00909091	-0.110942	-0.190249	-0.103439	-0.149639	0.428571	-0.6	0.6	-0.2	-0.571429	-0.3	-0.0857143	0.142857	-0.257143	-0.0952381
	0.263077	-0.4	0.0413591	-0.152493	0.276199	0.0113519	0.771429	-0.485714	-0.2	-0.257143	0	0.6	-0.6	0.542857	-0.0285714	-0.214286
	0.133077	0.209091	0.130699	-0.000733138	0.137195	0.0856553	-0.257143	-0.314286	-0.314286	0.942857	0.821429	0.3	0.142857	-0.6	-0.542857	0.428571
	0.0130769	-0.263636	0.0515632	0.0423426	-0.241629	0.0485036	-0.0857143	0.885714	0.428571	-0.314286	-0.571429	-0.6	0.0285714	-0.542857	-0.2	-0.0238095
	-0.0307692	0.445455	-0.20343	-0.109971	0.155023	-0.199174	0.371429	0.371429	-0.2	-0.142857	0.321429	0.3	-0.828571	0.371429	0.2	0.166667
	0.223077	0.163636	0.151107	-0.248534	-0.1019	0.0134159	0.314286	-0.0857143	0.257143	-0.314286	-0.464286	-0.6	0.0285714	0.0857143	0.0857143	-0.047619
	-0.0269231	-0.345455	-0.0306122	0.168622	-0.00696833	-0.386997	0.0285714	-0.314286	-0.371429	-0.0285714	0.142857	-0.3	0.257143	-0.0285714	-0.542857	-0.5
	-0.0661538	0.409091	-0.141446	-0.174487	-0.0765611	0.0299278	0.371429	0.314286	-0.6	0.0285714	-0.464286	0.6	-0.0857143	-0.371429	-0.314286	0.642857
	-0.0323077	0.436364	-0.113765	-0.180352	-0.0178281	0.327141	-0.142857	-0.0857143	0.314286	0.6	-0.285714	-0.8	-0.2	-0.542857	-0.257143	0.642857
	-0.213077	-0.227273	0.148068	0.0718475	-0.0209955	-0.203302	0.771429	-0.314286	0.142857	0.714286	-0.321429	-0.5	-0.6	-0.542857	-0.142857	-0.0238095
	0.0523077	0.218182	0.162831	0.060856	-0.132127	-0.407637	0.657143	-0.257143	0.771429	-0.142857	0.571429	-0.3	-0.0857143	0.2	-0.371429	-0.261905
	-0.17	-0.154545	-0.0843465	0.00843109	-0.202353	0.135191	0.257143	-0.6	0.428571	-0.0285714	0.0714286	0.8	-0.2	0.142857	0.885714	-0.666667
	0.0161538	-0.0545455	-0.0575337	-0.0656158	-0.256199	0.368421	-0.142857	0.142857	-0.0857143	-0.0857143	0.0357143	0.2	0.371429	0.0285714	0.257143	0.142857
	0.0107692	-0.136364	0.149913	0.205645	-0.0113122	-0.294118	0.0857143	-0.371429	-0.0285714	0.428571	-0.214286	0.2	0.542857	0.428571	0.2	0.738095
	-0.455385	-0.436364	0.0718628	-0.377967	0.0559276	-0.417957	0.371429	0.485714	0.0285714	-0.2	-0.571429	-0.8	-0.428571	-0.542857	0.428571	-0.047619
	0.144615	-0.527273	-0.0849978	0.192815	0.0466063	-0.0732714	0.485714	0.314286	0.657143	-0.142857	-0.285714	0.6	-0.428571	0.657143	-0.2	0.404762
	-0.0146154	-0.0363636	0.121689	0.045642	-0.0613575	0.184727	0.142857	-0.371429	-0.0857143	-0.6	0.535714	0.2	0.771429	-0.257143	0.942857	0
	0.0876923	0.154545	-0.118541	0.295088	-0.212579	-0.21775	-0.257143	-0.428571	-0.485714	-0.142857	-0.107143	0	0.771429	0.142857	0.371429	-0.0714286
	-0.130769	0.109091	-0.026053	-0.256598	-0.198281	-0.362229	-0.142857	-0.6	0.0285714	0.485714	-0.464286	0.3	0.942857	0.371429	-0.485714	0.190476
	0.420769	0.127273	-0.0573165	0.0159472	-0.0483258	-0.4613	0.257143	-0.428571	-0.542857	-0.371429	0.0357143	-0.7	-0.257143	0.257143	0.771429	0.357143
	0.0407692	0.0454545	-0.260421	0.0410557	-0.0877828	-0.151703	-0.885714	0.428571	-0.6	0.257143	0.714286	0.5	0.6	-0.142857	-0.257143	0.0714286
	0.126154	-0.0818182	-0.119844	0.0802786	-0.00751131	0.0712074	0.657143	-0.314286	0.428571	0.314286	-0.5	0.1	-0.771429	0.142857	-0.0285714	-0.738095
	-0.194615	-0.490909	-0.0375597	0.083952	0.282534	0.00309598	-0.0857143	0.0857143	-0.257143	-0.0857143	-0.607143	0.2	-0.0857143	-0.0285714	-0.485714	0.571429
	-0.328462	-0.490909	0.0756622	-0.118046	0.020362	0.0361197	-0.0285714	-0.0285714	0.428571	-0.142857	0.0357143	0.4	-0.371429	-0.485714	0.771429	0.214286
	-0.141538	0.390909	0.0681719	0.188984	-0.313756	-0.250774	0.542857	-0.371429	0.485714	-0.657143	-0.678571	-0.3	-0.771429	-0.142857	-0.314286	-0.761905
	-0.09	-0.572727	0.115176	-0.0285924	-0.0213575	-0.267286	0.0285714	-0.428571	-0.257143	0.771429	0.464286	0.7	-0.142857	0.257143	-0.2	0.142857
	-0.173077	0.436364	-0.187907	0.0425259	0.0791855	0.172343	0.371429	-0.314286	-0.428571	-0.257143	-0.178571	0.5	-0.6	-0.142857	-0.0857143	-0.452381
	0.0669231	0.00909091	0.204516	0.142229	-0.193303	-0.0134159	-0.428571	0.6	0.485714	-0.485714	0.464286	-0.1	0.657143	0.485714	0.371429	0.142857
	-0.370769	0.109091	-0.0916196	-0.233504	0.0249774	0.108359	0.828571	-0.0857143	0.428571	0.828571	0.785714	0.2	0.0857143	0.771429	-0.2	-0.166667
	0.11	0.109091	0.0943335	0.0351906	-0.420362	-0.170279	-0.257143	0.142857	0.485714	-0.542857	0.392857	0.2	-0.0857143	-0.485714	-0.0857143	0.428571
	-0.196154	0.0818182	0.116044	0.0634164	-0.0268778	0.147575	0.142857	-0.0285714	0.257143	0.0857143	0.142857	-0.5	0.542857	0.485714	-0.542857	-0.52381
	-0.383846	0.118182	-0.0886887	0.0865103	-0.106244	-0.22807	-0.485714	0.657143	-0.0285714	-0.314286	-0.321429	-0.2	0.0285714	-0.314286	-0.6	-0.47619
	-0.215385	0.281818	-0.15089	0.179619	0.110679	0.0319917	-0.0857143	-0.257143	0.542857	-0.0857143	0.0357143	-0.3	0.0857143	0.371429	-0.314286	0.333333
	0.139231	-0.145455	0.186604	-0.505178	-0.133484	-0.0712074	-0.257143	0.542857	-0.2	0.428571	-0.214286	-0.8	-0.0857143	-0.428571	-0.6	0.0714286
	-0.190769	0.381818	-0.0975901	0.0678152	-0.141448	0.149639	-0.314286	0.0857143	-0.942857	0.2	0.75	0.6	0.371429	0.0285714	-0.0857143	-0.119048
	-0.167692	0.590909	-0.0897742	0.170455	-0.248778	0.292054	0.542857	-0.485714	0.542857	-0.771429	-0.25	0.1	0.6	0.371429	0.314286	-0.547619
	-0.0907692	0.0909091	-0.166739	-0.126833	0.383167	0.184727	-0.0285714	-0.371429	-0.257143	-0.314286	-0.178571	-0.4	0.257143	0.257143	0.0857143	-0.357143
	0.33	-0.172727	-0.0293096	0.0238292	-0.15276	0.24871	0.2	-0.485714	-0.0285714	-0.542857	-0.25	0.3	0.542857	-0.142857	-0.314286	-0.452381
	0.115385	-0.136364	0.138949	-0.197581	-0.00135747	-0.325077	0.0857143	-0.2	-0.485714	-0.942857	0.25	0.3	0.257143	-0.542857	-0.657143	-0.047619
	0.254615	-0.490909	-0.000325662	-0.0872434	0.136742	0.195046	0.485714	0.0285714	-0.0285714	-0.485714	-0.285714	0.3	0.0285714	-0.371429	-0.371429	-0.142857
	-0.0761538	0.0272727	0.327725	-0.0531525	-0.0482353	0.195046	0.257143	0.6	-0.828571	-0.485714	-0.964286	-0.4	0.0285714	0.0857143	-0.142857	0.142857
	-0.130769	-0.1	0.0066218	0.0172287	0.0853394	-0.0278638	-0.2	-0.714286	0.0285714	-0.657143	0.0357143	-0.3	0.0857143	0.371429	-0.314286	0.142857
	-0.253846	0.00909091	0.132979	0.153973	-0.341991	-0.143447	0.542857	0.371429	0.828571	0.6	0.0714286	0	-0.542857	-0.485714	-0.0285714	-0.666667
	0.228462	0.0363636	0.0996526	0.063783	0.0971041	0.106295	-0.657143	0.257143	-0.428571	0.314286	-0.5	-0.8	-0.0285714	-0.771429	-0.657143	-0.261905
	-0.189231	-0.381818	-0.0446157	0.0366569	0.0879638	0.112487	-0.142857	-0.771429	0.371429	-0.0857143	0.428571	-0.5	0.314286	-0.371429	-0.142857	0.619048
	-0.364615	0.236364	-0.106926	0.0432551	0.229955	-0.26935	-0.2	0.371429	0.142857	-0.142857	-0.5	0.1	-0.257143	0.314286	0.6	0.166667
	0.478462	-0.363636	0.0811984	0.229472	0.00153846	-0.178535	-0.0857143	-0.257143	0.0857143	-0.714286	0.607143	-0.1	-0.314286	0.428571	0.428571	0.47619
	-0.137692	-0.436364	-0.268346	0.285086	-0.0773756	-0.190918	0.6	-0.257143	-0.428571	-0.714286	0.142857	0.2	0.0857143	-0.428571	-0.142857	0.5
	-0.338462	0.490909	-0.0735997	-0.110897	-0.297647	0.240454	0.2	0.0285714	-0.771429	-0.485714	-0.821429	-0.1	0.142857	0.0857143	0.771429	-0.571429
	0.0169231	0.0272727	-0.0262701	0.256232	0.0419909	-0.203302	-0.314286	0.828571	-0.142857	-0.257143	0.0357143	-0.6	0.714286	0.714286	0.428571	0.0952381
	0.220769	-0.0363636	-0.131568	-0.00329912	-0.0154751	0.128999	-0.314286	-0.314286	0.371429	0.771429	0.678571	-0.3	0.714286	-0.485714	-0.6	0.47619
	0.0515385	-0.309091	-0.00673035	-0.343109	0.149231	0.126935	0.428571	0.0857143	-0.142857	-0.942857	-0.285714	-0.7	-0.0857143	-0.257143	-0.2	-0.238095
	-0.0692308	-0.109091	0.0947677	0.307946	0.101448	-0.104231	0.2	-0.314286	0.714286	-0.142857	-0.821429	0.3	-0.0857143	0.542857	0.257143	-0.214286
	0.204615	0.118182	-0.15393	0.227273	-0.0326697	0.252838	-0.142857	-0.942857	-0.0285714	-0.657143	0.464286	0.2	-0.257143	0.142857	-0.371429	0.595238
	0.206923	-0.0363636	0.322948	-0.220308	-0.100724	-0.0608875	-0.142857	0.142857	-0.6	0.485714	-0.178571	-0.3	-0.714286	-0.0857143	0.257143	0.166667
	0.14	-0.1	-0.308076	-0.123534	0.232036	0.283798	0.371429	-0.0857143	0.0857143	0.0857143	-0.357143	0	-0.714286	0.942857	0.0857143	0.214286
	-0.234615	-0.0454545	0.233608	0.0153973	0.020724	-0.378741	0.142857	-0.257143	0.314286	0.6	0.142857	-0.1	0.371429	-0.142857	0.2	-0.142857
	0.0876923	-0.0909091	-0.0805471	-0.0172303	-0.0124887	0.164087	0.371429	-0.142857	0.142857	0.657143	0.0714286	-0.2	-0.942857	0.657143	0.0857143	0.619048
	0.0223077	-0.2	-0.189535	0.290689	-0.0926697	0.114551	0.6	-0.0857143	-0.2	0.428571	0.178571	0.1	-0.371429	-0.314286	-0.257143	-0.047619
	-0.196154	0.354545	0.151759	0.0300587	0.0947511	-0.514964	-0.257143	0.142857	-0.657143	-0.0857143	-0.357143	0.4	0.314286	0.2	0.771429	-0.642857
	0.0238462	0.0727273	-0.0158489	0.111437	-0.100814	0.246646	-0.714286	-0.542857	-0.314286	-0.6	-0.107143	-0.7	-0.0857143	0.0285714	0.0285714	0.380952
	-0.396923	0.0636364	-0.217	0.112903	-0.0522172	-0.0650155	-0.371429	-0.657143	-0.257143	0.714286	0.25	-0.5	0.2	0.257143	0.314286	-0.0714286
	0.205385	-0.0727273	0.0148719	-0.228393	-0.101176	-0.180599	-0.6	-0.485714	0.0285714	0.6	0	0.4	0.714286	0.314286	-0.2	0.404762
	0.172308	-0.109091	0.158815	-0.0751466	-0.207149	-0.347781	0.142857	0.0857143	-0.314286	-0.142857	-0.107143	0.5	-0.0857143	0.257143	-0.885714	0.190476
	0.356923	0.490909	0.0268129	-0.245463	0.0545701	-0.366357	-0.2	0.428571	0.0857143	-0.6	0.285714	-0.3	-0.142857	0.0857143	-0.371429	0.261905
	-0.373846	0.0909091	0.287451	0.0839597	0.186244	0.172343	0.6	-0.314286	0.485714	0.428571	0.0357143	-0.1	0.542857	0.428571	0.0857143	0.380952
	-0.00307692	-0.2	-0.117673	-0.0549853	0.180271	-0.0196078	-0.371429	0.657143	-0.2	-0.6	0.107143	0.3	-0.828571	0.257143	0.314286	-0.190476
	-0.186923	0.163636	0.0719713	0.207478	-0.24362	-0.364293	0.0285714	-0.371429	0.0857143	0.314286	0.25	-0.7	0.142857	0.371429	0.542857	-0.0238095
	0.200769	-0.136364	0.162723	-0.0300587	0.0109502	-0.327141	0.0857143	0.485714	0.0857143	-0.0285714	-0.107143	0.2	-0.142857	-0.485714	-0.771429	0.285714
	-0.0238462	-0.363636	0.205818	-0.341276	0.102443	-0.0257998	0.428571	0.371429	-0.257143	-0.0285714	-0.25	0.5	-0.142857	-0.771429	-0.657143	-0.404762
	0.0438462	-0.218182	0.082284	-0.152126	-0.0935747	0.230134	-0.828571	-0.0857143	0.314286	-0.428571	0.321429	0	0.371429	0.0857143	0.542857	-0.547619
	0.14	0.154545	-0.122992	0.0177802	0.0377376	-0.31063	-0.0857143	0.0857143	-0.142857	-0.314286	0.464286	0	0.657143	-0.0285714	0.371429	0.47619
	0.246154	0.290909	0.008033	0.248167	-0.122081	-0.469556	-0.0857143	-0.428571	-0.0285714	-0.142857	-0.535714	-0.3	-0.371429	0.428571	0.2	-0.428571
	0.177692	-0.127273	0.0236648	0.615159	-0.0434389	0.213622	-0.2	-0.485714	0.0857143	-0.428571	-0.535714	0.3	0.6	-0.657143	-0.6	0.214286
	-0.210769	0.318182	-0.0244247	-0.287757	-0.00280543	-0.157895	-0.2	-0.257143	0.371429	0.657143	0.357143	-0.2	0.428571	0.428571	0.0857143	-0.357143
	0.134615	0.427273	0.00423361	0.121334	0.0496833	0.265222	0.0285714	-0.428571	0.257143	-0.257143	0	0.9	0.2	-0.542857	-0.257143	0.238095
	0.0869231	0.581818	-0.00814155	-0.100449	-0.0702262	0.386997	0.771429	-0.0285714	0.0285714	0.714286	0.0357143	0.6	0.6	0.714286	-0.428571	0.52381
	-0.398462	0.536364	0.108771	0.288883	-0.106244	-0.0835913	-0.371429	0.714286	-0.0857143	-0.2	-0.0714286	-0.9	0.2	-0.0857143	0.257143	0.142857
	-0.0946154	0.272727	-0.105623	0.107771	-0.106968	0.155831	-0.0857143	-0.2	-0.428571	0.2	0.142857	0.3	-0.142857	-0.0857143	-0.0285714	0.261905
	0.0246154	-0.0454545	-0.0730569	0.178535	-0.162443	-0.254902	0.428571	-0.428571	0.314286	0.657143	0.178571	-0.1	0.257143	-0.828571	0.2	0.357143
	-0.287692	-0.0454545	-0.0166088	0.216479	-0.130679	-0.0546956	-0.428571	0.371429	0.142857	-0.0857143	-0.642857	-0.7	-0.6	-0.942857	-0.771429	0.047619
	-0.0461538	0.254545	-0.0475467	0.138392	-0.102986	0.0835913	-0.0857143	-0.828571	0.0285714	0.371429	0.285714	0.9	-0.2	0.0285714	-0.257143	-0.380952
	-0.120769	-0.190909	0.110182	-0.253299	-0.201357	0.0773994	-0.714286	-0.142857	0.542857	-0.6	-0.642857	0.1	0.885714	0.885714	-0.371429	-0.0238095
	-0.306154	0.0181818	0.272579	0.0337243	-0.162896	-0.133127	0.2	-0.371429	0.428571	-0.6	0.607143	0.3	-0.371429	0.0285714	-0.485714	-0.428571
	0.00461538	-0.236364	-0.174555	0.341642	-0.143348	-0.0237358	-0.542857	0.485714	0.142857	0.771429	0.142857	-0.7	0.6	0.314286	-0.2	0.809524
	0.290769	-0.0727273	-0.0525402	0.171188	0.061629	-0.333333	0.314286	-0.371429	-0.142857	0.771429	-0.285714	0.5	0.0857143	0.257143	0.257143	-0.190476
	-0.157692	-0.218182	-0.103018	-0.227273	0.150317	0.164087	0.0857143	-0.0857143	-0.6	-0.771429	-0.714286	-0.2	-0.371429	-0.0857143	-0.257143	-0.52381
	-0.0353846	0.0818182	-0.00488493	-0.0271261	0.20009	-0.275542	0.485714	0.6	-0.2	0.828571	-0.678571	-0.1	-0.542857	-0.542857	0.314286	0.452381
	0.12	0.0727273	-0.125706	0.428519	-0.0309502	-0.122807	-0.2	-0.142857	0.6	0.0857143	0.0357143	-0.1	0.314286	0.542857	-0.2	0.452381
	0.0746154	-0.190909	0.0400564	-0.018695	-0.162262	0.277606	0.428571	0.314286	0.0857143	0.257143	0.714286	-0.8	0.314286	0.6	0.142857	0.166667
	0.0169231	0.281818	-0.210921	0.233504	-0.00307692	-0.256966	-0.828571	-0.485714	-0.257143	-0.0857143	-0.571429	-1	-0.428571	0.257143	-0.0857143	0.571429
	0.114615	-0.4	0.212549	0.109604	0.196652	-0.327141	-0.2	0.0857143	0.6	-0.657143	0	-0.9	-0.257143	0.257143	-0.771429	0.0952381
	0.272308	0.0181818	0.105623	-0.166422	0.0683258	-0.104231	0.542857	0.314286	0.485714	-0.2	-0.285714	-0.6	0.2	0.542857	0.6	-0.47619
	0.141538	0.0363636	-0.0325662	0.192082	-0.16905	0.168215	0.142857	0.142857	-0.0285714	-0.0285714	0.75	0	-0.314286	0.371429	-0.142857	0.0952381
	0.0353846	-0.254545	-0.0326748	-0.104298	0.0303167	-0.00103199	-0.428571	0.0857143	0.542857	0.0857143	0.178571	0.1	0.942857	-0.885714	-0.0857143	0
	-0.433846	-0.0545455	0.176726	-0.101384	-0.124163	-0.159959	0.828571	0.942857	0.428571	-0.142857	0.428571	0.9	0.0857143	-0.0857143	0.771429	-0.333333
	0.156154	-0.563636	0.134824	-0.109238	-0.251765	0.133127	-0.257143	0.428571	-0.314286	0.6	0.571429	-0.1	0.257143	-0.485714	-0.2	-0.404762
	-0.0730769	0.4	-0.0851064	-0.106305	-0.0135747	0.223942	-0.714286	0.2	0.0857143	-0.314286	0.357143	0.1	0.942857	-0.542857	-0.657143	-0.833333
	-0.284615	0.154545	-0.0500434	0.207845	0.1781	0.0753354	-0.771429	-0.257143	0.428571	-0.6	-0.607143	-0.1	0.142857	0.6	-0.6	0
	-0.0630769	0.445455	0.100195	0.0381232	0.221629	0.230134	0.485714	-0.657143	-0.485714	-0.0857143	-0.5	-0.4	-0.485714	0.542857	0.371429	-0.309524
	0.155385	0.136364	0.00390795	0.0557185	-0.0907692	0.159959	0.142857	-0.371429	0.542857	-0.371429	-0.0714286	0.3	0.142857	0.6	-0.6	0.285714
	-0.245385	0.272727	0.0746852	-0.142229	0.206787	-0.0980392	-0.2	0.314286	-0.371429	-0.0857143	-0.321429	-0.7	-0.714286	0.314286	-0.428571	-0.47619
	-0.583077	-0.0454545	0.206036	-0.0942082	-0.0402715	0.347781	-0.428571	0.771429	-0.542857	-0.142857	-0.321429	0.5	-0.371429	0.942857	0.771429	-0.0952381
	-0.246923	0.3	-0.0706687	-0.343109	0.313032	0.254902	-0.6	0.0857143	-0.428571	0.542857	-0.107143	0.3	-0.6	-0.0857143	-0.257143	0.166667
	0.0415385	-0.209091	-0.202779	0.143158	0.132489	0.131063	-0.485714	-0.714286	-0.314286	0.657143	-0.428571	-0.1	0.0857143	0.0285714	-0.657143	0.357143
	-0.0830769	0.336364	-0.120712	0.026393	0.142443	0.0753354	0.2	-0.142857	-0.0285714	-0.828571	-0.428571	0.7	0.257143	0.6	0.257143	-0.190476
	-0.0746154	0.0909091	0.00694746	-0.0340909	0.140181	-0.0794634	-0.257143	-0.0857143	-0.2	0.428571	-0.107143	-0.3	0.542857	0.0857143	0.657143	0.547619
	-0.00307692	-0.154545	0.3401	0.15066	-0.276018	0.382869	-0.142857	0.428571	-0.257143	-0.485714	-0.25	0.9	0.0285714	-0.142857	0.714286	-0.214286
	-0.0123077	0.281818	0.0513461	0.142962	-0.183801	-0.0567595	-0.257143	0.0285714	-0.0857143	0.142857	0.428571	0.1	-0.485714	0.257143	-0.0857143	0.0952381
	-0.0107692	0.0636364	0.10584	-0.0333578	0.145068	0.287926	0.657143	0.314286	0.0857143	0.0857143	-0.964286	-0.1	0.485714	-0.828571	-0.2	-0.5
	0.11	0.254545	0.0958532	-0.142229	-0.259638	0.110423	-0.6	-0.2	-0.314286	0.0285714	0.178571	-0.4	-0.0857143	0.771429	0.257143	-0.380952
	0.257692	0.654545	-0.0290925	-0.0945748	0.0147511	0.110423	-0.771429	-0.542857	0.428571	0.142857	-0.714286	0.1	-0.0857143	-0.257143	1	0.333333
	-0.380769	-0.0272727	0.11485	0.242163	0.282896	0.273478	-0.771429	-0.828571	-0.142857	-0.142857	0.642857	0.1	-0.0857143	0.314286	-0.0857143	0.47619
	0.152308	-0.354545	0.0835866	0.328079	0.187511	0.358101	0.142857	0.485714	0.485714	-0.257143	-0.428571	-0.1	-0.2	-0.2	0.6	-0.571429
	-0.0915385	-0.336364	-0.0361485	0.371701	-0.078914	-0.0381837	-0.142857	0.2	-0.257143	0.428571	0.25	-0.2	-0.314286	-0.142857	0.142857	0.309524
	0.03	0.363636	-0.0768563	0.231305	0.163348	-0.500516	-0.542857	-0.428571	-0.485714	0.0857143	0.0714286	0.6	-1	0.314286	0.771429	0.380952
	-0.0523077	-0.409091	-0.339883	0.0524194	-0.0914027	-0.28999	0.771429	0.6	-0.2	-0.542857	-0.178571	-0.1	-0.371429	0.428571	-0.142857	0.571429
	0.2	0.345455	-0.328485	0.139663	0.0114932	0.186791	0.314286	-0.371429	0.142857	-0.257143	-0.0714286	0.9	0.257143	-0.0857143	0.542857	-0.285714
	0.103846	0.472727	-0.0856492	0.133443	-0.112308	0.223942	-0.0857143	-0.771429	0.6	0.542857	0.25	0	0.485714	0.657143	0.428571	0.0714286
	0.0223077	0.0454545	0.0485237	-0.0586564	-0.0533937	-0.205366	0.657143	-0.0857143	-0.428571	-0.428571	0.214286	-0.3	0.542857	-0.371429	0.428571	-0.142857
	-0.176923	-0.345455	0.135258	-0.128299	0.190498	-0.333333	0.0285714	-0.428571	-0.485714	-0.2	-0.214286	0.7	-0.714286	0.714286	-0.0285714	-0.619048
	0.12	0.536364	0.335541	-0.0619501	0.00995475	0.0134159	0.314286	-0.6	0.314286	-0.257143	0.535714	-0.1	-0.2	0.2	0.428571	-0.452381
	0.145385	0.381818	0.117021	-0.399908	-0.156652	0.22807	0.0857143	0.2	0.771429	0.257143	-0.571429	0.2	-0.6	-0.771429	0.771429	-0.285714
	-0.133077	-0.518182	-0.11637	0.141129	0.195023	0.180599	0.2	0.6	0.314286	0.371429	0.107143	-0.8	0.6	0.371429	0.0285714	0
	-0.00846154	0.127273	-0.0936822	0.0564516	-0.0100452	-0.143447	0.0857143	-0.257143	0.885714	-0.942857	-0.571429	0.7	0.0285714	0.371429	-0.714286	-0.0714286
	-0.112308	-0.518182	-0.0676292	0.061217	0.00244344	0.20743	-0.371429	-0.428571	0.6	0.257143	-0.0357143	-0.5	0.485714	-0.257143	-0.771429	0.0952381
	0.301538	-0.609091	0.251086	-0.0641496	0.0567421	-0.0732714	-0.2	-0.6	0.371429	0.0285714	0.392857	0.5	-0.0857143	-0.0857143	0.0857143	0.0238095
	0.151538	-0.436364	0.103886	-0.417889	0.0930317	-0.184727	0.485714	-0.371429	0.0857143	0.485714	0.464286	-0.1	0.6	-0.314286	-0.714286	-0.285714
	0.103846	0.227273	-0.0855406	-0.142962	-0.15629	-0.21775	-0.371429	-0.0857143	-0.657143	-0.428571	0.392857	0.7	0.942857	0.257143	0.0285714	-0.761905
	0.0246154	-0.154545	0.216891	0.0245601	-0.0316742	0.0670795	-0.542857	-0.542857	-0.0857143	0.314286	-0.0357143	-0.5	-0.142857	0.142857	0.314286	-0.285714
	0.133846	0.454545	-0.0121581	0.0989736	0.138462	-0.00103199	0.142857	0.714286	0.0285714	-0.657143	0.321429	-0.8	0.0857143	0.142857	0.428571	0.0238095
	0.0392308	0.145455	-0.09835	-0.232771	0.138009	-0.261094	0.6	-0.371429	0.6	-0.314286	-0.285714	0.6	0.771429	-0.428571	0.142857	-0.119048
	0.261538	-0.172727	-0.153495	-0.034824	-0.0915837	-0.226006	-0.142857	-0.371429	-0.485714	-0.485714	0.0714286	0.7	0.0857143	-0.142857	-0.142857	-0.119048
	-0.431538	-0.490909	0.228615	0.200513	-0.00271493	-0.0381837	0.885714	-0.2	-0.142857	0.0857143	-0.357143	-0.3	-0.714286	-0.6	-0.0857143	-0.357143
	-0.16	-0.690909	-0.0425532	-0.0403226	-0.0652489	0.0361197	-0.771429	-0.428571	0.257143	-0.885714	0.178571	-0.6	-0.371429	0.142857	0.142857	-0.238095
	0.288462	-0.0909091	0.0490664	-0.190616	0.099819	0.0773994	0.428571	-0.0285714	-0.485714	-0.257143	0.178571	-0.5	-0.314286	-0.314286	0.142857	-0.119048
	0.0223077	-0.354545	-0.0247503	0.315249	-0.157466	-0.0113519	-0.314286	-0.142857	0.0285714	-0.485714	0.571429	0.6	0.714286	-0.371429	0.657143	-0.452381
	-0.00615385	-0.1	0.0497178	0.0909091	0.099457	-0.320949	0.542857	0.0285714	0.6	-0.0857143	0.642857	0.1	0.142857	0.828571	0.257143	-0.357143
	-0.0846154	-0.481818	0.22601	-0.0821114	-0.153575	-0.335397	-0.485714	0.371429	0.0857143	-0.771429	-0.0714286	0	0.314286	0.0857143	-0.314286	-0.0714286
	-0.133077	0	0.0984585	-0.277493	0.176018	-0.265222	0.0857143	-0.771429	0.0857143	0.0857143	-0.464286	-0.3	-0.828571	0.428571	-0.828571	0
	0.0469231	-0.0727273	0.0209509	-0.0557185	-0.0826244	-0.0485036	0.257143	0.657143	0.485714	0.0285714	0.857143	-0.6	-0.828571	0.771429	0.142857	-0.142857
	-0.273846	-0.445455	0.0310465	-0.224707	0.0229864	0.128999	0.371429	-0.371429	-0.257143	0.0857143	0.357143	-0.5	0.0285714	-0.314286	-0.428571	0.857143
	0.391538	0.445455	0.0855406	0.0410557	0.0661538	0.240454	0.428571	0.0857143	-0.6	0.6	0.821429	-0.3	0.142857	0.714286	-0.371429	0.190476
	-0.474615	-0.363636	0.0419019	0.10044	0.0666968	-0.364293	0.0857143	0.6	0.485714	0.0857143	-0.428571	-0.6	0.371429	-0.657143	0.371429	-0.0238095
	0.03	-0.118182	-0.0427703	0.296554	0.180995	-0.572755	-0.0857143	-0.371429	-0.0857143	-0.485714	-0.357143	0.4	0.542857	0.828571	0.314286	-0.452381
	-0.363846	0.309091	0.0865176	-0.161488	0.0562896	0.221878	0.428571	-0.371429	-0.885714	-0.6	0.928571	0.6	0.371429	-0.0857143	0.6	0.380952
	0.162308	-0.145455	-0.0730569	0.0428886	0.19276	0.226006	-0.6	0.714286	-0.0857143	-0.771429	0.285714	-0.4	0.142857	0.371429	-0.485714	-0.0238095
	-0.0953846	-0.1	-0.220039	0.272569	0.0299548	0.236326	-0.6	0.6	-0.0857143	0.371429	0.392857	0.3	-0.142857	-0.428571	0.0285714	-0.119048
	0.0507692	-0.218182	0.204082	0.0494868	-0.0472398	-0.420021	-0.0857143	-0.0857143	0.0285714	-0.2	-0.321429	-0.1	-0.257143	-0.428571	-0.371429	0.404762
	-0.229231	0.145455	-0.141663	-0.0762463	0.12914	-0.221878	-0.485714	-0.257143	0.6	0.142857	-0.321429	-0.6	-0.771429	-0.0857143	-0.485714	-0.166667
	-0.116154	-0.109091	0.0263786	0.0131965	0.111222	0.368421	-0.6	0.0857143	0.2	-0.142857	-0.142857	0.2	-0.314286	0.771429	0.0285714	0.166667
	-0.620769	0.0454545	0.181828	0.122067	-0.0532127	-0.281734	0.371429	-0.485714	-0.142857	-0.771429	-0.285714	0.4	0.485714	0.2	0.828571	-0.595238
	0.0853846	0.345455	-0.211138	-0.106305	0.122986	0.128999	-0.6	0.771429	0.6	-0.542857	-0.214286	0.9	-0.657143	-0.828571	0.428571	-0.428571
	0.1	0.127273	0.0882545	0.0278592	-0.00886878	-0.0939112	0.771429	-0.371429	0.942857	-0.714286	-0.107143	-0.5	0.657143	-0.2	-0.428571	-0.428571
	-0.103077	0.281818	0.0168259	-0.0278592	0.188145	-0.118679	0.371429	0.314286	0.142857	-0.142857	0.428571	0.9	-0.6	0.371429	0.428571	-0.238095
	0.166923	-0.290909	0.24924	0.162757	-0.0480543	-0.106295	0.6	-0.828571	-0.257143	0.714286	-0.75	-0.6	-0.142857	0.142857	-0.314286	-0.904762
	-0.163077	-0.372727	0.0565567	0.098607	0.16362	-0.296182	0.771429	0.6	-0.371429	0.371429	-0.535714	0.6	0.371429	0.142857	-0.428571	-0.190476
	0.233846	0.0545455	0.0184542	-0.222507	0.176199	0.256966	-0.485714	-0.257143	-0.257143	0.2	0.107143	-0.6	0.0285714	0.485714	-0.771429	-0.261905
	0.0330769	-0.0272727	-0.0158489	-0.155425	0.05819	0.126935	-0.6	-0.771429	-0.257143	-0.371429	0.678571	-0.2	0.542857	-0.714286	-0.657143	-0.619048
	-0.135385	-0.00909091	-0.252063	-0.202346	0.0380091	-0.0340557	0.428571	-0.542857	0.2	0.2	-0.214286	-0.2	0.142857	0.314286	0.0285714	-0.452381
	0.130769	-0.154545	-0.0929223	0.034824	0.0426244	0.230134	-0.0857143	0.142857	-0.542857	0.314286	-0.785714	-0.5	0.542857	0.314286	0.142857	-0.47619
	0.265385	-0.109091	0.00162831	-0.120601	0.14543	-0.141383	0.657143	-0.428571	0.485714	-0.2	0.285714	-0.2	0.485714	0.0285714	0.257143	-0.238095
	-0.0838462	0.481818	-0.156101	0.156158	-0.0382805	-0.339525	0.485714	0.142857	0.885714	0.257143	-0.142857	-0.3	0.0857143	-0.314286	-0.2	0.119048
	-0.368462	-0.363636	-0.0565567	-0.109971	-0.261538	-0.52322	-0.428571	0.257143	0.771429	-0.0285714	0.214286	0.6	-0.0285714	0.371429	-0.828571	0.142857
	0.0223077	0.3	0.187147	-0.15176	0.0544796	0.157895	-0.542857	0.371429	0.428571	0.0857143	0.25	0.2	-0.6	-0.2	0.428571	-0.047619
	-0.335385	0.390909	-0.0371255	-0.156158	0.223348	0.378741	0.314286	-0.771429	-0.0285714	0.485714	-0.392857	-0.8	-0.485714	-0.0857143	-0.314286	0.333333
	-0.0469231	-0.245455	0.0476552	0.0564516	0.442624	0.343653	-0.885714	-0.371429	0.371429	0.0857143	0.428571	0	0.314286	-0.0857143	-0.771429	-0.119048
	-0.0115385	0.745455	-0.0700174	0.0670821	0.167692	-0.147575	0.0285714	0.142857	-0.142857	0.0285714	0.392857	0.7	0.371429	0.771429	0.428571	0.238095
	-0.268462	0.0727273	-0.116153	0.21261	0.118462	-0.240454	0.942857	0.2	-0.371429	-0.0857143	0.535714	-0.3	0.6	-0.0857143	-0.714286	-0.285714
	-0.462308	0.381818	-0.0524316	-0.0542522	0.160995	0.116615	-0.657143	0.257143	-0.542857	0.142857	-0.5	0.6	-0.371429	0.257143	-0.142857	-0.190476
	-0.181538	-0.0818182	-0.159357	0.0333578	0.186154	0.572755	-0.0857143	-0.485714	-0.371429	0.771429	0	-0.2	0.257143	-0.542857	-0.542857	-0.547619
	-0.1	-0.536364	0.134173	-0.0260264	-0.0620814	-0.0588235	-0.485714	-0.371429	0.0857143	0.428571	-0.392857	0.2	-0.142857	0.828571	-0.428571	0.309524
	0.212308	-0.690909	-0.19822	-0.015214	-0.106425	0.296182	0.314286	-0.828571	0.142857	-0.314286	0.75	0.6	0.428571	0.314286	0.142857	0.0238095
	0.136154	0.372727	-0.0765306	0.252199	-0.241176	-0.114551	-0.0285714	-0.714286	-0.771429	-0.485714	-0.892857	0.3	0.771429	0.0857143	-0.257143	0.047619
	0.303846	-0.2	0.0661094	-0.189167	-0.078009	-0.277606	0.485714	-0.314286	-0.771429	-0.371429	-0.214286	0.3	-0.771429	-0.257143	0.542857	0.214286
	-0.561538	-0.154545	-0.0747937	0.135997	-0.245701	-0.118679	0.142857	-0.371429	0.314286	-0.371429	0.178571	0.9	0.2	0.0285714	0.0285714	-0.119048
	-0.0261538	0.118182	-0.159249	0.214809	-0.138371	-0.157895	0.142857	-0.2	0.314286	0.0857143	0.25	0.6	0.371429	-0.0285714	-0.0857143	0.142857
	-0.245385	0.409091	0.00412505	0.0254789	-0.126244	-0.221878	-0.828571	0.257143	0.714286	0.314286	0.285714	0.6	0.142857	0.257143	0.0857143	-0.690476
	-0.223846	0.2	0.106057	-0.295848	0.0774661	0.351909	0.142857	0.0285714	0.885714	0.542857	0.392857	0.6	-0.0857143	-0.428571	-0.0857143	0.547619
	-0.0684615	-0.418182	-0.0506947	0.278592	-0.189412	0.236326	-0.257143	-0.0857143	-0.142857	-0.257143	-0.392857	0.1	0.0285714	0.542857	-0.0857143	0.142857
	-0.18	-0.163636	-0.0455927	-0.179252	0.0611765	-0.364293	0.714286	-0.428571	0.142857	0.0857143	-0.75	0.7	0.0857143	0.2	-0.6	-0.285714
	0.123077	0.727273	-0.164459	0.0421593	-0.188235	0.0815273	-0.6	-0.771429	0.2	-0.828571	-0.321429	-0.5	0.0285714	0.2	0.0285714	-0.428571
	-0.105385	-0.181818	-0.0257273	0.221795	-0.060724	0.205366	0.771429	0.0857143	-0.485714	-0.142857	0.321429	0.4	-0.0285714	0.0285714	-0.542857	0.333333
	0.103846	-0.0272727	0.0133521	-0.304619	0.182262	-0.170279	-0.257143	0.6	-0.542857	-0.485714	-0.678571	-0.5	0.428571	-0.714286	-0.885714	0.380952
	-0.199231	0.718182	-0.335106	0.208211	-0.173575	0.0939112	-0.428571	0.885714	0.771429	0.142857	0.535714	-0.2	-1	0.6	-0.314286	0.404762
	-0.158462	0.0272727	-0.103343	-0.228739	0.224977	0.209494	0.542857	0.771429	-0.485714	-0.142857	0.642857	-0.1	0.257143	0.0285714	-0.428571	0.333333
	0.363846	0.472727	0.214828	-0.172853	-0.106968	0.223942	0.257143	-0.0857143	0.0285714	-0.257143	0.178571	-0.9	0.6	0.542857	0.257143	0.190476
	-0.201538	-0.409091	-0.266609	-0.276393	-0.020543	-0.0113519	-0.0857143	-0.828571	0.0857143	-0.542857	0.214286	0.5	-0.885714	0.771429	-0.371429	0.547619
	-0.0307692	0.172727	-0.121906	-0.106865	-0.0428959	-0.263158	0.428571	-0.714286	-0.0857143	0.2	-0.214286	0.1	0.0285714	0.0285714	-0.542857	-0.571429
	0.0223077	-0.0181818	0.0216023	-0.266129	0.038733	-0.430341	-0.142857	-0.142857	0.6	0.0285714	0	0	-0.828571	0.0285714	0.485714	0.214286
	0.477692	0.554545	0.0738168	-0.0318915	0.000995475	0.263158	-0.485714	-0.771429	-0.142857	-0.371429	-0.214286	-0.9	-0.0857143	0.485714	-0.314286	-0.238095
	0.0992308	0.127273	0.227746	-0.118402	-0.16362	0.304438	0.371429	0.428571	-0.485714	0.6	0.107143	0.1	0.542857	-0.0857143	0.0857143	-0.142857
	-0.0615385	-0.0545455	0.0232306	-0.120235	-0.0320362	-0.201238	-0.942857	-0.257143	0.257143	0.485714	-0.0357143	0.3	0.314286	0.6	-0.885714	0.166667
	0.261538	-0.181818	-0.0198654	-0.217742	0.279457	0.151703	0.6	-0.257143	-0.942857	-0.142857	0.357143	0.4	-0.485714	0.371429	0.942857	0.285714
	0.134615	-0.0636364	-0.0531915	-0.274585	-0.101357	-0.407637	0.657143	0.0285714	-0.371429	0.485714	0.107143	0.2	-0.771429	-0.771429	0.485714	-0.47619
	-0.161538	0.00909091	0.0300695	-0.280792	-0.0887783	-0.271414	0.6	-0.371429	0.0857143	-0.0857143	0.714286	-0.2	-0.371429	-0.371429	0.257143	-0.0952381
	0.153846	-0.118182	-0.105623	0.0285924	0.0102262	0.114551	0.0285714	0.0285714	-0.6	-0.428571	0.464286	-0.2	-0.0857143	-0.6	0.428571	-0.166667
	-0.263077	-0.245455	0.0943335	-0.126466	-0.231946	0.126935	0.371429	0.542857	-0.142857	0.542857	-0.642857	-0.7	-0.371429	-0.714286	-0.0857143	0.761905
	0.112308	0.227273	0.124294	-0.358138	0.0974661	-0.366357	-0.257143	0.771429	0.485714	0.771429	0.428571	0	-0.0857143	0.485714	0.0857143	0.0952381
	-0.00769231	0.281818	-0.189752	0.118035	0.0681448	-0.0546956	-0.6	-0.371429	0.6	0.142857	-0.214286	0.9	0.2	0.0857143	0.485714	0.380952
	-0.209231	-0.363636	-0.0187799	0.0148474	0.10009	0.277606	-0.142857	-0.428571	0.771429	0.714286	0.392857	-0.7	0.2	-0.371429	0.257143	-0.47619
	-0.528462	0.281818	0.223404	0.243402	0.0553846	0.0732714	-0.657143	-0.314286	-0.0857143	0.0857143	-0.321429	-0.6	-0.142857	-0.6	-0.0857143	-0.357143
	0.0176923	-0.609091	0.163374	0.181452	0.174751	-0.147575	0.714286	-0.0857143	0.0857143	0.314286	0.214286	0.2	0.0857143	0.0857143	0.485714	-0.809524
	0	-0.281818	0.219605	-0.166422	-0.121629	0.514964	0.371429	-0.257143	0.0857143	-0.2	0.0357143	-0.4	0.485714	0.314286	0.371429	0.333333
	0.197692	-0.127273	-0.0425532	-0.0861516	0.223439	0.137255	-0.485714	-0.771429	0.0285714	-0.771429	0.642857	-0.5	-0.142857	-0.0857143	-0.428571	-0.0714286
	-0.163077	0.0909091	0.113222	0.261364	-0.177285	-0.0134159	-0.371429	0.6	0.0285714	-0.142857	-0.0357143	0.1	0.257143	0.371429	0.257143	0.452381
	0.306923	-0.1	0.215805	-0.0384897	-0.0678733	-0.399381	-0.485714	0.2	-0.0857143	0.2	0.357143	-0.6	-0.428571	0.485714	0.2	0.0952381
	-0.199231	-0.0545455	0.270191	-0.223607	0.00171946	0.0154799	0.2	0.142857	0.0857143	0.771429	-0.142857	0.9	0.0857143	0.142857	0.142857	-0.380952
	0.05	-0.136364	-0.178571	0.100806	0.127783	-0.401445	-0.0285714	-0.142857	0.0857143	0.142857	-0.357143	0.7	-0.2	-0.257143	-0.428571	-0.0714286
	0.0453846	0.245455	0.038211	-0.230938	0.0222624	0.380805	-0.2	0.257143	-0.142857	0.257143	0.285714	-0.7	-0.2	0.771429	-0.714286	0.738095
	-0.0984615	-0.345455	0.0782675	0.18695	-0.240181	0.0897833	0.428571	0.6	0.6	-0.0857143	0	0.6	0.6	-0.657143	0.371429	0.119048
	-0.127692	0.00909091	0.0125923	-0.142595	0.143982	-0.122807	-0.828571	-0.314286	0.142857	-0.0857143	0.0714286	-0.7	-0.314286	0.657143	-1	-0.166667
	-0.164615	-0.590909	-0.00249674	0.210411	-0.0537557	-0.265222	-0.142857	0.2	0.828571	-0.0857143	0.107143	0.1	0.657143	0.2	-0.428571	-0.285714
	-0.0623077	0.518182	-0.0724056	0.266496	0.0468778	-0.0753354	0.2	0.314286	-0.485714	0.0857143	0.142857	-0.6	-0.314286	0.0857143	-0.371429	0.52381
	-0.336923	-0.254545	-0.167499	-0.216642	-0.0454299	-0.389061	0.542857	-0.657143	-0.6	0.657143	-0.214286	-0.3	0.0285714	0.428571	-0.314286	-0.547619
	0.05	0.0363636	-0.216782	0.145894	-0.0400905	-0.256966	-0.0857143	0.657143	-0.6	-0.314286	-0.214286	0.6	0.0857143	0.828571	0.6	0.142857
	0.196154	-0.136364	0.0364742	0.179985	0.225882	-0.599587	0.142857	-0.257143	-0.428571	0.142857	0.285714	0	0.714286	0.142857	0.6	-0.142857
	0.110769	-0.0636364	0.00575337	0.271628	-0.199005	0.411765	-0.714286	0.428571	0.0285714	0.485714	0.392857	-0.1	-0.542857	-0.0857143	0.485714	-0.642857
	0.147692	-0.136364	-0.177594	-0.142229	-0.136833	-0.0526316	-0.657143	-0.2	-0.542857	0.371429	0.0714286	-0.6	-0.0857143	0.142857	-0.714286	-0.309524
	0.243846	0.345455	0.0306122	0.300431	-0.019457	-0.0712074	-0.0857143	-1	0.0857143	-0.142857	-0.285714	0.8	-0.428571	0.0285714	0.0857143	0.357143
	0.0869231	0	-0.103995	0.184751	-0.135837	0.108359	-0.0285714	-0.371429	-0.6	0.142857	-0.25	0.8	-0.257143	-0.257143	-0.0857143	0.0238095
	-0.332308	0.3	-0.140035	0.0887097	0.113575	-0.527348	0.2	0.6	0.142857	0.542857	0.285714	0.1	0.657143	0.428571	-0.0285714	0.357143
	0.294615	-0.372727	-0.341511	0.165323	-0.114661	0.0278638	0.257143	0.142857	-0.2	0.257143	0.0714286	-0.4	-0.542857	0.0857143	0.0857143	-0.309524
	0.145385	-0.427273	-0.250543	0.0601173	-0.0508597	0.201238	0.0285714	0.542857	0.714286	0.428571	-0.214286	-0.4	-0.2	0.542857	0.0285714	-0.119048
	-0.110769	0.218182	-0.0509119	0.129399	-0.218281	-0.0278638	0.257143	0.485714	0.428571	0.428571	0.0357143	0.6	0.142857	0.542857	-0.142857	-0.190476
	0.351538	-0.563636	0.19366	0.0483871	-0.0176471	0.0443756	0.314286	-0.6	0.428571	0.0857143	0.607143	-0.3	0.428571	-0.371429	0.142857	0.142857
	-0.0184615	-0.0818182	-0.0148719	0.208597	0.0922172	-0.0897833	0.0857143	0.0857143	0.257143	0.428571	0.107143	0.9	-0.257143	0.0857143	-0.2	-0.52381
	0.0284615	-0.445455	-0.148393	0.00549853	0.0532127	-0.221878	-0.142857	-0.428571	-0.0285714	0.257143	-0.0714286	0	0.257143	-0.257143	-0.2	0.142857
	-0.104615	-0.672727	-0.148719	0.493402	-0.169321	-0.0918473	0.771429	-0.771429	-0.142857	-0.0285714	0.75	-0.5	-0.485714	-0.485714	0.714286	0.142857
	0.000769231	0.136364	-0.0102041	0.158724	-0.0806335	0.174407	0.314286	-0.314286	0.885714	-0.485714	-0.107143	0.8	0.542857	0.257143	-0.428571	0.547619
	0.0807692	0.290909	-0.120495	0.0527908	0.0541176	-0.213622	-0.0285714	0.314286	-0.257143	-0.657143	-0.0357143	-0.1	-0.0857143	0.371429	-0.257143	0
	0.129231	0	-0.0314807	0.142229	0.193122	0.246646	0.142857	0.257143	0.257143	-0.2	-0.5	0	-0.771429	0.142857	0.657143	-0.380952
	0.260769	-0.290909	0.317629	0.0423426	0.225611	-0.294118	0.257143	-0.314286	-0.2	-0.542857	0.678571	0.6	-0.371429	0.542857	-0.371429	0.714286
	0.244615	0	0.129071	0.0582845	0.171041	-0.232198	-0.771429	0.0857143	-0.257143	0.314286	-0.642857	0	-0.0857143	-0.0285714	0.428571	-0.452381
	0.118462	0.0454545	-0.0999783	-0.161855	-0.121267	0.0443756	0.942857	-0.0285714	-0.142857	-0.0857143	-0.357143	0.7	0.314286	0.371429	-0.314286	-0.380952
	0.173846	0.0545455	-0.266826	0.135997	0.080724	-0.211558	-0.714286	-0.371429	-0.314286	0.371429	-0.392857	0.1	-0.828571	-0.2	-0.371429	-0.142857
	0.291538	0.0545455	0.0464611	0.0414223	0.288326	0.448916	0.542857	-0.0857143	-0.2	0.371429	-0.0714286	0.2	0.0857143	0.428571	0.371429	0
	-0.325385	-0.254545	0.0573165	0.235359	-0.0199095	0.333333	-0.428571	-0.257143	-0.2	-0.885714	0.0714286	0.9	0.0285714	-0.314286	-0.0857143	-0.738095
	0.189231	-0.0545455	-0.154255	0.0846774	-0.0336652	-0.49226	-0.428571	0.0285714	0.771429	0.314286	-0.5	-0.5	0.142857	-1	0.771429	-0.0714286
	-0.179231	-0.427273	0.0257273	0.0282258	0.116833	0.360165	-0.142857	-0.2	-0.2	0.142857	-0.428571	0.5	0.314286	-0.771429	-0.0285714	0.333333
	0.130769	-0.0181818	-0.167933	-0.320015	0.0521267	-0.376677	-0.771429	-0.371429	0.0857143	0.314286	0.785714	-0.1	0.371429	-0.0857143	-0.2	-0.357143
	0.103846	-0.0272727	0.137538	-0.176686	-0.12543	0.0526316	0.485714	-0.257143	-0.0857143	-0.0285714	-0.357143	-0.3	-0.0285714	-0.428571	0.142857	-0.380952
	-0.223846	-0.0272727	0.172167	0.072404	-0.177828	0.192982	0.0857143	-0.542857	-0.0857143	0.0857143	-0.714286	-0.8	-0.657143	0.0857143	-0.371429	-0.285714
	-0.379231	-0.354545	-0.0505862	-0.30132	0.00588235	-0.0939112	-0.142857	-0.0857143	0.6	0.657143	-0.857143	-0.7	-0.2	0.0285714	0.771429	-0.047619
	-0.1	0.127273	0.0375597	-0.331592	-0.251855	0.00928793	0.6	-0.0857143	0.257143	-0.142857	-0.142857	-0.7	-0.257143	0.0285714	-0.371429	-0.380952
	0.260769	-0.472727	-0.0332175	0.295088	-0.0520362	-0.0257998	0.942857	0.428571	-0.2	0.542857	-0.535714	-0.3	-0.314286	0.0857143	-0.371429	-0.119048
	-0.0923077	0.7	0.170213	-0.0933003	0.132489	-0.261094	-0.257143	-0.0285714	-0.828571	0.0857143	0.214286	0.5	0.2	0.485714	0.428571	-0.166667
	-0.169231	0.109091	0.154581	0.294015	-0.078371	-0.0319917	0.314286	0.371429	-0.142857	-0.0857143	0.0357143	-0.4	0.6	-0.314286	-0.771429	0.5
	0.104615	-0.5	0.117347	0.0241958	-0.0678733	-0.26935	0.0857143	0.0857143	0.0285714	0.0857143	0.0714286	-0.1	-0.0285714	0.0857143	0.0857143	-0.214286
	0.0930769	0.0454545	-0.290491	0.0234604	0.0257919	0.203302	-0.485714	0.485714	-0.6	0.0285714	0.357143	-0.3	-0.142857	0.0285714	0.0857143	0
	-0.260769	-0.263636	0.0564481	0.332478	-0.0868778	0.254902	-0.828571	0.657143	-0.0857143	-0.257143	0.285714	0.6	-0.771429	0.371429	0.314286	-0.0238095
	-0.227692	-0.472727	-0.273665	-0.0890762	0.0449774	0.0815273	-0.0857143	-0.142857	0.485714	-0.2	-0.321429	-0.3	0.2	0.371429	-0.0285714	0.357143
	-0.310769	-0.190909	0.198328	0.17632	0.187873	-0.126935	-0.314286	-0.0285714	0.2	-0.6	0.321429	0.7	0.771429	-0.2	0.257143	0.166667
	-0.381538	0.218182	0.0238819	-0.026393	-0.0235294	-0.139319	0.371429	-0.828571	0.371429	-0.257143	0.428571	-0.3	0.0857143	-0.6	-0.142857	-0.0714286
	-0.179231	-0.3	0.00976987	-0.341276	0.198009	0.642931	-0.6	-0.2	0.2	-0.0857143	-0.214286	-0.5	0.542857	0.314286	-0.0857143	0.142857
	-0.0769231	0.345455	-0.183348	-0.108504	0.0122172	-0.362229	-0.771429	0.2	-0.314286	0.428571	-0.321429	0.6	0.257143	0.371429	0.942857	-0.238095
	0.0615385	0.354545	0.0882545	-0.0208944	0.0619005	-0.28999	0.2	-0.371429	0.828571	0.428571	0.107143	0.2	-0.0285714	0.828571	-0.6	-0.119048
	0.07	-0.363636	-0.275402	0.0727706	0.124706	-0.195046	0.371429	-0.0285714	-0.2	-0.6	-0.107143	-0.1	0.428571	0.485714	-0.0857143	0.619048
	-0.100769	-0.472727	-0.0661094	-0.111804	0.13086	0.240454	-0.6	0.142857	0.428571	-0.0285714	-0.464286	0.8	0.0857143	-0.0285714	-0.314286	0.119048
	0.08	0.0272727	0.140252	0.167889	-0.0451584	0.287926	0.142857	0.942857	-0.714286	-0.714286	-0.214286	0.1	0.542857	-0.428571	0.0857143	-0.261905
	0.15	-0.527273	-0.0244247	0.0700147	-0.18009	0.48194	0.314286	0.485714	-0.257143	0.0285714	0.142857	0.4	0.428571	0.6	-0.542857	-0.261905
	0.199231	0.127273	0.0959618	-0.263563	0.0722172	-0.0464396	0.142857	-0.771429	0.0285714	0.428571	-0.428571	-0.5	0.542857	-0.485714	0.771429	0.428571
	-0.110769	-0.145455	-0.00282241	-0.0927419	-0.0289593	0.0546956	-0.257143	-0.0857143	-0.257143	-0.428571	-0.0714286	-0.5	0.6	0.657143	0.2	0.0952381
	-0.256923	0.445455	0.136778	0.0854184	0.216018	-0.254902	0.0857143	0.485714	0.485714	0.142857	-0.428571	1	0.142857	0.6	0.657143	0.619048
	-0.0376923	0.154545	0.141012	0.298754	0.00941177	-0.164087	0.2	-0.314286	0.6	-0.771429	-0.142857	0.4	0.542857	-0.542857	0.485714	-0.142857
	-0.0969231	-0.0454545	0.204733	0.177786	-0.18371	-0.430341	-0.142857	0.657143	-0.6	0.314286	0.178571	0.8	-0.485714	-0.0285714	-0.485714	-0.52381
	-0.0307692	0.0727273	-0.0737082	-0.245624	0.00479638	0.0361197	0.6	-0.0857143	-0.142857	-0.142857	-0.178571	0.5	-0.2	0.371429	0.142857	-0.357143
	0.33	-0.636364	0.0859748	0.145161	0.0215385	-0.192982	-0.428571	-0.257143	0.714286	-0.371429	0.0714286	0.1	-0.371429	-0.0285714	0.428571	-0.261905
	-0.0230769	-0.1	-0.25152	-0.111804	0.17276	0.0959752	-0.371429	-0.142857	-0.0285714	-0.0857143	-0.321429	0.1	-0.2	0.314286	-0.714286	0.761905
	-0.00538462	0.1	-0.0788102	0.170104	0.0746606	-0.337461	0.0857143	-0.314286	0.314286	-0.314286	0.178571	-0.3	-0.371429	0.542857	0.428571	-0.571429
	-0.251538	0.236364	0.0598133	-0.247801	-0.0190045	0.223942	-0.257143	-0.142857	0.0857143	0.428571	0.678571	-0.5	-0.257143	-0.371429	0.0285714	0.119048
	0.372308	-0.427273	0.163808	-0.131965	-0.154208	0.0980392	0.542857	0.657143	-0.771429	0.257143	-0.214286	0.5	-0.2	-0.257143	0.428571	0.214286
	-0.0723077	0.1	-0.0338689	0.068915	0.0357466	0.211558	-0.485714	0.142857	0.942857	0.771429	0.214286	-0.5	-0.2	-0.542857	-0.0285714	-0.285714
	-0.172308	0.554545	0.0778333	0.0505865	-0.325611	0.106295	-0.714286	0.371429	-0.257143	0.657143	0.571429	-0.8	-0.142857	0.542857	-0.257143	-0.380952
	0.443077	-0.0272727	0.338906	-0.203648	-0.158371	-0.287926	0.828571	0.0285714	-0.371429	-0.2	-0.428571	-0.2	0.257143	0.0285714	-0.257143	-0.166667
	-0.08	0.327273	-0.0395137	-0.19978	-0.0257014	-0.149639	-0.428571	0.0285714	-0.314286	0.0285714	0.357143	0.5	-0.142857	0.314286	0.0285714	0.285714
	-0.0684615	0.0545455	0.00162831	-0.0278592	0.288054	-0.316821	0.657143	0.771429	0.542857	0.771429	0.392857	0.1	-0.828571	0.542857	-0.0857143	-0.214286
	-0.352308	0.00909091	0.211029	0.186217	-0.0557466	-0.0835913	0.257143	0.0857143	-0.0857143	0.0285714	0.25	-0.3	-0.542857	-0.142857	-0.142857	0.809524
	-0.0430769	-0.2	0.0222536	-0.0311584	-0.0547511	0.209494	0.0857143	0.2	-0.485714	0.657143	0.0357143	0.9	-0.257143	-0.0285714	-0.142857	-0.119048
	-0.235385	0.609091	-0.201585	0.0311584	-0.0763801	-0.188854	0.257143	0.542857	-0.142857	0.771429	-0.714286	-0.1	-0.2	0.0285714	-0.2	0.333333
	0.0523077	0.209091	-0.0503691	-0.0274927	-0.0369231	0.376677	-0.257143	0.0857143	-0.714286	-0.0857143	0.107143	-0.3	1	-0.0285714	0.428571	0.142857
	0.0976923	-0.418182	0.172058	0.238108	-0.0897738	-0.147575	-0.142857	0.314286	-0.0285714	0.828571	-0.428571	-0.8	-0.828571	-0.428571	-0.714286	0.047619
	-0.18	0.627273	0.117564	0.063783	-0.177195	0.391125	-0.0285714	-0.828571	-0.428571	-0.6	-0.214286	0.9	0.371429	-0.0857143	0.0857143	0.0714286
	0.433077	-0.263636	-0.0923795	-0.194648	-0.156199	0.267286	0.0285714	-0.828571	-0.0857143	-0.542857	-0.464286	-1	0.428571	-0.0857143	-0.142857	0.619048
	-0.0584615	-0.154545	0.348784	-0.104665	0.0925792	0.147575	-0.485714	-0.771429	-0.542857	-0.771429	0.25	-0.3	-0.428571	-0.428571	-0.142857	-0.166667
	0.0276923	0.3	-0.127225	0.0861437	-0.0173756	0.465428	-0.771429	0.371429	-0.0285714	-0.0857143	-0.214286	-0.6	-0.257143	0.257143	0.657143	0.142857
	-0.0423077	0.490909	-0.0376683	0.143695	0.0078733	-0.0113519	0.371429	-0.771429	0.942857	0.6	0.571429	-0.9	-0.0857143	0.142857	-0.371429	-0.714286
	-0.295385	0.727273	-0.165653	0.381232	0.168326	0.166151	0.714286	-0.428571	-0.942857	-0.428571	-0.107143	-0.8	0.142857	0.771429	0.142857	-0.595238
	-0.477015	0.0909091	0.042119	0.281891	-0.114027	0.296182	0.371429	-0.2	0.0857143	0.0285714	-0.464286	0.7	-0.142857	0.428571	0.885714	-0.238095
	-0.117692	0.4	-0.24099	-0.0128299	0.210407	-0.00515996	0.314286	0.428571	0.314286	-0.428571	0.535714	0.1	-0.714286	-0.0857143	0.2	-0.047619
	-0.0915385	0.0363636	-0.0637212	-0.0883431	0.208145	-0.00928793	0.142857	-0.257143	-0.142857	0.714286	0.428571	0.7	0.6	-0.2	0.714286	-0.142857
	0.143077	0.436364	-0.106383	-0.165323	-0.0509502	-0.143447	-0.142857	0.2	0.6	-0.771429	-0.321429	-0.3	0.485714	-0.657143	0.2	-0.642857
	0.0630769	-0.181818	-0.0296353	0.133065	0.0982805	-0.0381837	-0.2	0.257143	0.0857143	0.257143	0.571429	-0.1	0.2	0.542857	0.657143	-0.285714
	0.0538462	0.563636	0.146331	0.0370235	0.00488688	0.0897833	0.0285714	-0.485714	-0.714286	-0.6	0.0714286	0.1	0.314286	-0.485714	-0.314286	0.238095
	-0.00692308	-0.0909091	-0.0798958	0.140396	-0.126606	0.0402477	-0.314286	0.371429	0.714286	0.257143	0.642857	-0.6	-0.257143	0.485714	0.428571	-0.119048
	-0.0176923	0.0545455	-0.316435	0.0703812	0.0174661	0.100103	-0.6	0.942857	-0.2	-0.142857	-0.535714	-0.9	0.0285714	0.0857143	-0.257143	0.261905
	0.0953846	-0.436364	-0.00108554	0.399194	-0.219367	-0.100103	-0.542857	-0.428571	0.0857143	-0.0857143	0.0357143	-0.7	-0.771429	-0.0857143	0.0857143	0.428571
	-0.243077	-0.290909	-0.190078	-0.181085	0.122534	-0.327141	-0.657143	-0.771429	0.714286	0.0285714	0.0714286	0.5	-0.485714	-0.428571	0.257143	-0.119048
	-0.210769	0.254545	0.191815	0.0300587	0.0154751	0.312693	-0.542857	0.657143	-0.0857143	-0.2	0.928571	-0.1	-0.257143	-0.142857	0.371429	-0.119048
	-0.464615	0.272727	-0.134498	-0.16129	-0.308326	0.128999	-0.2	0.314286	-0.371429	-0.314286	0.142857	-0.4	0.314286	0.771429	-0.885714	-0.214286
	0.171538	0.218182	-0.0775076	0.107038	0.132217	0.0402477	0.6	0.885714	-0.0857143	-0.371429	0.464286	0.1	-0.657143	0.0857143	0.142857	-0.642857
	-0.170769	0.1	-0.131893	0.132331	0.126154	0.0732714	-0.257143	-0.0857143	-0.885714	0.485714	-0.285714	-0.7	-0.542857	-0.885714	0.314286	0.0714286
	-0.131538	-0.0181818	-0.00510204	-0.13051	0.00561086	0.141383	-0.0285714	0.542857	0.142857	0.0857143	0.428571	0.1	0.485714	-0.428571	0.142857	-0.0952381
	-0.0723077	-0.781818	0.043096	0.165323	-0.10905	0.0959752	0.0285714	-0.2	0.885714	0.428571	0.214286	0.2	-0.0285714	0.0857143	0.428571	0.428571
	-0.240769	0.00909091	-0.079353	-0.0575513	-0.0673303	0.0856553	0.371429	-0.714286	0.428571	-0.257143	-0.214286	0.3	0.0285714	-0.714286	-0.657143	0.261905
	-0.114615	0.463636	-0.0987842	0.326826	0.102172	0.106295	-0.257143	0.371429	0.371429	-0.771429	0.0714286	1	-0.0285714	0.771429	-0.257143	0.0714286
	0.196154	-0.0636364	0.189861	-0.300953	0.00352941	0.124871	-0.257143	0.257143	0.542857	-0.0857143	0.357143	-0.3	-0.485714	0.0857143	0.828571	-0.190476
	0.16	-0.0909091	0.0684976	-0.0221795	0.0604525	-0.376677	0.257143	0.6	0.371429	-0.6	-0.142857	0.2	-0.371429	-0.142857	0.0857143	0.309524
	0.442308	0.318182	-0.167607	0.268536	0.0966516	0.226006	-0.314286	-0.314286	0.428571	0.142857	0.428571	0.3	-0.428571	0.371429	0.142857	0.404762
	-0.338462	0.418182	0.169561	-0.21151	0.128869	-0.277606	0.771429	0.2	0.0857143	0.371429	0.428571	-0.3	0.6	0.2	-0.6	0.119048
	-0.0353846	-0.436364	0.158055	0.0205279	-0.0160181	-0.391125	-0.6	-0.542857	-0.485714	0.771429	0.75	0.2	0.0857143	-0.6	0.542857	0.357143
	-0.192308	-0.190909	-0.0730569	0.163856	-0.0320362	-0.0134159	-0.0285714	0.6	-0.2	0.0285714	-0.178571	-0.1	-0.0285714	0.885714	-0.6	0.0238095
	0.140769	-0.354545	-0.0802215	-0.00678215	0.144072	0.0794634	0.0285714	0.0857143	0.257143	-0.485714	0.321429	-0.3	0.485714	-0.0857143	0.542857	-0.142857
	-0.105385	0.0272727	0.138841	-0.120601	0.0623529	-0.135191	-0.428571	0.371429	-0.0285714	-0.6	-0.464286	0	-0.0857143	0.142857	-0.6	0.166667
	0.0369231	0.0909091	-0.047221	-0.0524194	-0.241086	0.186791	0.257143	-0.771429	-0.714286	-0.142857	-0.607143	-0.8	0.314286	-0.828571	0.657143	0.119048
	-0.370769	0.0636364	-0.327725	0.268328	0.078733	0.0567595	-0.0285714	-0.257143	0.0857143	0.314286	0.428571	-0.1	0.485714	-0.142857	-0.6	0.190476
	-0.0938462	0.0727273	-0.0884716	-0.0834097	0.438824	0.0877193	0.371429	0.257143	0.485714	0.2	0.142857	-0.5	0.142857	0.428571	-0.257143	-0.0952381
	0.153846	-0.581818	0.00184542	-0.149927	-0.12009	-0.0402477	0.0857143	-0.257143	0.142857	-0.257143	0.357143	0	-0.428571	0.0857143	0.371429	0.738095
	-0.00615385	-0.0181818	0.196049	-0.368035	0.0586425	0.00928793	0.771429	0.942857	-0.2	0.428571	0.607143	1	-0.314286	0.0285714	0.257143	-0.571429
	0.133846	-0.127273	0.220582	0.0870681	-0.224615	0.122807	0.371429	-0.0285714	0.257143	-0.771429	0.678571	0.2	0.485714	0.828571	-0.371429	-0.0238095
	0.176923	0.381818	0.0390795	0.0201631	-0.0335747	-0.141383	-0.257143	0.2	-0.0285714	-0.428571	0.142857	-0.1	0.0857143	0.257143	-0.371429	0.380952
	0.406923	-0.290909	-0.154581	0.0502199	0.0707692	-0.632611	0.142857	0.885714	0.257143	0.314286	-0.392857	-0.6	0.6	-0.0857143	0.371429	-0.190476
	-0.0653846	-0.0909091	0.135584	0.114747	-0.237828	-0.20743	-0.257143	-0.257143	0.542857	-0.371429	0.25	-0.6	-0.2	0.771429	0.428571	-0.52381
	-0.05	-0.236364	0.0515632	-0.0465543	0.0149321	0.188854	0.714286	-0.0285714	0.428571	0.428571	0	-0.1	0.657143	0.485714	-0.542857	-0.238095
	0.139231	0.227273	0.248914	0.274194	0.0838009	-0.26935	-0.428571	0.2	-0.257143	-0.714286	-0.428571	-0.1	0.0857143	-0.371429	-0.657143	-0.261905
	-0.0546154	0.209091	0.266392	0.203446	-0.173303	-0.186791	0.542857	0.0285714	-0.6	0.371429	0.75	-0.4	0.485714	0.257143	-0.428571	0.119048
	-0.00384615	-0.427273	0.0230135	0.162757	-0.28733	-0.22807	0.428571	0.142857	0.0285714	-0.0857143	-0.357143	0.3	-0.771429	1	-0.428571	0.238095
	0.544615	0.227273	0.243595	0.163856	0.0168326	-0.0443756	-0.2	0.257143	-0.828571	-0.2	-0.107143	-0.9	0.942857	-0.0857143	-0.0857143	0.047619
	-0.0169231	0.272727	-0.0857577	0.0260264	0.0647964	-0.0443756	-0.714286	-0.257143	-0.371429	-0.485714	0.321429	-0.8	-0.485714	0.257143	0.428571	-0.214286
	0.0646154	0.190909	-0.102909	-0.0571848	-0.148597	0.147575	-0.0857143	-0.371429	0.6	-0.714286	-0.285714	0.7	0.0857143	-0.0857143	-0.542857	-0.619048
	0.0169231	-0.3	0.00770734	0.181485	0.163348	-0.318885	0.0857143	0.542857	0.314286	-0.0857143	-0.285714	0.2	-0.142857	-0.142857	-0.0285714	-0.047619
	-0.104615	0.481818	-0.00282241	0.0846774	-0.145249	-0.102167	0.257143	-0.0857143	-0.142857	0.142857	0.107143	0.3	0.314286	0.371429	-0.0285714	0
	-0.145385	0.518182	-0.0582935	-0.0681818	0.00696833	0.0546956	0.142857	-0.771429	-0.885714	-0.0857143	0.571429	-0.3	-0.314286	0.0857143	-0.485714	0.380952
	0.232308	-0.436364	0.00900999	-0.0903758	0.0446154	-0.116615	0.142857	0.371429	0.885714	-0.828571	0.678571	-0.6	-0.371429	0.428571	-0.828571	0.380952
	-0.0123077	0.0545455	-0.174012	-0.193548	0.0865158	-0.318885	0.0857143	0.142857	-0.885714	0.828571	0	0.9	0.257143	-0.771429	-0.542857	0.0714286
	0.110769	-0.0272727	-0.0561224	-0.0265787	-0.00561086	0.168215	0.371429	0.542857	0.371429	-0.371429	0.214286	-0.1	0.257143	0.828571	0.142857	0.047619
	-0.116923	0	-0.120712	-0.145541	0.203982	-0.459236	-0.257143	0.428571	0.257143	-0.6	0.928571	-0.6	-0.6	0.771429	0.828571	0.119048
	0.15	-0.127273	0.139058	0.00329973	0.111946	-0.24871	-0.0285714	-0.485714	0.257143	0.714286	0.107143	-0.1	-0.257143	0.657143	-0.428571	0.642857
	0.0484615	0.545455	0.0806557	0.218475	0.0293213	-0.488132	0.714286	-0.657143	-0.371429	-0.2	-0.571429	-0.3	-0.0857143	0.0285714	0.0285714	-0.357143
	-0.321538	0.181818	-0.320886	-0.0252933	0.150769	0.331269	0.0857143	0.542857	0.485714	-0.6	0.214286	0	0.371429	-0.257143	-0.485714	0.119048
	0.146923	0.454545	0.048198	-0.206745	-0.0252489	-0.329205	0.885714	0.314286	-0.828571	0.0857143	-0.535714	0.8	0.828571	0.0857143	-0.6	-0.119048
	0.0469231	-0.127273	0.233717	0.163856	-0.0290498	-0.118679	0.257143	-0.0857143	0.257143	0.542857	-0.535714	-0.3	-0.0285714	-0.828571	0.257143	0.0714286
	0.199231	-0.390909	-0.0195397	-0.0513196	-0.0738462	0.209494	0.428571	0.0285714	-0.485714	-0.485714	-0.5	-0.3	-0.428571	0.485714	0.0285714	0.238095
	-0.167692	0.536364	0.14112	-0.150293	0.12543	-0.0278638	-0.485714	-0.0857143	0.542857	-0.428571	-0.178571	-0.5	0.0285714	-0.0857143	-0.657143	-0.5
	-0.0953846	0.154545	-0.16739	-0.0975073	0.0437104	-0.172343	-0.0285714	0.428571	-0.0857143	-0.6	-0.285714	0.1	-0.142857	-0.314286	0.0285714	0.47619
	0.294615	0.3	0.232848	0.100082	0.00995475	0.283798	-0.485714	0.142857	0.485714	0.314286	-0.0357143	-0.7	0.428571	-0.428571	0.6	0.119048
	0.316154	-0.172727	-0.0438558	0.614003	0.150226	-0.100103	0.771429	0.2	0.0285714	-0.771429	-0.214286	0.4	0.0857143	0.371429	0.257143	-0.52381
	0.477692	-0.118182	0.363113	-0.147191	-0.116199	-0.116615	0.771429	-0.771429	-0.142857	0.314286	-0.107143	0.8	0.0857143	-0.485714	-0.2	0.238095
	-0.00846154	0.227273	-0.164568	-0.236437	-0.0705882	0.168215	-0.371429	0.657143	0.6	0.771429	-0.5	-0.7	0.142857	0.314286	-0.0857143	0.428571
	0.115385	0.263636	0.167825	0.0240125	-0.0658824	0.0959752	0.314286	-0.0857143	0.314286	0.0285714	0.607143	0.6	0.0857143	-0.714286	-0.485714	0.166667
	-0.12	0.163636	-0.0898828	0.201613	0.100814	0.498452	-0.142857	-0.0285714	0.6	0.371429	0.107143	0.6	-0.314286	0.6	-0.714286	-0.0238095
	-0.366154	0.2	0.215154	-0.450513	-0.0674208	0.256966	-0.771429	0.0285714	0.6	0.6	0.142857	-0.2	-0.657143	-0.771429	-0.485714	-0.52381
	-0.0892308	0.272727	0.0338689	0.0106305	0.149502	0.0794634	-0.2	0.257143	-0.6	-0.142857	0.785714	0.6	-0.428571	-0.0285714	0.542857	-0.214286
	0.0846154	0.218182	0.135584	-0.215196	0.134299	0.00309598	0.314286	0.314286	-0.257143	0.314286	0.214286	-0.3	0.428571	0.485714	-0.485714	0.190476
	-0.236154	0.0818182	0.202562	0.0923838	-0.0109502	-0.106295	-0.371429	-0.771429	-0.257143	-0.0285714	-0.214286	0.4	0.0285714	-0.0857143	-0.6	-0.428571
	-0.0646154	0.118182	0.167173	0.00806452	-0.0786425	-0.27967	0.0285714	-0.542857	-0.142857	0.714286	0.142857	0	0.942857	-0.485714	0.771429	-0.0714286
	0.388462	-0.190909	0.0110725	0.178519	0.200452	0.265222	0.0857143	0.314286	0.828571	0.542857	0.214286	0.6	-0.257143	0.0857143	0.6	-0.5
	0.0938462	0	0.0967217	0.164223	0.0845249	0.285862	-0.142857	-0.771429	-0.257143	-0.371429	-0.464286	0.2	0.2	-0.257143	-0.6	-0.619048
	-0.0323077	-0.0727273	-0.0399479	-0.173419	0.0632579	0.0237358	0.6	-0.942857	0.428571	-0.714286	0.214286	0.7	-0.428571	-0.371429	0.0857143	-0.190476
	-0.231538	0.00909091	0.330221	-0.117302	-0.11267	-0.0216718	-0.0857143	-0.314286	0.257143	-0.0285714	0.214286	-0.7	0.6	0.257143	-0.257143	-0.547619
	-0.364615	-0.745455	0.0627442	-0.11437	-0.20181	-0.182663	-0.0857143	-0.371429	-0.485714	-0.771429	0.0357143	-0.3	0.485714	0.485714	-0.542857	-0.047619
	0.0276923	-0.109091	0.12538	0.147727	-0.117376	0.490196	-0.0285714	0.257143	-0.885714	0.257143	0.428571	0	0.0285714	-0.0285714	0.257143	-0.333333
	0.412308	-0.136364	0.075228	-0.0703812	-0.0510407	0.0485036	0.371429	-0.942857	-0.314286	0.2	-0.785714	-0.6	-0.314286	-0.771429	-0.2	-0.333333
	-0.117692	0.1	-0.113008	0.0729472	0.0419005	0.137255	0.714286	-0.371429	-0.542857	0.885714	0	0.6	0.657143	0.485714	-0.0857143	-0.714286
	0.263846	-0.181818	0.267369	-0.0714809	0.116109	0.135191	-0.428571	-0.371429	0.0285714	-0.657143	-0.142857	-0.6	0.657143	0.542857	0.0857143	-0.142857
	0.0192308	0.345455	0.223187	-0.116202	0.140633	0.0319917	0.485714	0.6	0.0285714	0.714286	-0.75	-0.6	0.142857	0.771429	-0.542857	-0.666667
	-0.0553846	-0.118182	-0.0516717	-0.325513	-0.140814	-0.0918473	-0.771429	-0.257143	-0.314286	-0.0857143	0.107143	-0.1	0.371429	-0.142857	0.314286	-0.285714
	-0.0207692	0.0454545	-0.00890143	0.223811	0.0282353	0.312693	-0.142857	-0.2	-0.0857143	-0.142857	-0.5	0	0.314286	0.0285714	0.257143	0
	-0.133846	-0.281818	-0.143834	0.0604894	0.0732127	0.0939112	0.314286	-0.542857	-0.0285714	-0.371429	-0.535714	0.3	-0.542857	0.6	0.0285714	-0.142857
	0.0869231	-0.318182	-0.0498263	-0.307551	0.143529	0.271414	0.485714	-0.0857143	-0.485714	0.142857	0.178571	0.7	0.0285714	0.371429	-0.428571	-0.142857
	-0.14	0.190909	-0.0233391	-0.149194	-0.207692	0.325077	-0.485714	0.485714	0.0857143	-0.0285714	-0.214286	0.5	-0.657143	0.6	-0.0857143	0.738095
	-0.107692	0.172727	-0.13515	-0.166422	-0.215023	0.0464396	0.0857143	0.257143	0.657143	-0.257143	-0.142857	0.8	-0.771429	-0.142857	-0.257143	0.285714
	0.380769	-0.00909091	-0.138406	-0.0120968	-0.00144796	0.110423	0.771429	-0.542857	0.314286	0.6	-0.321429	0.7	-0.428571	0.0857143	0.0857143	0.47619
	-0.0553846	-0.00909091	0.0580764	0.410778	-0.0144796	0.395253	0.542857	-0.6	-0.428571	0.257143	-0.428571	0.6	-0.542857	-0.428571	0.0857143	0.333333
	-0.15	-0.145455	-0.0921624	-0.0619501	0.222624	0.0773994	-0.371429	-0.142857	0.771429	-0.428571	-0.321429	-0.3	0.0857143	-0.0285714	0.0857143	-0.880952
	0.00923077	0.445455	-0.0797872	-0.0828446	0.0262443	-0.25903	-0.0285714	0.2	1	-0.0285714	0.357143	-0.3	-0.257143	-0.0285714	0.2	-0.190476
	-0.373918	0.136364	-0.0416848	0.0975073	-0.100362	0.265222	0.371429	0.371429	0.0857143	0.6	-0.0714286	-0.2	-0.542857	0.0285714	-0.485714	-0.47619
	0.0146154	0.163636	0.249349	-0.102649	-0.119276	0.157895	-0.6	0.828571	-0.771429	-0.771429	-0.785714	-0.2	-0.6	0.6	0.428571	-0.285714
	0.3	0.290909	0.287994	-0.0681818	0.28543	-0.174407	0.542857	0.6	0.2	-0.0857143	0.285714	-0.1	-0.485714	-0.771429	0.428571	0.571429
	-0.105385	0.227273	-0.0601389	0.233504	0.0263348	0.0257998	-0.6	0.257143	0.2	0.0857143	0.464286	-0.6	0.428571	0.6	-0.428571	0.595238
	0.263077	0.145455	-0.168042	0.228006	0.356018	-0.426213	-0.371429	0.485714	-0.142857	-0.542857	0.107143	0.5	-0.257143	0.0285714	-0.428571	0.238095
	0.35	-0.0454545	-0.0336518	-0.139663	0.0277828	0.164087	-0.257143	-0.714286	0.257143	0.0857143	0.464286	-0.2	-0.314286	0.257143	-0.2	0.214286
	0.0607692	-0.572727	-0.191489	0.053524	-0.0569231	-0.22807	0.0285714	-0.257143	0.942857	0.257143	0.178571	0.6	0.428571	0.142857	0.6	0.404762
	-0.209231	-0.354545	-0.143726	-0.0725806	-0.253032	0.240454	0.485714	-0.657143	-0.0857143	0.0857143	0.75	0.7	0.485714	-0.371429	-0.314286	-0.0714286
	0.195385	0.318182	0.27627	0.274194	-0.139819	0.215686	-0.142857	-0.314286	-0.771429	0.6	-0.285714	0.3	-0.485714	0.257143	-0.142857	0.166667
	0.0592308	-0.136364	0.0473296	0.0487581	-0.0105882	0.0423117	0.542857	-0.657143	0.257143	0.314286	-0.0357143	-0.4	0.371429	-0.771429	-0.0857143	0.142857
	0.213846	0.127273	0.024099	-0.151393	-0.108688	-0.20743	-0.0857143	-0.257143	-0.257143	-0.142857	0.285714	-0.9	-0.0857143	-0.257143	0.142857	0.119048
	-0.242308	0.127273	-0.0125923	-0.213343	0.105611	0.192982	-0.142857	0.371429	-0.828571	-0.428571	0.5	0.5	0.142857	-0.257143	-0.314286	-0.428571
	-0.283077	0.636364	-0.0517803	0.0641496	-0.164706	-0.304438	0.6	-0.142857	0.0857143	-0.828571	0.428571	0.5	-0.542857	-0.0285714	0.257143	0.5
	-0.343077	0.672727	0.174723	0.340176	-0.175928	-0.20743	0.142857	-0.0857143	0.6	0.542857	-0.142857	0	-0.0857143	-0.942857	-0.142857	0.0238095
	-0.0476923	-0.0272727	0.0263786	0.179985	0.148416	0.00515996	0.2	0.942857	-0.0285714	-0.2	-0.214286	-0.1	0.257143	0.142857	0.142857	0.214286
	-0.359231	0.563636	0.138841	-0.0964076	0.0658824	0.304438	-0.0285714	0.485714	0.485714	-0.828571	0.142857	-0.5	-0.2	-0.2	-0.314286	0.380952
	0.116154	-0.181818	-0.142857	0.043809	-0.0429864	-0.162023	0.257143	-0.142857	0.542857	-0.6	-0.464286	-0.1	-0.371429	0.314286	0.657143	0.380952
	0.02	0.0909091	0.212006	-0.33761	0.11991	0.135191	-0.771429	0.257143	-0.657143	-0.542857	-0.178571	-0.3	0.0857143	-0.314286	0.542857	-0.0238095
	-0.0153846	-0.0181818	0.0608988	-0.359604	0.271312	0.0835913	-0.428571	-0.0285714	-0.771429	0.371429	0.285714	0.3	0.428571	0.257143	0.142857	-0.119048
	0.0761538	0.309091	-0.0249674	0.0619501	-0.128416	0.190918	0.657143	0.542857	0.0857143	0.314286	-0.392857	0.1	-0.257143	0.142857	-0.542857	-0.666667
	0.429231	0.218182	0.0699088	0.00623281	0.0507692	0.120743	-0.371429	0.428571	-0.6	-0.6	-0.535714	0.1	0.6	0.2	0.0857143	-0.5
	-0.0546154	0.118182	-0.149153	-0.292155	-0.0250679	-0.114551	0.371429	0.0285714	0.6	0.428571	-0.392857	-0.4	-0.142857	-0.257143	0.428571	0.738095
	-0.0538462	0.00909091	-0.266934	-0.170104	-0.297285	-0.190918	-0.885714	-0.371429	-0.0285714	-0.142857	0.285714	-0.5	0.942857	0.257143	0.0857143	0.357143
	0.183077	0.4	0.0234477	0.0179619	-0.00868778	-0.374613	0.142857	0.371429	-0.428571	-0.885714	0.0714286	0.7	0.0857143	0.314286	-0.314286	-0.690476
	0.0292308	0.672727	0.184759	0.114003	0.0261538	-0.23839	-0.0857143	0.828571	-0.542857	-0.142857	-0.5	0	-0.0857143	-0.542857	0.0857143	-0.404762
	0.370769	-0.0272727	0.414894	-0.0132906	0.0950226	0.323013	0.371429	-0.257143	-0.771429	-0.142857	-0.142857	0	0.2	-0.485714	-0.885714	-0.190476
	0.0346154	-0.263636	0.157078	-0.134164	0.00452489	0.374613	-0.885714	-0.314286	0.428571	0.942857	0.714286	0.1	-0.142857	0.0857143	0.0285714	-0.0952381
	0.0576923	-0.254545	0.0961789	-0.128299	0.0850679	0.149639	-0.371429	0.0857143	0.6	-0.257143	-0.428571	-0.7	0.0857143	0.142857	-0.371429	0.47619
	0.132308	0.627273	-0.0543856	-0.253299	0.108959	0.0939112	-0.0285714	0.428571	0.771429	-1	-0.0714286	0	0.6	0.542857	0.428571	-0.0714286
	-0.0492308	-0.572727	-0.198545	0.219575	-0.128145	-0.0608875	0.542857	0.371429	-0.485714	-0.0857143	-0.642857	0.7	-0.428571	-0.828571	0.257143	0.309524
	-0.0423077	-0.345455	-0.291251	0.0993402	0.061448	-0.166151	0.314286	-0.6	-0.371429	-0.0857143	-0.321429	-0.7	-0.257143	-0.142857	0.142857	0.190476
	-0.0276923	-0.436364	0.122449	0.115469	-0.0664253	-0.0299278	0.0857143	-0.371429	-0.142857	-0.0857143	0.142857	0.1	0.142857	0.657143	-0.371429	-0.0238095
	-0.0261538	-0.472727	-0.15393	-0.332478	0.081267	0.0815273	0.257143	-0.371429	0.485714	-0.371429	-0.75	0.5	0.314286	0.0285714	0.771429	-0.380952
	0.153077	0.109091	0.134824	0.117302	-0.0199095	-0.0381837	-0.657143	0.0285714	-0.314286	0.2	-0.107143	0.1	0.2	-0.0857143	0.0857143	0.380952
	-0.0915385	0.0454545	-0.1967	-0.0931085	-0.25276	0.364293	0.257143	-0.0285714	0.371429	0.0857143	0.928571	-0.8	0.0857143	-0.428571	0.2	0.214286
	0.08	-0.454545	-0.171624	0.170821	-0.175113	0.28999	0.0285714	0.6	0.371429	0.657143	0.178571	0.4	0.828571	0.257143	-0.2	0.380952
	0.0346154	-0.172727	-0.339774	-0.161657	0.0470588	0.162023	-0.828571	0.371429	0.314286	0.885714	0.0357143	0.3	0.714286	0.0285714	-0.142857	-0.0714286
	0.186923	0.172727	-0.156535	-0.180718	0.0738462	-0.170279	0.0285714	0.314286	-0.0857143	-0.0857143	-0.107143	-0.7	0.371429	0.142857	-0.885714	0.52381
	-0.0407692	0.536364	-0.100955	-0.378666	-0.0302262	0.428277	-0.0857143	-0.0857143	0.0857143	0.771429	-0.678571	0.4	-0.657143	-0.314286	0.257143	-0.238095
	0.339231	0.209091	0.0559053	0.102639	0.00343891	0.337461	0.714286	-0.485714	-0.542857	-0.0857143	0.0714286	-0.2	-0.0285714	-0.657143	0.428571	-0.142857
	-0.343077	-0.4	-0.0102041	-0.0439883	-0.0566516	0.190918	0.485714	0.142857	-0.371429	-0.142857	-0.714286	0.3	0.714286	-0.257143	0.0285714	-0.690476
	-0.136923	0.1	0.0588363	0.0482082	0.00959276	0.0299278	0.0857143	0.142857	0.257143	-0.142857	-0.0357143	0.6	-0.771429	0.257143	-0.657143	0
	0.0330769	-0.645455	-0.0435302	-0.227639	0.150679	0.153767	-0.2	-0.485714	-0.542857	0.0857143	0.107143	-0.6	0.257143	-0.2	0.0857143	0
	0.0392308	-0.527273	0.0381025	0.0703812	0.0687783	0.0319917	0.0857143	0.314286	0.485714	-0.0285714	0.214286	0.3	-0.2	0.2	0.828571	-0.0238095
	0.216923	0.00909091	-0.0397308	-0.0414223	-0.10552	0.0319917	-0.0285714	0.885714	-0.428571	0.657143	0	-0.1	-0.0857143	0.428571	0.485714	-0.047619
	0.0761538	0.454545	-0.171515	0.0656158	0.059819	0.168215	0.657143	0.485714	0.0285714	0.428571	0.178571	-0.1	-0.485714	0.0857143	-0.257143	0.142857
	0.391538	0.172727	-0.0278984	-0.48717	0.0247059	0.151703	-0.0857143	0.6	-0.542857	-0.0857143	-0.142857	0.5	0.6	0.142857	0.714286	0.380952
	0.303846	-0.427273	0.0906426	0.00549853	-0.039819	-0.147575	-0.828571	-0.0857143	0.428571	-0.428571	-0.285714	-0.1	-0.371429	0.6	0.428571	-0.0714286
	-0.164615	0.327273	0.268129	0.0652493	-0.0238009	-0.00722394	-0.371429	0.371429	0.771429	-0.257143	-0.642857	-1	-0.371429	-0.6	0.314286	0.714286
	0.356154	-0.00909091	0.0356057	-0.0344575	-0.118824	-0.0794634	0.771429	0.142857	-0.371429	-0.0285714	0.464286	-0.1	-0.542857	-0.0285714	-0.314286	0.0714286
	-0.183077	0.236364	0.115502	-0.235337	-0.132127	0.0650155	-0.6	-0.142857	-0.428571	-0.428571	0.0714286	0.7	0.428571	-0.942857	-0.485714	-0.571429
	0.0546154	-0.490909	0.0679548	-0.380865	0.099457	0.162023	-0.371429	-0.2	-0.0285714	-0.0857143	0.321429	-0.6	0.714286	0.771429	-0.714286	0.642857
	-0.110769	-0.0909091	0.0784846	-0.0945748	-0.00723982	-0.236326	-0.2	-0.542857	0.428571	-0.942857	0.25	-0.2	0.542857	-0.314286	0.428571	-0.547619
	0.0392308	0.136364	-0.0695832	0.0681818	0.184434	0.0196078	-0.428571	0.2	-0.142857	0.0285714	0.357143	1	-0.142857	0.428571	0.142857	0.357143
	0.0507692	-0.636364	0.0606817	0.0183301	-0.0342081	-0.644995	0.257143	-0.0285714	0.428571	-0.428571	0.464286	0.3	0.428571	0.6	-0.371429	-0.0714286
	-0.374615	0.709091	-0.34086	-0.1921	0.128054	0.131063	-0.257143	-0.942857	-0.714286	-0.314286	-0.214286	0.3	-0.257143	-0.428571	-0.257143	-0.142857
	0.308462	0.3	0.260855	0.292889	0.283258	-0.190918	-0.771429	-0.314286	-0.257143	-0.0857143	-0.464286	0.4	0.714286	0.257143	-0.828571	0.595238
	-0.231538	0.109091	0.00445072	-0.11327	0.0491403	-0.205366	0.485714	-0.314286	0.0857143	-0.371429	0.214286	0.1	-0.142857	-0.314286	0.542857	-0.0714286
	0.04	-0.3	-0.0290925	0.247273	0.146878	0.168215	-0.257143	-0.0857143	-0.771429	0.6	0.0714286	-0.1	-0.657143	-0.257143	0.2	0.738095
	-0.1	-0.8	0.0595962	-0.0304252	0.126516	0.128999	-0.542857	0.2	0.542857	0.542857	-0.321429	-0.9	0.0285714	0.371429	-0.257143	-0.190476
	-0.0269231	0.254545	-0.0128094	0.0381232	0.259638	-0.374613	0.257143	0.0285714	-0.942857	0.828571	-0.678571	-0.4	-0.371429	-0.714286	0.257143	0.904762
	-0.244615	-0.4	-0.152084	-0.0725806	0.0395475	0.122807	0.0285714	-0.257143	0.142857	-0.0285714	-0.0714286	-0.8	-0.714286	0.714286	0.428571	-0.0238095
	0.103077	-0.154545	-0.109965	-0.415689	0.127602	0.201238	0.314286	-0.6	0.142857	0.2	0.642857	-0.1	-0.2	0.142857	0.542857	-0.666667
	0.366154	0.418182	0.395245	0.0326246	0.0558371	-0.364293	-0.257143	0.0857143	-0.6	0.6	-0.25	0.4	-0.314286	-0.0857143	-0.0285714	0.309524
	-0.115385	-0.218182	-0.17119	0.102639	-0.0628959	0.24871	-0.2	0.0857143	-0.0857143	-0.0285714	-0.285714	0.7	-0.142857	0.371429	-0.257143	0.142857
	-0.00153846	-0.354545	0.0402736	0.0703877	-0.338281	0.170279	0.0285714	0.0857143	-0.657143	-0.0285714	-0.0714286	0.9	0.142857	0.314286	0.371429	0.5
	-0.0330769	-0.245455	-0.121798	-0.173036	0.108507	-0.19711	0.257143	0.371429	-0.542857	-0.142857	-0.0357143	0.6	-0.657143	-0.371429	-0.428571	0.238095
	-0.227692	-0.154545	-0.0383196	-0.312895	-0.233937	0.236326	0.428571	-0.885714	-0.428571	-0.714286	-0.678571	-0.5	-0.371429	-0.0857143	0.371429	0.452381
	-0.253846	-0.545455	0.1269	0.250573	-0.250317	-0.323013	0.0857143	0.485714	0.828571	-0.0857143	-0.642857	0.2	0.257143	-0.2	-0.257143	0.428571
	0.0869231	-0.245455	-0.159683	-0.236275	-0.10552	0.178535	-0.2	0.371429	0.142857	-0.714286	-0.214286	0.9	-0.771429	0.6	0.828571	0.0952381
	-0.115385	0.254545	-0.0267043	0.061217	0.0147511	-0.0196078	0.485714	0.257143	0.485714	0.542857	0.178571	0.3	-0.771429	0.314286	0.485714	0.547619
	-0.225385	-0.136364	0.0598133	-0.0461877	0.0841629	-0.234262	0.6	0.142857	0.828571	-0.657143	-0.464286	0.3	-0.314286	-0.885714	0.257143	0.190476
	0.0553846	0.0181818	0.150347	-0.148094	0.0689593	0.345717	0.942857	-0.771429	0.428571	0.314286	0.142857	0.3	0.0857143	-0.257143	-0.142857	-0.642857
	-0.130769	-0.572727	-0.0130265	-0.248167	0.206335	0.389061	0.542857	0.257143	0.0857143	-0.257143	-0.0357143	0.7	0.314286	-0.2	-0.0857143	0.404762
	-0.0853846	0.390909	0.172167	-0.165888	0.00579186	-0.430341	-0.314286	-0.771429	-0.6	-0.0857143	0.428571	0.2	0.142857	0.371429	-0.371429	0.642857
	-0.0407692	-0.218182	0.0254017	-0.0131965	-0.061448	0.0794634	-0.6	-0.0857143	0.771429	0.0285714	-0.107143	-0.4	-0.314286	-0.0857143	-0.0857143	-0.119048
	-0.277692	-0.0272727	-0.162071	-0.168255	0.211403	0.0485036	-0.542857	-0.0857143	0.485714	-0.142857	0.678571	-0.3	-0.257143	0.6	0.142857	-0.119048
	-0.18	0.336364	-0.183239	-0.225073	-0.232036	-0.151703	-0.257143	-0.0857143	-0.0285714	0.485714	0.178571	0.6	0.142857	-0.371429	0.885714	0.190476
	0.382308	0.590909	-0.115284	0.016129	-0.0350226	0.234262	0.257143	0.314286	-0.0285714	0.657143	0.0357143	0.1	0.371429	-0.257143	-0.885714	0.285714
	-0.0176923	-0.381818	-0.0566652	-0.119868	0.118552	-0.384933	0.314286	-0.0285714	0.314286	0.428571	0.0714286	-0.5	0.257143	-0.0285714	-0.6	0.666667
	-0.351538	-0.0363636	0.0656752	-0.089451	0.081991	0.106295	0.314286	0.257143	-0.828571	-0.371429	0.392857	-0.6	-0.314286	-1	0.0285714	-0.428571
	0.167692	0.0727273	0.183891	-0.284824	0.0862443	-0.236326	-0.314286	0.885714	-0.6	-0.257143	-0.25	-0.1	0.428571	-0.6	0.257143	-0.214286
	0.119231	-0.472727	0.133087	0.0520528	0.0554751	-0.102167	0.257143	-0.428571	-0.142857	0.142857	-0.0714286	0.3	0.314286	-0.0857143	-0.257143	0.738095
	-0.266923	0.590909	-0.186279	-0.25	-0.0955656	-0.325077	-0.428571	-0.257143	0.257143	-0.142857	0.25	0.3	0.371429	0.428571	0.428571	-0.357143
	0.0330769	0.154545	0.0182371	-0.149194	-0.115475	-0.337461	-0.314286	0.142857	0.314286	-0.142857	0.107143	0.2	0.371429	0.542857	0.0857143	0.047619
	0.312308	0.236364	0.0314807	-0.063783	-0.0824434	-0.0319917	0.0857143	0.371429	-0.657143	-0.0285714	-0.392857	0.3	-0.142857	0.771429	0.142857	-0.5
	0.0638462	0.0818182	0.16066	0.107405	0.116109	-0.0608875	0.0285714	0.257143	-0.428571	0.0285714	0.357143	0.2	-0.2	0.2	-0.6	-0.190476
	-0.105385	0.109091	0.0138949	0.11437	0.0152036	0.0670795	0.0285714	0.542857	-0.142857	-0.0285714	0.0357143	0.5	0.714286	0.428571	-1	0.142857
	0.0330769	0.463636	0.0275727	-0.0898094	-0.11991	0.00309598	0.257143	0.6	0.0857143	-0.0857143	-0.607143	-0.4	0.0857143	0.6	0.485714	0.047619
	0.146923	-0.536364	0.0213851	0.441349	-0.0257014	0.219814	0.542857	0.314286	0.542857	0.428571	0.178571	-0.1	0.2	0.542857	0.428571	-0.309524
	0.0969231	0.236364	-0.164351	-0.166789	-0.142081	0.261094	-0.0857143	-0.2	0.257143	-0.542857	-0.25	-0.6	0.6	-0.0857143	-0.542857	0.142857
	-0.00769231	0.127273	0.226987	-0.110704	0.103529	0.190918	0.142857	-0.6	-0.371429	0.771429	-0.0357143	-0.9	-0.371429	-0.942857	-0.371429	-0.571429
	-0.0846154	-0.336364	-0.348459	0.170088	-0.04181	-0.0608875	-0.0857143	0.485714	0.657143	0.542857	0.571429	-0.7	0.314286	0.257143	0.485714	-0.547619
	-0.194615	0	0.34987	-0.177053	-0.172036	0.0257998	-0.0857143	-0.0857143	-0.257143	-0.771429	-0.392857	-0.9	0.371429	-0.257143	0.885714	0.261905
	-0.0984615	0.0727273	0.087386	-0.0355572	0.222534	0.0216718	-0.0857143	-0.2	0.942857	-0.257143	-0.0357143	-0.6	0.885714	0.142857	0.142857	0.238095
	0.298462	0.0818182	0.225684	0.00329912	-0.106787	0.552116	0.6	-0.314286	0.6	-0.6	-0.535714	-0.5	0.428571	0.2	-0.142857	-0.5
	-0.257692	0.227273	-0.0730569	0.0520528	-0.0850679	-0.174407	0.657143	0.0285714	0.0857143	0.142857	-0.357143	0	0.942857	0.485714	0.0285714	-0.238095
	0.118462	-0.127273	-0.0236648	0.193182	0.0118552	-0.0980392	-0.0285714	0.885714	-0.0285714	0.0857143	-0.607143	-0.9	0.257143	0.371429	-0.314286	0.238095
	-0.0923077	0.290909	0.034086	-0.0252933	0.145973	-0.176471	0.0857143	0.371429	0.314286	-0.0285714	-0.5	0.6	-0.0285714	0.828571	-0.657143	-0.285714
	0.00846154	-0.345455	-0.104429	0.251466	0.20362	-0.102167	0.257143	0.885714	0.714286	0.657143	0.214286	-0.4	0.314286	0.257143	-0.428571	0
	-0.0753846	0.372727	0.100738	0.0234626	0.0247964	-0.153767	0.0857143	0.2	-0.314286	-0.657143	0.178571	-1	0.314286	0.314286	0.371429	-0.357143
	-0.252308	-0.290909	-0.0886887	0.0839443	-0.0914027	-0.312693	-0.542857	-0.371429	0.371429	0.314286	0.285714	0.5	0.428571	0.371429	0.428571	0.785714
	-0.195385	0.0545455	-0.0362571	0.0106305	-0.213394	0.139319	-0.0285714	-0.0285714	0.6	0.257143	0	0.5	0.542857	0.371429	-0.485714	-0.428571
	0.0292308	-0.763636	-0.0726227	-0.237537	-0.0233484	0.209494	0.485714	-0.657143	0.2	-0.485714	0.571429	-0.9	-0.0285714	0.942857	0.428571	0.404762
	0.104615	0.290909	0.00911854	0.22654	0.212941	-0.186791	0.371429	0.257143	0.657143	0.885714	-0.107143	-0.3	0.257143	-0.771429	-0.257143	-0.047619
	-0.145385	0.518182	-0.0778333	-0.338343	-0.0148416	-0.0608875	-0.942857	0.657143	0.257143	0.485714	-0.678571	0.3	0.314286	-0.314286	-0.0857143	0.52381
	0.210769	0.0454545	0.0620929	0.0713042	0.168597	-0.00103199	-0.0285714	-0.257143	-0.428571	0.0857143	-0.357143	0.3	-0.371429	0.0857143	-0.542857	-0.0714286
	0.0338462	0.172727	0.134824	0.0678152	-0.061267	0.180599	-0.485714	0.2	-0.0285714	-0.314286	0.428571	0.7	0.485714	-0.371429	0.828571	0.666667
	0.182308	-0.563636	-0.0784846	0.200147	0.300633	0.155831	-0.542857	-0.0285714	0.142857	-0.6	-0.0357143	0.7	-0.0857143	-0.371429	-0.2	0.261905
	-0.156923	0.2	0.0526487	-0.0269453	0.129864	0.19711	-0.485714	-0.714286	-0.371429	-0.142857	-0.0714286	-0.1	-0.0857143	0.142857	-0.428571	0.380952
	0.405385	0.281818	0.0479809	0.417522	0.181267	-0.139319	-0.142857	-0.428571	-0.657143	0.714286	0.321429	0.6	-0.257143	-0.942857	0.2	0.214286
	-0.151538	0.127273	0.0546027	0.133798	0.211674	-0.0959752	-0.371429	-0.314286	-0.6	-0.0857143	0.214286	-0.3	-0.0285714	0.0285714	-0.371429	0.380952
	-0.118462	-0.4	-0.148393	-0.111437	-0.409412	0.180599	0.542857	-0.142857	-0.428571	-0.0285714	0.857143	0.3	0.142857	0.257143	-0.371429	-0.0952381
	0.157692	-0.209091	-0.103126	-0.126466	-0.170136	0.403509	0.0285714	-0.485714	-0.0857143	-0.142857	0.464286	-0.3	-0.0857143	-0.142857	-0.371429	-0.142857
	0.125385	0.00909091	-0.0639383	0.0307918	-0.225792	0.261094	-0.142857	-0.714286	-0.542857	0.0857143	0.107143	0.8	0.314286	-0.885714	-0.257143	-0.238095
	-0.212308	0.209091	-0.0631785	-0.0293255	0.236199	0.221878	-0.314286	0.257143	0.0857143	-0.142857	-0.821429	-0.1	0.314286	0.428571	0.0857143	-0.333333
	-0.261538	-0.154545	0.0487408	-0.111437	0.21819	0.275542	0.314286	0.0285714	-0.485714	-0.657143	-0.857143	0.4	0.542857	-0.0857143	0.542857	0.0238095
	-0.38	-0.172727	-0.0976987	0.240469	-0.0104072	-0.0959752	-0.142857	-0.0857143	0.6	-0.542857	0.464286	-0.6	0.485714	0.371429	-0.2	0.547619
	-0.180769	0.0818182	0.117564	0.304252	-0.0908597	-0.236326	-0.771429	0.428571	-0.0285714	-0.371429	0.285714	-0.9	0.0857143	-0.428571	0.771429	0.857143
	-0.283077	0.2	-0.100304	0.174487	0.143439	0.254902	-0.371429	-0.142857	0.371429	-0.485714	0.428571	0.8	0.0285714	0.2	-0.371429	0.333333
	-0.00307692	0.0909091	0.155775	-0.283358	-0.0038914	0.100103	0.0857143	0.428571	-0.2	-0.885714	-0.678571	0.1	-0.771429	-0.0857143	0.2	0.333333
	-0.31	-0.545455	0.169887	0.0326246	0.0174661	0.139319	-0.0285714	0.2	0.428571	0.371429	-0.321429	-0.7	-0.6	0.371429	0.257143	0.452381
	0.276923	-0.163636	0.000434216	-0.262671	-0.00117647	-0.180599	0.142857	-0.771429	0.142857	-0.142857	-0.214286	-0.7	0.428571	0.485714	-0.428571	0.452381
	-0.0407692	0.445455	0.10063	0.146641	0.0832579	-0.308566	0.257143	-0.0857143	-0.314286	0.828571	-0.357143	0.6	0.257143	-0.0285714	-0.371429	-0.571429
	-0.267692	0.8	-0.0692575	-0.0139296	-0.217285	-0.0361197	-0.885714	0.657143	0.257143	0.771429	0.392857	0.6	-0.542857	-0.257143	0.0857143	0.190476
	0.162308	-0.354545	0.414568	-0.0828446	-0.13638	0.128999	-0.2	0.0285714	-0.485714	-0.0285714	0.142857	-0.6	-0.485714	-0.0285714	-0.0285714	0.238095
	-0.445385	-0.00909091	0.0909683	0.225094	0.0510407	0.178535	-0.6	0.542857	-0.485714	0.657143	0.357143	-0.2	0.485714	0.0285714	-0.771429	-0.047619
	-0.0384615	-0.0181818	0.0147634	-0.369868	0.0936652	-0.327141	-0.257143	0.428571	0.0857143	0.257143	0.321429	-1	-0.314286	-0.485714	-0.885714	-0.0952381
	0.0446154	0.318182	-0.112353	0.102273	-0.0295023	-0.318885	0.257143	-0.314286	0.314286	0.485714	-0.571429	-0.2	0.657143	0.142857	-0.942857	-0.357143
	0.0930769	-0.0636364	-0.137755	-0.0916422	-0.174118	-0.0299278	0.485714	-0.257143	-0.6	-0.142857	-0.857143	0.1	-0.314286	-0.257143	0.257143	-0.119048
	-0.0423077	-0.245455	-0.049175	-0.151026	0.189593	-0.0608875	-0.2	-0.714286	-0.142857	0.6	-0.428571	0.1	0.0857143	-0.542857	-0.0857143	0.571429
	0.262308	0.427273	0.126465	-0.563416	-0.0638009	-0.205366	-0.0857143	0.542857	-0.771429	-0.371429	-0.142857	0.4	-0.542857	-0.371429	0.371429	-0.0952381
	-0.0323077	0.00909091	0.227095	-0.143695	-0.0515837	0.0257998	-0.314286	0.314286	-0.142857	0.314286	0.25	0	-0.314286	0.0285714	-0.371429	0.238095
	-0.208462	-0.127273	0.0953105	-0.274035	-0.142081	0.219814	-0.2	0.2	0.371429	-0.257143	-0.428571	-0.5	0.0857143	0.942857	-0.542857	0.142857
	-0.190769	0.0454545	0.122558	0.258798	0.262262	-0.353973	0.771429	0.885714	-0.0857143	0.0857143	0.214286	-0.7	-0.142857	0.314286	0.485714	0.380952
	0.140769	-0.163636	-0.21396	-0.158358	-0.0627149	0.0794634	0.142857	-0.885714	-0.314286	0.257143	0.535714	-0.3	-0.0285714	-0.371429	-0.142857	0.428571
	0.130769	-0.109091	0.0439644	0.00439883	0.0287783	-0.263158	-0.828571	-0.714286	-0.771429	0.2	-0.392857	0.3	0.371429	-0.142857	0.714286	0.452381
	0.169231	0.1	0.232197	-0.133431	0.154027	-0.00103199	-0.542857	0.657143	-0.428571	-0.6	-0.285714	-0.5	0.371429	0.371429	-0.2	-0.666667
	0.193077	-0.445455	0.0766392	0.370452	0.0406335	0.254902	-0.142857	-0.542857	0.0857143	-0.142857	-0.321429	-0.2	0.0857143	-0.657143	-0.0285714	0.142857
	0.0276923	-0.163636	-0.0640469	0.11327	0.0630769	-0.372549	0.771429	0.428571	-0.542857	0.257143	0.392857	0.7	-0.771429	-0.371429	0.0857143	-0.119048
	0.323077	0.272727	0.14264	-0.251833	-0.0729412	0.159959	-0.0857143	0.428571	-0.771429	0.0285714	0.5	0.1	0.485714	0.6	0.2	0.452381
	0.11	-0.527273	0.186279	-0.269111	0.0268778	-0.00928793	0.828571	-0.314286	-0.428571	-0.371429	0.607143	0.3	0.542857	-0.257143	-0.314286	-0.428571
	0.119231	0.181818	0.0872775	0.0729472	0.106516	-0.0980392	-0.657143	0.371429	0.0857143	-0.657143	0.571429	0.8	0.657143	-0.771429	-0.714286	0.47619
	-0.489231	0.0818182	-0.197243	-0.0802786	-0.179005	0.102167	0.542857	-0.0857143	0.657143	0.885714	-0.178571	0	0.657143	-0.257143	0.485714	0.547619
	0.31	0.490909	0.054277	-0.217742	0.148688	0.413829	0.0857143	-0.0857143	0.6	-0.6	-0.0714286	0.9	-0.142857	-0.657143	-0.0857143	0.404762
	0.357692	0.345455	-0.00217108	-0.193548	-0.138643	0.537668	-0.142857	0.142857	-0.542857	-0.6	-0.178571	0.6	-0.0285714	0.142857	0.257143	0.571429
	-0.0538462	-0.0727273	-0.0829353	-0.114003	0.0495023	0.0278638	-0.2	-0.771429	-0.257143	-0.771429	0.285714	0.7	0.542857	-0.142857	0.0857143	-0.642857
	-0.245385	-0.318182	-0.22297	0.26283	0.0975566	0.252838	0.257143	-0.6	0.542857	0.371429	0.107143	0.6	0.371429	0.257143	0.314286	-0.595238
	0.340769	0.0636364	-0.334889	-0.144795	0.18371	0.323013	0.257143	-0.371429	0.142857	-0.142857	0.392857	0.3	-0.257143	-0.542857	-0.257143	-0.0952381
	-0.395385	0.445455	-0.0727312	-0.0839443	-0.164887	0.320949	-0.828571	-0.142857	-0.0857143	0.0857143	0.142857	0.4	0.142857	0.771429	0.142857	-0.261905
	-0.37	0.227273	-0.00325662	0.00146628	0.201448	0.0154799	0.0857143	0.485714	-0.2	0.314286	0.5	-0.6	0.0285714	0.142857	0.0285714	0.285714
	0.223846	0.154545	-0.00673035	-0.401026	-0.364977	-0.525284	0.0285714	-0.0285714	-0.6	0.257143	-0.142857	-0.6	-0.0285714	0.657143	-0.2	-0.0952381
	0.486923	0.127273	-0.210812	-0.030428	0.377104	0.0319917	0.485714	-0.257143	0.0857143	-0.714286	-0.357143	-0.5	-0.942857	-0.371429	-0.6	-0.047619
	0.0215385	-0.4	0.138732	-0.0989736	-0.000542986	0.240454	-0.771429	-0.542857	0.0857143	0.314286	0.214286	0.5	0.257143	0.142857	-0.714286	-0.166667
	-0.113077	0.209091	-0.184325	0.168988	-0.318371	0.00722394	-0.485714	-0.428571	-0.257143	0.142857	0	-0.2	0.828571	0.371429	-0.0857143	0.261905
	-0.0730769	-0.0636364	-0.0299609	-0.213729	0.0545701	-0.104231	0.6	0.142857	0.2	-0.142857	0.107143	0.5	-0.371429	0.6	0.2	-0.357143
	-0.526923	-0.345455	-0.153387	0.00513196	0.0114932	-0.308566	0.142857	-0.0857143	-0.885714	-0.428571	0	-0.1	0.0857143	0.657143	0.0857143	0.0714286
	0.0292308	-0.0636364	-0.0243161	-0.205114	-0.0503167	0.147575	-0.6	0.314286	-0.2	-0.485714	-0.321429	-0.7	0.257143	0.0857143	0.771429	0.404762
	-0.0869231	0.0545455	0.236322	-0.215543	-0.0514932	-0.314757	-0.542857	-0.0857143	0.371429	0.0857143	0.464286	0.4	0.657143	-0.542857	-0.6	-0.571429
	-0.333846	0.145455	-0.0665436	-0.220308	-0.261267	-0.00515996	-0.2	0.257143	-0.142857	0.0857143	0.714286	0.7	-0.314286	-0.0285714	-0.771429	0.261905
	-0.106154	-0.645455	-0.132436	0.282991	0.146335	0.0505676	0.657143	0.657143	-0.0857143	0.6	0.642857	0.2	0.828571	-0.828571	0.885714	-0.928571
	-0.263846	-0.654545	0.042119	0.198332	0.216742	0.420021	-0.0857143	0.542857	0.485714	-0.0857143	0	-0.1	-0.6	0.371429	-0.885714	0.357143
	-0.14	0.0363636	-0.0443986	0.232405	0.120543	0.0402477	-0.0857143	-0.0857143	-0.2	-0.314286	0.178571	0.3	-0.142857	-0.257143	0.657143	0.166667
	-0.173077	0.554545	0.083261	-0.109971	-0.279276	0.0980392	-0.371429	0.542857	0.371429	0.142857	0.428571	-0.1	-0.0285714	-0.0285714	0.314286	0.0714286
	0.379231	-0.0818182	-0.103995	-0.00128334	-0.0908597	-0.467492	0.6	-0.485714	-0.0285714	0.314286	-0.535714	0.3	0.314286	0.2	-0.2	0.238095
	-0.146154	-0.554545	-0.0776162	0.0989736	0.244796	-0.360165	0.6	-0.257143	0.0857143	0.371429	-0.678571	0.8	0.6	0.142857	-0.0285714	-0.619048
	0.0453846	0.209091	-0.391663	-0.00275002	0.126335	-0.0134159	0.828571	0.257143	0.657143	-0.142857	0.75	0.9	-0.2	0.257143	-0.0285714	0.214286
	-0.217692	0.309091	-0.0949848	0.0472874	0.105973	-0.159959	0.771429	-0.428571	0.6	0.0857143	-0.428571	0.5	-0.257143	0.142857	-0.2	-0.0952381
	-0.0538462	-0.336364	0.218845	-0.424853	-0.0245249	-0.147575	-0.0285714	-0.371429	-0.485714	-0.771429	0.285714	-0.3	-0.257143	0.2	-0.771429	-0.0714286
	0	-0.336364	-0.00890143	0.221774	0.0319457	0.27967	-0.0285714	0.0857143	0.314286	0.371429	0.714286	0.6	-0.371429	-0.142857	-0.0285714	0.190476
	0.0884615	-0.209091	0.113222	-0.0894428	-0.0951131	-0.320949	0.0285714	-0.0857143	-0.714286	-0.257143	0.464286	-0.5	-0.257143	0.0857143	-0.428571	0.333333
	0.250769	0.590909	0.101172	-0.124633	0.0273303	-0.306502	-0.257143	-0.657143	0.714286	-0.0857143	0.107143	-0.2	0.0857143	-0.142857	0.771429	0.0714286
	-0.215385	-0.318182	-0.196049	0.0718475	0.201176	-0.226006	0.0285714	-0.542857	-0.714286	0.6	-0.857143	0.2	-0.2	0.314286	0.2	0.190476
	0.125385	0.0545455	-0.0561224	-0.145161	-0.241448	-0.599587	-0.485714	0.828571	0.0285714	-0.0857143	0.571429	-0.9	0.6	0.485714	0.657143	0.0952381
	0.297692	0.309091	0.0825011	-0.11107	0.107511	0.0113519	0.714286	0.828571	-0.6	-0.542857	-0.464286	-0.3	-0.257143	0.771429	0.428571	-0.285714
	0.0376923	-0.2	-0.0619844	0.0318915	-0.0311312	0.438596	0.6	-0.714286	0.0857143	0.485714	-0.392857	0.2	0.314286	0.771429	0.0857143	0.714286
	0.00923077	0.0454545	-0.0830439	-0.131598	-0.146063	-0.0794634	-0.314286	-0.485714	-0.142857	-0.0857143	-0.0714286	-0.4	-0.657143	-0.142857	0.0857143	0.261905
	0.24	-0.381818	0.166088	0.0846774	0.0797285	0.242518	0.314286	-0.885714	-0.542857	-0.142857	-0.25	0.3	-0.657143	-0.371429	-0.371429	-0.547619
	-0.168462	-0.418182	-0.120495	-0.210777	0.0928507	0.417957	-0.542857	0.314286	0.6	0.142857	-0.464286	0.1	-0.2	-0.6	-0.0857143	-0.166667
	-0.0146154	-0.709091	-0.142423	0.356305	0.251855	-0.657379	0.257143	-0.142857	0.0857143	-0.314286	0.142857	0.6	0.371429	-0.314286	-0.0285714	-0.333333
	0.0330769	0.309091	-0.0293096	0.0641496	0.0657014	-0.48194	0.2	-0.542857	-0.142857	0.142857	-0.535714	-0.2	-0.257143	-0.0285714	-0.371429	0.52381
	-0.261538	0.436364	0.00455927	0.281525	-0.275928	0.180599	0.0857143	-0.942857	0.314286	-0.828571	0.107143	-0.1	0.714286	0.314286	-0.657143	0.333333
	0.212308	0.1	-0.175315	0.128666	-0.578371	-0.271414	-0.371429	-0.714286	-0.257143	0.0285714	0.535714	0.4	-0.714286	-0.371429	0.314286	-0.380952
	0.0923077	0.336364	0.2132	0.0392265	-0.0121267	-0.287926	-0.485714	-0.2	0.428571	-0.142857	-0.392857	-0.6	0.885714	-0.485714	0.142857	0.571429
	0.0723077	-0.00909091	0.0295267	-0.0480249	0.0976471	-0.327141	-0.714286	0.257143	0.314286	-0.6	0.25	0.1	0.0285714	0.0285714	-0.6	0.166667
	-0.130769	0.263636	0.117998	0.256965	-0.0545701	0.0691434	0.542857	0.771429	-0.657143	-0.542857	-0.107143	-0.1	-0.257143	0.314286	-0.0285714	-0.404762
	-0.179231	-0.418182	0.224598	0.16349	-0.264887	0.426213	-0.142857	-0.0857143	-0.0857143	-0.771429	-0.392857	-0.8	0.542857	-0.2	0.371429	0.238095
	-0.296923	-0.0454545	-0.138624	0.157625	-0.038552	0.0835913	0.542857	-0.771429	-0.542857	0.257143	0.178571	-0.6	-0.485714	-0.714286	0.257143	0.238095
	-0.0153846	-0.0363636	0.111702	-0.342009	0.0425339	-0.386997	0.371429	-0.142857	-0.142857	0.485714	-0.75	0.6	-0.714286	0.485714	0.371429	-0.285714
	0.00692308	-0.0363636	0.0781589	0.0784457	-0.0540271	0.162023	0.6	0.485714	0.142857	0.0857143	-0.142857	0.2	-0.542857	0.428571	-0.371429	-0.119048
	-0.488462	0.309091	0.0386452	-0.00439923	0.0435294	-0.426213	0.828571	0.0857143	-0.371429	-0.542857	0.892857	-0.1	0.371429	0.714286	0.542857	0.214286
	-0.264615	0.109091	-0.222102	-0.181818	0.14552	-0.448916	-0.6	0.0285714	0.0857143	-0.371429	-0.357143	-0.1	-0.542857	-0.2	0.6	0.714286
	0.246923	-0.172727	-0.104212	-0.372067	0.0629864	0.172343	-0.0857143	-0.142857	-0.542857	-0.142857	0	0	-0.314286	0.657143	-0.0857143	-0.595238
	-0.177692	-0.545455	-0.140686	-0.0641496	-0.185701	-0.102167	-0.714286	0.485714	-0.257143	-0.828571	-0.0714286	-0.6	-0.142857	0.0285714	0.0857143	0.690476
	-0.325385	-0.5	-0.0976987	0.229106	0.0669683	-0.349845	-0.314286	-0.771429	-0.942857	0.6	-0.5	0.9	-0.542857	-0.771429	0.142857	0.190476
	0.0176923	-0.0727273	-0.0264872	-0.0678152	0.0366516	0.0154799	0.314286	0.714286	-0.6	-0.314286	-0.321429	-0.6	-0.257143	0.428571	-0.0285714	-0.571429
	-0.17	-0.0636364	0.135041	-0.248534	-0.278009	-0.0257998	-0.428571	0.542857	0.428571	-0.257143	-0.428571	-0.4	-0.142857	-0.257143	-0.6	0.047619
	-0.0553846	0.536364	0.112679	-0.270528	-0.160181	-0.0794634	0.0285714	0.428571	-0.6	-0.828571	-0.142857	0	0.542857	-0.885714	0.942857	-0.547619
	-0.143077	0.427273	-0.158055	0.201246	-0.0395475	0.0402477	0.0285714	-0.0857143	0.542857	0.714286	0.321429	0.7	-0.0857143	0.0285714	0.0285714	-0.166667
	-0.0976923	-0.0181818	-0.234043	0.1261	-0.172579	0.128999	-0.2	-0.542857	-0.257143	-0.542857	0.714286	0.1	-0.371429	0.714286	0.371429	-0.142857
	0.0607692	-0.218182	-0.0744681	-0.170821	-0.020362	-0.353973	-0.2	0.142857	-0.142857	0.0857143	0.357143	0	-0.0285714	0.0857143	-0.0285714	-0.52381
	-0.347692	0.190909	-0.0227964	0.153592	0.0887783	-0.0918473	0.371429	-0.0857143	-0.257143	0.314286	0.178571	0.3	0.2	0.485714	-0.257143	0.738095
	-0.181538	-0.163636	0.0778333	0.103006	-0.0378281	-0.151703	0.828571	-0.0285714	0.371429	-0.314286	0.107143	0.3	-0.0285714	0.142857	0.6	0.380952
	0.17	0.336364	0.0465697	0.159824	-0.105792	-0.0856553	0.2	0.657143	0.6	0.6	0.285714	0.9	0.771429	0.657143	-0.371429	-0.595238
	-0.0469231	0.372727	-0.0476552	-0.0670821	-0.12724	0.294118	0.6	0.371429	0.0285714	0.142857	0.785714	-0.3	-0.485714	0.657143	-0.257143	-0.261905
	-0.0692308	-0.6	-0.077399	-0.313416	-0.07819	0.391125	-0.542857	-0.2	-0.542857	-0.142857	-0.214286	0.6	-0.828571	-0.428571	0.314286	-0.190476
	0.0315385	-0.0272727	-0.190621	0.120601	0.0982805	-0.395253	-0.714286	0.2	0.314286	-0.371429	-0.214286	-0.1	0.542857	0.257143	-0.485714	0.0952381
	-0.0669231	-0.0545455	-0.19366	0.171921	0.114842	0.358101	-0.542857	-0.257143	0.0285714	0.371429	0.25	-0.4	0.485714	-0.771429	0.428571	-0.0952381
	-0.118462	-0.263636	0.229917	0.263954	-0.00868778	-0.205366	-0.428571	-0.314286	-0.0857143	0.371429	0.535714	0.7	-0.142857	-0.542857	0.0857143	-0.47619
	0.236923	-0.190909	0.0143291	-0.0293255	-0.040905	-0.372549	-0.657143	-0.257143	-0.885714	-0.771429	-0.25	-0.5	0.314286	0.0857143	-0.771429	-0.119048
	0.0769231	0.527273	0.110725	-0.279326	-0.316923	-0.420021	0.6	0.428571	-0.314286	-0.0857143	0.857143	-0.1	0.142857	0.0857143	0.485714	-0.0238095
	-0.208462	0.345455	0.0254017	-0.173602	-0.0168326	0.0526316	0.314286	0.314286	0.885714	-0.485714	-0.392857	0.4	-0.6	0.0285714	0.0285714	0.119048
	-0.00307692	-0.245455	-0.105623	0.0109971	-0.0377376	0.0567595	0.542857	-0.2	0.2	-0.0285714	-0.678571	0.1	-0.771429	0.0857143	-0.257143	0.309524
	0.0923077	-0.481818	-0.0846722	0.0703877	0.00678733	0.0154799	0.0857143	0.371429	0.542857	0.314286	0.964286	-0.7	0.714286	-0.0857143	-0.428571	0.309524
	0.0238462	-0.0181818	0.0402736	-0.303519	0.0495928	0.201238	0.6	-0.257143	0.257143	0.257143	0	-0.5	0.714286	0.314286	0.6	0.0714286
	-0.0738462	-0.472727	0.0440729	-0.169721	-0.019095	-0.246646	-0.2	0.371429	-0.314286	0.142857	0.285714	0.5	-0.257143	-0.2	0.2	-0.0952381
	0.00769231	0.254545	0.21472	-0.224707	-0.0134842	0.0856553	0.428571	0.371429	0.485714	0.0285714	-0.285714	0.4	0.371429	0.485714	-0.142857	-0.642857
	-0.250769	0.109091	0.0841294	0.424526	-0.0681448	0.341589	-0.485714	-0.314286	0.428571	0.257143	0.392857	0.6	-0.0857143	0.885714	-0.0857143	0.119048
	-0.3	-0.136364	0.114742	0.0131965	0.134208	0.308566	0.0857143	0.485714	0.257143	-0.142857	0	0.6	-0.714286	0.142857	0.142857	-0.52381
	-0.315385	-0.0727273	0.0333261	-0.291422	-0.106244	-0.356037	0.428571	-0.0857143	-0.714286	-0.485714	-0.678571	0.1	0.142857	0.257143	-0.0857143	0.690476
	0.155385	0.463636	-0.0974815	0.058651	-0.108235	0.0175439	-0.2	-0.2	-0.2	-0.142857	0.0714286	0.2	-0.0285714	0.257143	0.885714	0.285714
	0.107692	-0.136364	-0.0606817	-0.142425	-0.0341176	-0.176471	-0.257143	0.0285714	0.0285714	-0.314286	0.571429	0.6	0.314286	0.314286	-0.2	0.404762
	0.0176923	0.190909	-0.0930308	0.0047654	-0.0038009	0.192982	0.0857143	0.714286	0.314286	0.257143	-0.785714	-0.6	-0.0857143	-0.428571	0.257143	0.452381
	0.113077	-0.0545455	-0.0696917	-0.0150293	-0.0742986	-0.399381	-0.314286	0.542857	0.485714	0.0857143	0.5	0.3	-0.0285714	0.485714	0.0857143	0.119048
	0.0907692	-0.0181818	0.0831524	0.178152	-0.0651584	0.114551	0.771429	-0.771429	0.657143	0.142857	0.214286	-0.5	-0.428571	0.142857	-0.771429	-0.547619
	0.286923	0.681818	0.112245	-0.159091	0.0546606	-0.166151	-0.0857143	0.257143	0.6	-0.485714	-0.857143	0.4	-0.371429	-0.828571	0.485714	0.214286
	0.408462	-0.490909	-0.248589	0.0929337	-0.250679	-0.0959752	0.428571	-0.371429	-0.0285714	0.885714	0	-0.9	-0.371429	-0.2	0.0285714	0.452381
	-0.152308	-0.118182	0.0483066	-0.137463	-0.0584615	-0.296182	0.0857143	0.6	0.428571	-0.0857143	-0.321429	0.3	-0.771429	-0.657143	-0.6	-0.047619
	0.16	-0.181818	0.0268129	0.0285924	-0.0575566	-0.135191	-0.371429	0.2	0.828571	0.0285714	-0.0357143	0.3	0.0857143	0.6	-0.2	0.666667
	-0.110769	-0.00909091	-0.176183	0.098607	0.0865158	0.0712074	0.6	0.542857	-0.0285714	0.257143	0	-0.1	-0.0285714	0.542857	0.314286	0.0238095
	-0.110769	-0.2	0.187907	0.0542522	0.107059	0.0939112	0.485714	-0.6	-0.257143	0.2	0.892857	0.5	0.542857	-0.0857143	0.257143	-0.166667
	-0.0338462	-0.445455	-0.161963	0.156525	0.110588	0.141383	-0.2	-0.6	0.885714	-0.0857143	-0.357143	-0.1	0.0857143	-0.0285714	-1	0.595238
	0.00846154	0.0545455	0.147199	-0.0758798	-0.183258	0.226006	-0.6	-0.542857	0.2	-0.2	-0.0714286	-0.3	-0.314286	-0.371429	-0.657143	-0.238095
	0.146154	0.454545	0.260096	0.0652493	-0.0853394	0.0959752	0.828571	0.428571	0.542857	-0.257143	-0.821429	0.1	0.0857143	0.257143	-0.2	-0.619048
	0.372308	0.136364	-0.00238819	-0.0639721	0.0504072	0.106295	-0.485714	0.428571	-0.257143	-0.657143	0.357143	-0.3	0.885714	-0.142857	-0.428571	0.142857
	-0.05	-0.318182	0.0230135	-0.0610393	-0.0368326	0.178535	-0.428571	0.0857143	0.257143	0.714286	-0.285714	0.2	-0.257143	0.0285714	-0.657143	0.0952381
	-0.138462	0.0545455	-0.118867	0.124633	-0.099638	0.0732714	0.542857	0.314286	-0.428571	-0.542857	-0.321429	0.9	-0.657143	-0.542857	0.142857	-0.0238095
	0.526923	0.663636	0.146657	0.145894	-0.111041	0.126935	-0.314286	-0.6	0.771429	-0.657143	0	0.2	-0.542857	-0.6	0.542857	0.0714286
	0.376923	0.127273	-0.0474381	0.140762	0.0345701	-0.199174	-0.428571	0.542857	0.0857143	0.371429	0.321429	0.1	0.142857	0.0285714	0.0285714	0.119048
	-0.127692	0.0363636	0.142097	0.208944	0.0536652	-0.116615	-0.0285714	-0.0285714	-0.0857143	-0.2	-0.321429	0.9	0.828571	0.485714	-0.6	0.333333
	-0.0961538	-0.263636	0.102041	0.0872434	0.0959276	-0.151703	0.485714	0.771429	-0.942857	-0.714286	0	0.5	0.428571	-0.828571	-0.542857	-0.0952381
	-0.12	0.0545455	-0.0496092	0.219941	0.111312	0.22807	-0.142857	-0.771429	0.314286	-0.0857143	0.535714	0.3	-0.428571	0.6	-0.257143	0.619048
	-0.300769	0.245455	0.0866261	-0.0989736	-0.12009	-0.176471	-0.428571	-0.485714	-0.257143	-0.428571	-0.535714	0	0.2	-0.257143	0.942857	0.261905
	-0.0592308	-0.290909	0.064264	-0.00311612	0.0999095	0.250774	-0.142857	-0.371429	0.714286	0.428571	-0.0357143	-0.6	0.0857143	0.0285714	-0.0857143	-0.047619
	0.0546154	0.409091	-0.0234477	-0.253666	-0.157738	-0.131063	0.0285714	0.428571	0.0285714	0.485714	-0.214286	0.6	0.6	0.6	0.257143	-0.52381
	0.114615	0.0454545	-0.322188	-0.202713	0.0231674	0.0423117	-0.714286	0.371429	0.0857143	0.142857	-0.285714	0.3	0.142857	0.2	0.0857143	-0.119048
	-0.323846	0.181818	-0.0134607	0.169721	-0.182534	-0.0196078	-0.6	0.2	-0.485714	0.6	0.571429	-0.6	0.0285714	-0.142857	-0.371429	-0.0238095
	-0.17	0.0545455	0.0193226	0.00916422	-0.0856109	0.446852	0.257143	-0.885714	-0.0857143	0.257143	-0.0357143	0.6	-0.2	-0.942857	-0.485714	-0.285714
	0.242308	0.763636	-0.247612	-0.309779	-0.222262	0.00928793	0.371429	-0.0285714	-0.6	0.2	0.107143	0.3	-0.542857	-0.542857	0.542857	0.47619
	-0.162308	-0.809091	0.0413591	-0.141862	-0.104706	-0.0423117	0.257143	-0.6	-0.714286	-0.428571	0.392857	-0.2	-0.0857143	0.0285714	0.771429	0.190476
	-0.216154	-0.0363636	-0.0258359	-0.00843109	-0.0419909	-0.343653	-0.428571	-0.0285714	-0.257143	-0.257143	-0.107143	-0.4	0.371429	0.0857143	0.371429	0.5
	-0.463846	0.336364	-0.26205	-0.334677	0.020362	0.254902	-0.6	0.485714	0.0285714	-0.2	0.5	-0.4	-0.0285714	0.0285714	0.371429	-0.0952381
	-0.122308	-0.181818	0.0188884	0.110704	-0.0525792	-0.45098	0.142857	-0.314286	0.314286	0.714286	0.214286	0.7	-0.771429	0.371429	-0.142857	0.357143
	0.216154	-0.3	-0.135475	-0.0579179	-0.0497738	0.0154799	0.2	0.314286	0.428571	-0.714286	-0.107143	0.8	0.314286	0.142857	0.6	0.047619
	0.126923	-0.263636	0.0756622	-0.0130144	-0.0836199	0.407637	-0.885714	-0.542857	-0.2	0.0857143	0.178571	-0.2	-0.371429	-0.371429	-0.771429	0.214286
	-0.203846	-0.0363636	0.0839123	0.0909091	0.100995	-0.112487	0.714286	-0.142857	0.314286	0.0857143	0.0714286	-0.4	0.2	0.142857	-0.371429	0.285714
	0.0523077	0.372727	-0.0130265	-0.285557	-0.000633484	-0.428277	-0.485714	0.257143	-0.0285714	0.371429	-0.571429	-0.6	0.828571	-0.0285714	-0.828571	-0.690476
	-0.113077	-0.0545455	-0.0392966	0.152493	0.0078733	-0.273478	-0.257143	-0.0857143	-0.142857	0.657143	0.714286	-0.9	0.542857	-0.828571	0.6	-0.357143
	0.0238462	0.545455	-0.121038	0.175587	-0.0152036	-0.170279	-0.371429	0.314286	-0.0857143	-0.257143	-0.5	-0.5	-0.942857	0.0285714	0.257143	0.357143
	-0.139231	-0.272727	0.130916	0.161657	0.157919	0.137255	-0.714286	-0.6	-0.2	-0.0857143	0	0.3	0.0285714	0.142857	-0.657143	-0.0238095
	-0.415385	-0.0454545	-0.0445072	-0.384164	-0.0693213	0.287926	-0.2	0.485714	0.2	0.428571	-0.785714	0.7	0.371429	0.714286	-0.0857143	-0.714286
	-0.111538	0.4	0.0835866	0.085044	0.10543	-0.252838	0.0285714	-0.428571	-0.0857143	-0.885714	-0.142857	0.7	0.0857143	-0.771429	-0.0857143	0.166667
	0.0253846	-0.372727	0.156101	-0.104839	-0.0380995	0.277606	-0.2	-0.142857	-0.0857143	0.771429	-0.678571	0.1	0.257143	-0.142857	0.542857	-0.119048
	0.262308	0.236364	-0.0208424	0.0113636	0.0472398	0.514964	0.657143	0.885714	0.6	0.257143	-0.357143	-0.4	0.142857	0.371429	-0.485714	-0.0238095
	0.0246154	-0.509091	-0.00694746	-0.0971408	0.0859729	-0.100103	-0.257143	-0.0857143	0.314286	-0.0285714	-0.178571	0.1	-0.371429	-0.714286	-0.0285714	0.904762
	0.0261538	0.654545	-0.0492835	-0.253666	-0.155475	0.0691434	0.257143	0.2	-0.6	0.314286	-0.142857	-0.1	0.0285714	0.0857143	0.0857143	-0.642857
	0.269231	0.3	-0.211246	0.284824	0.184344	0.376677	0.142857	0.428571	-0.257143	0.257143	0.392857	0.5	-0.485714	0.428571	0.0857143	0.666667
	0.266154	-0.227273	0.147416	0.220328	-0.113303	-0.0835913	0.0285714	0.0857143	0.0857143	-0.2	-0.428571	-0.8	-0.6	-0.142857	0.485714	-0.428571
	-0.100769	0.290909	-0.145137	0.0846774	-0.0161991	0.254902	0.371429	-0.0857143	-0.0857143	0.6	-0.714286	-0.6	0.542857	-0.771429	-0.257143	0.428571
	0.184615	-0.427273	0.377225	-0.0685484	-0.0508597	-0.0526316	0.542857	0.6	0.2	0.371429	-0.178571	0.1	-0.428571	-0.0857143	0.428571	0.0714286
	0.112308	-0.245455	-0.0728398	-0.119135	0.0982805	0.112487	0.828571	0.485714	0.142857	-0.714286	-0.25	-0.1	0.6	-0.771429	0.485714	0.047619
	0.48	0.0454545	0.125271	0.109604	-0.210769	0.302374	-0.257143	-0.657143	0.942857	-0.371429	-0.214286	-0.2	-0.2	0.2	-0.0285714	0.166667
	-0.257692	0.663636	-0.0830439	0.116213	0.177557	0.180599	0.0857143	-0.657143	-0.371429	-0.485714	0.214286	0.5	-0.142857	0.314286	0.371429	-0.0238095
	-0.0553846	-0.2	-0.160877	0.0216276	-0.0501357	0.308566	0.2	0.257143	0.371429	0.314286	0.25	-0.4	-0.2	0.0857143	-0.371429	-0.214286
	-0.254615	-0.227273	-0.103018	-0.23937	-0.13086	0.403509	-0.942857	0.428571	-0.485714	0.371429	0.642857	-0.4	0.142857	0.371429	0.257143	0.452381
	0.119231	0.236364	0.0473296	0.11217	-0.0119457	0.186791	-0.0857143	0.771429	-0.0285714	0.257143	-0.571429	0.3	0.2	-0.771429	0.2	-0.428571
	0.163077	0.245455	-0.295158	-0.207111	0.188416	-0.271414	0.428571	0.542857	-0.142857	-0.142857	-0.964286	-0.7	0.2	0.257143	-0.314286	0.47619
	0.0253846	0.00909091	-0.0489579	0.0161305	-0.222896	-0.203302	-0.371429	-0.0857143	-0.2	0.142857	0.178571	0.4	0.771429	-0.142857	-0.257143	0.214286
	0.173077	-0.0454545	-0.0931394	-0.151773	0.332036	-0.366357	0.0285714	-0.142857	0.2	-0.6	-0.142857	1	0.428571	-0.257143	-0.0285714	-0.214286
	0.118462	-0.145455	0.0714286	-0.149194	0.00217195	0.153767	0.0285714	-0.371429	0.6	-0.485714	0.0714286	-0.6	-0.485714	0.485714	0.885714	-0.452381
	-0.0892308	0.0636364	0.17195	0.0322581	0.0685973	0.112487	0.771429	-0.371429	-0.0285714	0.0857143	-0.357143	-0.1	0.0857143	-0.714286	-0.0285714	-0.333333
	0.0184615	0.154545	-0.0856492	0.0784601	0.128235	-0.275542	-0.428571	-0.714286	0.542857	0.0285714	-0.5	-0.7	0.6	0.2	0.371429	0.428571
	0.0992308	-0.00909091	-0.146982	0.241202	-0.0295928	0.203302	-0.2	0.142857	-0.142857	0.6	0.357143	-0.4	0.6	-0.2	-0.314286	-0.571429
	0.0123077	-0.245455	0.277247	0.0590176	0.154842	-0.267286	-0.428571	-0.142857	-0.0285714	0.257143	-0.571429	0.6	-0.142857	-0.142857	-0.542857	0.52381
	0.161538	-0.0636364	-0.00445072	-0.237903	0.0141176	-0.0423117	0.0857143	0.2	0.0857143	0.485714	0	-0.5	-0.371429	0.371429	0.428571	0.428571
	-0.289231	0.190909	-0.148068	-0.0322581	0.255294	-0.00928793	-0.371429	-0.2	-0.542857	-0.314286	-0.214286	-0.2	0.257143	-0.428571	1	0.333333
	-0.173846	-0.272727	-0.138515	-0.176686	0.0284163	0.380805	0.142857	0.257143	0.0285714	-0.314286	0.357143	-0.3	0.714286	-0.771429	0.0857143	-0.190476
	-0.27	0.336364	0.0461355	0.285924	-0.303348	0.203302	0.257143	-0.6	-0.428571	-0.0857143	-0.892857	0.3	0.142857	-0.371429	-0.828571	-0.238095
	0.0569231	0.2	0.00303951	-0.226906	-0.0613575	0.22807	-0.257143	0.542857	-0.714286	-0.142857	0.392857	-0.1	-0.542857	0.542857	0.0285714	-0.52381
	0.138462	-0.290909	-0.0464611	0.22544	-0.0714027	-0.463364	-0.657143	0.0857143	0.371429	-0.485714	0.178571	-0.7	0.142857	0.428571	-0.828571	-0.0238095
	-0.306154	-0.3	-0.117455	0.155989	0.0257014	-0.0897833	0.0285714	-0.0857143	0.0857143	0.257143	0.285714	-0.1	-0.657143	-0.0857143	0.885714	-0.333333
	-0.121538	0.190909	0.00423361	0.00384933	0.0716742	0.182663	0.542857	0.0857143	-0.714286	-0.257143	0.464286	0.2	-0.828571	0.314286	-0.2	0.785714
	-0.0207692	-0.0545455	0.269865	0.0526075	0.10543	0.0712074	0.0857143	-0.428571	-0.2	-0.657143	0.821429	0.3	0.942857	-0.485714	0.142857	-0.47619
	0.0353846	-0.472727	0.136452	-0.355055	0.155928	-0.118679	-0.0285714	-0.2	0.0857143	-0.0857143	-0.285714	0	0.485714	0.0857143	0.2	0.214286
	-0.388462	0.190909	0.10063	-0.193548	0.11448	-0.341589	-0.542857	-0.2	0.371429	0.714286	0.392857	0.6	0.485714	0.0285714	0.0285714	0.0238095
	0.0330769	-0.0818182	0.215371	0.107405	-0.0445249	0.339525	0.714286	0.828571	-0.714286	-0.485714	-0.0714286	0.1	-0.428571	0.314286	0.0285714	-0.047619
	-0.160769	-0.2	-0.130265	0.0857771	0.131041	0.0340557	-0.542857	-0.6	0.0285714	-0.485714	-0.714286	0.6	-0.771429	-0.142857	-0.485714	0.142857
	0.0930769	0.0454545	0.0935736	-0.0848685	-0.166244	-0.271414	0.371429	-0.485714	0.257143	0.2	-0.678571	0.4	-0.314286	0.371429	-0.0857143	-0.309524
	0.0723077	0.0363636	-0.0517803	-0.0623167	-0.260181	0.0691434	0.314286	-0.257143	0.0857143	0.371429	-0.464286	-0.5	0.0857143	-0.0285714	-0.314286	0.357143
	-0.151538	0.309091	-0.141663	-0.146994	0.0321267	-0.442724	-0.6	-0.6	0.714286	-0.0857143	0.75	-0.1	0.6	-0.314286	-0.428571	-0.166667
	0.308462	-0.227273	-0.226552	-0.122067	0.0640724	0.0691434	0.942857	-0.0857143	-0.657143	0.0285714	-0.785714	-0.1	0.6	0.0857143	-0.6	-0.47619
	0.0730769	0.509091	0.114307	-0.00219941	-0.07819	0.4613	0.657143	0.771429	0.142857	0.714286	-0.142857	-0.8	0.257143	0.542857	0.0857143	0.142857
	0.0969231	-0.0363636	-0.138515	-0.0894428	0.107149	-0.0815273	0.371429	0.6	-0.771429	-0.657143	0	0.3	-0.6	0.2	-0.142857	0.47619
	0.0261538	-0.181818	-0.0298524	-0.0513244	0.221448	0.285862	0.314286	-0.428571	-0.371429	0.542857	-0.321429	-0.6	0.371429	-0.142857	0.485714	-0.571429
	0.15	0.309091	-0.209835	-0.0447214	0.0876018	0.0505676	-0.257143	-0.371429	0.314286	-0.0857143	0.464286	0.6	-0.257143	0.257143	0.0285714	-0.047619
	-0.196154	-0.272727	0.0436387	-0.0472874	0.0765611	-0.131063	-0.657143	-0.657143	-0.257143	-0.371429	0.392857	0.4	-0.142857	0.714286	-0.0857143	0.666667
	-0.452308	0.318182	0.0568823	-0.119868	0.146787	-0.232198	0.0285714	0.0285714	0.371429	-0.828571	-0.464286	-0.1	0.142857	-0.485714	-0.257143	-0.309524
	-0.2	-0.109091	-0.0326748	-0.0747801	-0.197376	0.294118	0.371429	-0.0857143	0.142857	-0.257143	-0.678571	0.6	0.257143	0.371429	-0.0857143	0.214286
	-0.160769	0.0818182	-0.11561	-0.391129	0.0290498	0.45098	0.0285714	-0.428571	0.6	-0.0857143	-0.285714	0.7	0.0857143	0.314286	-0.257143	0.238095
	-0.236154	-0.227273	-0.184976	0.319648	-0.0200905	0.395253	-0.0857143	-0.485714	0.371429	0.0857143	0.5	-0.1	-0.2	0.0285714	0.0285714	-0.0952381
	-0.215385	0.672727	0.00694746	0.401393	-0.175204	-0.0691434	0.0857143	0.257143	0.142857	-0.2	-0.0714286	0.3	0.142857	-0.6	-0.2	-0.571429
	0.106154	0.318182	0.149805	0.132698	0.0588235	-0.100103	0.0857143	-0.542857	0.371429	-0.0857143	0.428571	0.6	-0.314286	0.485714	-0.485714	-0.5
	-0.0292308	0	0.0343031	0.32588	0.080362	-0.393189	-0.257143	-0.485714	0.257143	0.657143	0.0714286	0.6	0.371429	-0.314286	0.6	0.428571
	0.0207692	-0.181818	-0.209509	0.218475	0.15638	-0.112487	-0.314286	-0.657143	-0.142857	0.485714	-0.892857	-0.1	-0.371429	-0.542857	-0.6	0.261905
	-0.0607692	0.345455	-0.199522	-0.082119	-0.229955	0.114551	-0.0285714	0.2	-0.485714	0.657143	-0.75	0.3	-0.542857	0.771429	-0.0857143	0.547619
	0.256923	0.272727	0.13591	0.000549904	0.0141176	0.0670795	-0.542857	0.771429	-0.885714	-0.142857	0.75	0.2	0.714286	-0.371429	-0.2	0.190476
	0.190769	0.163636	0.0235562	0.0843109	-0.126425	0.0877193	0.0857143	-0.657143	-0.6	-0.314286	0.714286	-0.1	-0.885714	-0.485714	-0.257143	0.309524
	0.101538	-0.0727273	0.061333	-0.207845	-0.03819	-0.345717	-0.2	-0.142857	0.485714	-0.314286	0.0357143	0.6	-0.485714	0.371429	-0.771429	-0.571429
	-0.163077	0.618182	-0.136561	-0.182201	-0.080362	-0.147575	-0.314286	0.485714	0.2	-0.771429	-0.464286	0.4	0.257143	-0.714286	0.0857143	-0.333333
	-0.101538	-0.0545455	0.0247503	0.185117	0.0443439	0.254902	0.257143	-0.0285714	-0.2	-0.542857	0.5	0.2	0.257143	0.714286	-0.0857143	0.619048
	0.0876923	-0.290909	-0.237191	0.110337	0.0955656	-0.203302	-0.0857143	-0.257143	0.142857	0.142857	-0.428571	0.7	-0.0857143	0.657143	0.542857	-0.666667
	-0.01	-0.481818	-0.00900999	-0.0883431	0.102534	-0.126935	-0.485714	0.542857	0.828571	0.657143	-0.428571	-0.1	-0.2	-0.142857	0.371429	0.428571
	-0.16	-0.354545	0.069366	-0.298048	0.0177376	-0.294118	-0.485714	-0.657143	-0.142857	0.0857143	-0.75	0.7	0.314286	0.6	0.485714	-0.142857
	0.196154	0.463636	-0.0657838	-0.08761	-0.250407	-0.166151	0.771429	-0.257143	-0.257143	0.142857	-0.607143	0.7	0.0857143	-0.6	-0.771429	-0.547619
	0.113846	-0.218182	-0.182588	0.0414223	-0.0671493	0.405573	-0.371429	0.257143	-0.485714	-0.771429	0.821429	0.6	0.428571	0.428571	-0.428571	0.547619
	0.0884615	-0.227273	0.136235	0.0058651	-0.0749321	0.312693	0.6	-0.542857	0.485714	0.371429	0.75	0.3	-0.828571	0.6	0.0285714	-0.404762
	0.186923	-0.254545	-0.0239904	0.117669	-0.167692	0.256966	0.771429	0.657143	0.2	-0.771429	0.357143	0.6	-0.542857	0.6	0.142857	0.738095
	-0.177692	-0.309091	-0.0724056	0.182185	0.138462	-0.0877193	0.428571	0.485714	0.257143	-0.6	0.0714286	0.4	-0.0857143	-0.314286	-0.142857	-0.404762
	-0.0715385	0.554545	0.134498	-0.104106	0.0406335	0.178535	-0.142857	0.828571	0.0857143	0.428571	-0.535714	0.6	-0.657143	-0.142857	0.257143	0.0952381
	-0.0984615	-0.227273	-0.0930308	0.145161	0.0671493	0.552116	0.657143	0.142857	0.6	-0.371429	-0.357143	1	-0.142857	-0.142857	0.771429	-0.0952381
	-0.0130769	-0.327273	0.154255	-0.104298	0.151493	0.403509	-0.142857	-0.371429	-0.2	0.6	-0.0357143	-0.6	0.428571	0.6	-0.142857	-0.214286
	-0.0607692	-0.263636	-0.0309379	-0.282493	0.0554751	0.477812	-0.6	0.428571	0.2	-0.0857143	-0.107143	0.6	-0.314286	0.6	-0.542857	0.166667
	-0.207692	0.227273	-0.0209509	0.104848	-0.130679	-0.0423117	-0.257143	-0.0285714	0.257143	0.371429	-0.0714286	-0.1	0.257143	-0.371429	-0.885714	-0.452381
	0.0669231	-0.345455	0.00151976	0.0920088	-0.0376471	0.178535	0.6	0.0857143	0.657143	0.657143	-0.0714286	0.1	-0.142857	0.257143	0.428571	-0.547619
	-0.190769	0	-0.0936822	-0.0047654	-0.146606	-0.153767	0.142857	0.428571	-0.657143	0.942857	-0.357143	0.6	0.657143	0.6	0.0285714	0.047619
	0.00153846	-0.118182	-0.156535	-0.0161305	-0.19819	0.188854	-0.428571	0.428571	-0.485714	-0.0285714	-0.142857	0.2	0.371429	0.942857	-0.257143	0.52381
	-0.0592308	0.318182	-0.0264872	-0.151393	0.133484	0.376677	-0.0857143	0.0285714	-0.542857	0.0857143	0.285714	0.3	-0.428571	0.428571	0.371429	0.285714
	0.248462	-0.590909	-0.14937	0.00183284	-0.0296833	0.473684	-0.371429	0.657143	-0.0857143	0.257143	-0.285714	1	-0.542857	-0.257143	0.0285714	0.214286
	-0.213077	-0.0727273	-0.0014112	0.0480249	0.081629	-0.26935	-0.0285714	-0.314286	-0.314286	0.142857	0	0.2	0.0857143	-0.771429	0.0857143	0.309524
	0.0776923	-0.3	-0.054277	-0.0153959	-0.294027	-0.00928793	-0.2	0.0285714	0.2	-0.371429	-0.107143	-0.7	-0.314286	-0.0857143	0.2	0.785714
	-0.161538	0.181818	0.000651324	0.219208	0.122353	0.0980392	0.0285714	-0.428571	-0.314286	0.428571	-0.107143	0.2	-0.0285714	-0.2	-0.0285714	-0.047619
	0.0353846	0.281818	0.248263	-0.138196	0.0634389	-0.273478	-0.428571	0.257143	-0.0857143	0.428571	0.5	-0.6	-0.257143	0.0857143	0.371429	0.0238095
	0.536154	-0.0272727	-0.11561	0.00769795	0.0487783	0.139319	0.314286	-0.257143	0.6	0.371429	0.285714	-0.4	-0.0285714	0.0285714	0.257143	0.190476
	-0.16	-0.4	-0.251194	-0.145528	-0.0213575	0.133127	0.428571	-0.314286	0.714286	-0.0857143	-0.5	-0.4	-0.142857	-0.6	-0.428571	-0.261905
	-0.0330769	0.309091	0.166956	0.103006	-0.120362	0.27967	-0.0285714	0.6	-0.6	-0.257143	0.0357143	0.2	-0.0857143	0.257143	-0.257143	-0.333333
	-0.0623077	0.163636	0.183239	-0.218862	0.0870588	0.469556	0.0285714	-0.142857	0.828571	-0.428571	-0.535714	-0.4	-0.485714	0.542857	0.0285714	0.0714286
	-0.227692	-0.190909	-0.167282	-0.36202	-0.103529	-0.0319917	0.0857143	-0.428571	0.257143	0.2	-0.285714	0.4	0.371429	-0.542857	0.714286	0.357143
	-0.0869231	0.290909	-0.0611159	-0.214443	-0.0516742	-0.0608875	0.2	-0.371429	-0.0857143	-0.142857	-0.142857	0.9	-0.314286	-0.2	-0.142857	-0.404762
	-0.205385	0.172727	-0.208641	0.120601	0.00859728	-0.205366	0.428571	-0.6	0.0857143	0.314286	0.392857	-0.2	0.142857	0.142857	-0.485714	-0.642857
	0.273846	-0.127273	0.0509119	0.400513	0.441719	-0.114551	0.0857143	0.0857143	-0.314286	-0.428571	0.107143	0.3	-0.257143	-0.257143	-0.142857	0.0714286
	0.346154	0.263636	0.0957447	-0.38563	-0.251946	-0.0670795	0.371429	-0.771429	-0.0285714	-0.485714	0.0357143	-0.9	0.485714	0.257143	-0.314286	-0.166667
	0.0353846	0.245455	-0.00564481	0.0108158	-0.234932	-0.0856553	-0.142857	0.714286	0.885714	0.6	0.214286	-1	0.485714	-0.885714	0.2	-0.238095
	0.313077	-0.418182	-0.0720799	0.246334	-0.0380091	0.168215	0.2	-0.0285714	0.828571	-0.2	0.214286	-0.1	-0.257143	-0.485714	-0.314286	0.428571
	-0.000769231	0.0727273	-0.00629614	0.120601	-0.0442534	-0.49226	0.6	-0.485714	-0.0285714	-0.714286	-0.75	-0.5	-0.142857	0.314286	-0.142857	0.52381
	-0.334615	0.227273	-0.200174	-0.221408	0.101176	-0.49226	-0.0857143	0.485714	-0.542857	-0.0857143	-0.285714	-0.9	-0.257143	0.6	0.6	0
	-0.251538	-0.390909	-0.0603561	0.22434	0.199095	-0.00928793	0.657143	-0.771429	0.257143	-0.257143	-0.142857	-0.9	-0.142857	0.257143	-0.6	0.238095
	-0.163846	-0.454545	-0.167607	-0.164421	0.0413575	0.0546956	-0.257143	0.371429	0.314286	0.2	-0.785714	-0.3	0.542857	-0.0857143	-0.142857	0.142857
	0.0492308	-0.409091	-0.0701259	0.0267595	0.0880543	0.0154799	-0.428571	0.0857143	0.257143	0.657143	-0.5	-0.3	0.0857143	-0.771429	0.714286	-0.47619
	0.406154	-0.581818	-0.145462	0.183651	0.162624	0.0340557	0.0285714	-0.542857	-0.828571	-0.485714	0.214286	0.4	0.771429	0.714286	-0.771429	-0.357143
	0.416923	-0.1	0.0940078	0.018695	-0.149774	0.298246	0.542857	-0.771429	0.142857	0.0857143	-0.642857	-0.3	-0.2	-0.485714	-0.6	-0.166667
	-0.0553846	-0.127273	-0.133087	0.107405	-0.0714932	-0.211558	0.657143	-0.714286	0.828571	0.428571	0.25	0.3	0.0285714	0.714286	-0.485714	0.0714286
	0.0715385	-0.536364	0.0851064	0.375733	-0.0229864	0.0423117	-0.771429	-0.314286	-0.542857	0.885714	0.428571	0.1	-0.0857143	-0.485714	0.428571	-0.119048
	0.101538	-0.536364	0.0696917	0.119501	-0.000633484	0.316821	0.6	0.0857143	-0.6	-0.657143	0.321429	-0.2	-0.371429	0.314286	-0.314286	-0.238095
	-0.0784615	0.327273	0.208424	0.00219962	0.02	-0.137255	0.0857143	0.257143	0.6	-0.142857	0.142857	-0.1	0.771429	-0.2	0.942857	0.142857
	-0.404615	-0.00909091	0.0373426	-0.0865103	-0.1	0.347781	0.0285714	-0.2	-0.657143	-0.314286	0.0714286	-0.1	0.0857143	0.257143	0.257143	-0.0952381
	0.291538	0.0727273	0.0603561	0.341276	0.0127602	-0.213622	-0.2	0.485714	0.0285714	-0.6	0.214286	-0.9	-0.2	0.142857	0.257143	0.619048
	0.0753846	-0.0454545	-0.0243161	-0.121334	-0.234842	-0.174407	0.885714	0.2	-0.6	-0.714286	-0.428571	0.1	-0.771429	-0.6	-0.0285714	0.166667
	0.586154	0.0909091	-0.0339774	-0.207478	0.040724	0.215686	-0.6	0.371429	0.485714	0.6	-0.214286	0.5	-0.371429	0.485714	0.485714	0.52381
	0.02	-0.590909	0.185302	-0.00696545	-0.16181	0.252838	0.257143	-0.0857143	-0.142857	0.371429	0.107143	-0.5	-0.828571	-0.0285714	-0.657143	-0.142857
	-0.213846	0.681818	0.113113	0.0648827	-0.157647	-0.285862	0.6	-0.428571	0.485714	-0.142857	-0.107143	-0.9	-0.257143	-0.0285714	-0.485714	-0.0714286
	0.165385	-0.5	-0.135693	0.197947	0.234027	0.0856553	-0.371429	-0.257143	-0.828571	-0.542857	0.178571	0.7	0.142857	0.542857	0.257143	-0.738095
	-0.0892308	0.136364	0.0488493	0.278226	0.183801	-0.0485036	0.0857143	0.428571	0.885714	0.828571	-0.321429	0.5	-0.371429	0.0285714	-0.142857	-0.0952381
	0.0661538	0.163636	0.0298524	-0.077346	0.157557	0.277606	0.428571	0.0857143	0.657143	-0.2	0.0357143	0.1	-0.485714	-0.542857	0.257143	0.404762
	0.0130769	0.218182	0.021168	0.183651	-0.11095	0.172343	-0.6	0.6	0.771429	-0.371429	0.428571	0.1	-0.6	-0.771429	-0.314286	-0.119048
	-0.258462	-0.0363636	0.0544941	0.168622	0.0257014	-0.22807	0.2	0.2	0.657143	-0.542857	0.357143	-0.4	-0.371429	-0.657143	-0.2	0.5
	0.17	0.0181818	0.221776	0.348607	-0.190317	-0.213622	0.714286	-0.314286	-0.485714	0.0857143	-0.107143	-0.1	0.0857143	0.0857143	0.0857143	0.0238095
	-0.309231	0.145455	0.105732	-0.0381232	-0.0933032	-0.446852	0.485714	0.771429	-0.0857143	0.485714	0.285714	0.1	0.371429	-0.0285714	-0.142857	0.404762
	-0.0661538	-0.0454545	0.0395137	0.244501	0.0533937	-0.0402477	-0.714286	-0.714286	0.428571	-0.371429	-0.0357143	0.8	0.2	-0.428571	-0.257143	-0.380952
	-0.103077	0.209091	0.0123752	-0.123912	0.0228054	0.164087	0.371429	-0.371429	0.2	0.542857	-0.321429	0.4	0.371429	0.942857	-0.2	-0.190476
	-0.116154	-0.554545	0.0450499	-0.200513	0.0314027	0.525284	0.0285714	0.771429	-0.0857143	-0.2	-0.607143	-0.1	-0.371429	-0.314286	0.771429	0.166667
	-0.346605	0.1	-0.0415762	-0.293255	-0.00334842	0.00515996	0.257143	0.485714	0.371429	-0.714286	0.392857	0.6	-0.428571	-0.828571	0.428571	0.404762
	-0.0353846	-0.545455	0.0269214	0.123362	-0.185339	0.0402477	0.771429	-0.657143	-0.542857	-0.142857	-0.107143	0.6	0.0285714	0.142857	0.2	-0.285714
	0.246923	-0.481818	0.12614	0.202713	0.235928	-0.223942	-0.714286	-0.142857	-0.485714	0.142857	-0.0357143	-0.3	0.2	-0.371429	-0.314286	0.047619
	-0.0338462	-0.318182	0.285606	0.0256598	0.168054	0.0691434	0.0857143	-0.371429	0.428571	-0.485714	0.0714286	-0.7	-0.142857	-0.0857143	-0.0857143	0.166667
	-0.268462	0.00909091	0.0828267	0.293622	-0.0595475	0.585139	-0.142857	0.0857143	0.314286	-0.257143	-0.142857	-0.6	-0.142857	-0.142857	0.6	-0.333333
	-0.0953846	-0.109091	-0.0369084	0.0934751	-0.104434	0.335397	-0.257143	0.542857	0.371429	0.314286	0.535714	0.1	0.142857	-0.428571	0.371429	0.452381
	-0.369231	0.372727	-0.0556882	0.125733	-0.276561	0.108359	-0.6	-0.0857143	0.257143	0.314286	0.357143	0.6	0.485714	0.0857143	0.0857143	0.238095
	0.0576923	0.0545455	0.022145	0.145161	0.0538462	0.00309598	-0.714286	0.0857143	-0.142857	-0.657143	-0.214286	-0.1	-0.714286	0.371429	0.542857	-0.119048
	-0.134615	0.0545455	-0.0303951	0.0117302	-0.279005	0.242518	-0.428571	-0.257143	-0.2	-0.0285714	0.535714	-0.5	0.0285714	0.371429	-0.828571	0.119048
	-0.115385	-0.0636364	-0.0716457	0.0998992	-0.0666968	0.162023	0.428571	-0.6	0.314286	0.0857143	-0.0714286	-0.9	0.2	0.942857	1	-0.714286
	0.289231	-0.227273	-0.278658	-0.196481	0.0911312	-0.159959	0.542857	0.257143	-0.142857	0.657143	-0.785714	0.1	0.485714	0.771429	0.314286	0.261905
	-0.211538	0.263636	0.121581	-0.058651	-0.0848869	0.442724	0.371429	0.0857143	-0.428571	0.771429	0.25	-0.8	-0.714286	0.371429	0.485714	-0.238095
	0.384615	-0.390909	0.103235	-0.334677	-0.24914	0.244582	-0.257143	0.0857143	0.371429	-0.6	0.321429	0.9	-0.542857	-0.942857	0.257143	0.380952
	0.164615	-0.554545	-0.0970473	-0.27566	0.0283258	-0.0732714	0.0857143	0.6	0.142857	0.142857	0.642857	0.8	0.0285714	0.142857	-0.257143	0.0952381
	0.0253846	0.118182	-0.117021	0.111437	-0.120633	-0.195046	-0.0285714	-0.0285714	-0.142857	-0.542857	0.535714	0	-0.371429	0.2	0.485714	0.380952
	-0.00461538	0.354545	0.33033	-0.000916506	0.14181	0.240454	-0.314286	-0.142857	-0.542857	0.885714	-0.321429	-0.4	-0.0857143	0.542857	0.2	0.214286
	-0.0415385	0.445455	-0.121581	0.25	0.168507	-0.157895	0.542857	-0.371429	-0.885714	-0.257143	0.321429	0.5	0.2	-0.6	-0.771429	-0.0714286
	-0.0230769	-0.309091	0.120386	-0.0520528	0.0739367	-0.00103199	0.257143	0.485714	0.314286	-0.428571	-0.642857	-0.1	0.428571	0.0857143	-0.257143	-0.5
	-0.00384615	0	0.251845	0.32261	-0.288869	-0.0340557	-0.485714	-0.314286	0.314286	-0.542857	0.0714286	-0.6	-0.485714	-0.6	0.314286	0.238095
	0.00230769	0.0636364	0.228289	-0.310484	-0.0833484	0.275542	-0.428571	-0.0285714	-0.542857	0.771429	0.571429	0.6	0.314286	-0.657143	-0.142857	0.380952
	0.06	0.409091	0.149805	-0.246334	0.136742	-0.343653	0.0285714	0.314286	-0.314286	-0.257143	-0.392857	0.4	-0.2	-0.428571	0.142857	-0.642857
	0.0892308	0.0636364	-0.377551	-0.46371	-0.183077	0.219814	-0.0285714	-0.257143	0.257143	-0.771429	0.607143	0.9	0.371429	0.371429	-0.485714	0.047619
	0.283077	0.0636364	-0.0175858	-0.181452	0.0692308	-0.0423117	-0.428571	-0.485714	0.2	-0.142857	-0.428571	0.4	-0.542857	-0.142857	0.0857143	0.428571
	-0.00846154	0.136364	-0.10584	-0.145894	0.078371	-0.226006	-0.657143	-0.257143	0.0857143	0.771429	-0.892857	-0.7	-0.257143	-0.6	-0.428571	0.357143
	-0.1	-0.163636	-0.328376	0.0355572	0.0927602	-0.153767	-0.0857143	-0.257143	-0.0857143	-0.0285714	-0.285714	-0.5	-0.771429	0.257143	0.314286	-0.119048
	0.121538	-0.436364	-0.139492	0.0575513	0.0559276	-0.494324	0.828571	0.142857	-0.942857	-0.542857	0.785714	-0.3	-0.714286	0.0285714	-0.257143	-0.309524
	-0.153846	-0.1	-0.137864	0.188984	-0.116923	0.0712074	0.657143	-0.314286	-0.371429	0.2	0.607143	-0.1	-0.0857143	0.142857	-0.657143	-0.261905
	0.00307692	0.181818	0.222753	-0.137097	-0.0678733	-0.155831	0.314286	0.0857143	0.0285714	-0.371429	-0.321429	-0.8	-0.771429	0.0857143	0.771429	0
	-0.0953846	0.0818182	0.0565567	-0.0923754	-0.147964	0.0794634	0.771429	-0.314286	-0.314286	-0.714286	-0.785714	0.1	0.885714	-0.428571	-0.314286	0.357143
	0.106923	-0.836364	-0.0978072	0.0681881	0.304706	-0.446852	0.257143	0.6	0.371429	0.771429	0	0.1	-0.2	-0.771429	0.0857143	-0.404762
	-0.162308	-0.554545	0.167933	-0.0205279	-0.0335747	-0.273478	0.371429	-0.0857143	0.657143	-0.314286	0.607143	0.6	-0.828571	0.485714	0.0285714	0.452381
	0.0523077	-0.0454545	0.0230135	0.0241935	-0.103077	-0.199174	0.542857	0.6	0.657143	0.257143	-0.107143	0.7	0.142857	-0.0285714	0.542857	0.238095
	-0.0176923	0	-0.249132	-0.236437	0.210679	-0.149639	-0.0857143	-0.428571	-0.0857143	0.0857143	0.178571	-0.1	-0.771429	-0.142857	0.257143	-0.428571
	0.0492308	-0.1	-0.159249	-0.204179	0.122715	0.0319917	0.657143	-0.657143	0.0857143	-0.485714	0.428571	0.6	-0.485714	-0.6	0.6	0.119048
	-0.200769	0.327273	0.0130265	0.346073	-0.168235	-0.205366	-0.142857	-0.657143	0.542857	0.0285714	0.178571	0.1	0.542857	-0.0857143	-0.0857143	-0.285714
	-0.00461538	-0.381818	-0.187473	-0.307763	0.129774	0.232198	0.314286	-0.142857	0.428571	-0.314286	-0.5	0.6	0.714286	0.6	0.428571	0
	-0.295385	-0.1	-0.106274	0.164223	-0.167873	-0.182663	-0.257143	-0.542857	-0.542857	0.657143	-0.357143	-0.5	-0.0857143	-0.428571	0.371429	-0.642857
	-0.237692	-0.0636364	-0.190295	-0.0901842	0.0511312	-0.0608875	-0.0857143	0.714286	0.828571	0.485714	0.642857	-0.4	0.142857	-0.2	0.314286	0.642857
	-0.188462	0.209091	0.0711029	-0.0251123	0.147873	-0.566563	-0.771429	0.714286	-0.142857	-0.6	0.285714	0.4	0.0857143	-0.142857	0.371429	0.119048
	0.323077	0.327273	-0.00412505	0.145005	0.0488688	-0.263158	0.771429	-0.0285714	-0.6	-0.6	-0.142857	0.6	0.542857	-0.714286	-0.314286	0.047619
	-0.0292308	-0.245455	0.0478723	-0.0817449	0.0775566	0.108359	0.428571	-0.657143	-0.6	0.885714	0.285714	-0.2	0.942857	-0.371429	0.0857143	0
	-0.11	-0.0272727	-0.047221	0.208578	0.190045	-0.26935	0.428571	-0.0285714	-0.828571	-0.0857143	0.392857	-0.5	0.2	-0.314286	0.0285714	0.142857
	-0.131538	0.536364	0.0383196	-0.061217	0.155747	-0.106295	0.0857143	0.371429	-0.142857	-0.485714	0.357143	-0.3	-0.0857143	0.314286	0.257143	0.380952
	-0.413846	0.163636	-0.269648	0.178152	0.0364706	-0.0691434	-0.428571	0.142857	0.542857	-0.485714	0.0714286	0.9	-0.371429	-0.142857	0.0285714	0.047619
	0.0738462	0.1	-0.119844	-0.0516862	0.0493213	0.0113519	0.314286	0.2	0.942857	-0.257143	-0.785714	-0.4	0.0857143	-0.0857143	-0.142857	-0.357143
	0.320769	-0.118182	0.208749	0.000733138	0.299276	0.133127	-0.2	0.0857143	0.371429	-0.257143	0.357143	-0.7	-0.257143	-0.314286	0.0857143	0.214286
	0.171538	-0.263636	0.0130265	0.297654	0.0310407	0.128999	0.142857	-0.0285714	0.2	-0.657143	0.25	-0.7	0.6	0.485714	-0.485714	0.357143
	0.240769	0.554545	-0.0617673	-0.203812	0.113937	0.20743	-0.0285714	-0.2	0.485714	0.142857	-0.357143	0.2	0.0285714	0.0285714	0.485714	0.166667
	-0.0576923	-0.7	-0.213092	0.168988	0.24552	-0.0319917	-0.2	-0.657143	0.885714	0.257143	-0.392857	0	-0.314286	-0.485714	0.0857143	-0.047619
	0.105385	0.109091	-0.0448328	-0.0282258	0.078009	-0.453044	0.2	0.428571	-0.428571	-0.485714	0.321429	0.1	0.0857143	0.6	-0.714286	0.261905
	0.117692	0.145455	0.184433	-0.0194282	-0.181176	-0.0526316	-0.2	0.0285714	0.657143	-0.885714	-0.0357143	-0.7	0.942857	-0.371429	-0.771429	-0.166667
	0.422308	-0.363636	0.215154	-0.0557287	0.210045	0.314757	0.6	-0.6	0.2	-0.142857	-0.214286	-0.1	-0.142857	0.714286	0.714286	-0.47619
	0.224615	-0.236364	0.390578	-0.345674	-0.0507692	-0.384933	0.0285714	-0.0285714	-0.657143	0.714286	0.678571	-0.6	0.0857143	-0.428571	-0.0285714	0.119048
	0.283077	-0.345455	-0.186713	0.221408	0.147059	-0.335397	-0.6	-0.0857143	-0.2	-0.0857143	0.107143	0	-0.714286	0.2	-0.257143	0.571429
	0.414615	0.209091	0.0349544	-0.0278618	-0.099095	-0.00722394	-0.428571	0.142857	0.0285714	-0.371429	0.642857	0.3	0.485714	0.942857	-0.0285714	0.5
	-0.2	0.227273	-0.0459184	-0.15324	0.211493	0.108359	0.0285714	-0.485714	0.0285714	0.2	-0.428571	0.6	0.428571	0.2	0.428571	0
	0.0961538	0.154545	-0.255753	0.0971408	-0.0606335	-0.345717	-0.257143	-0.371429	-0.771429	-0.0285714	0.321429	-0.1	0.0285714	0.485714	0.142857	-0.214286
	0.307692	0.0727273	-0.113548	-0.0828446	-0.0638914	0.244582	0.142857	-0.0857143	-0.2	0.0857143	-0.714286	0.1	0.257143	0.314286	-0.2	0.166667
	-0.132308	-0.3	-0.0631785	0.102639	-0.150226	-0.306502	0.257143	0.885714	0.0285714	-0.142857	0.642857	0.1	-0.828571	-0.428571	0.142857	-0.404762
	-0.234615	0.345455	-0.0718628	-0.0861437	0.165882	-0.384933	-0.0857143	0.0857143	0.657143	0.2	-0.321429	0.1	-0.771429	0.657143	-0.371429	0.119048
	-0.0938462	-0.309091	-0.306774	-0.03739	-0.310136	0.358101	0.371429	-0.6	-0.0285714	0.142857	0.571429	0.2	-0.771429	-0.0285714	0.0857143	0.428571
	0.235385	-0.372727	0.224164	-0.0524194	-0.225701	-0.0815273	-0.0857143	0.0285714	0.0857143	-0.2	-0.142857	-0.1	-0.542857	0.371429	-0.371429	0.142857
	0.0184615	0.0181818	-0.00488493	0.209677	-0.0426244	-0.690402	-0.314286	-0.257143	0.428571	-0.0857143	-0.142857	0.2	0.942857	-0.314286	0.142857	0.238095
	-0.29	-0.4	0.0650239	-0.118229	0.206697	0.114551	0.485714	-0.828571	-0.371429	0.0857143	0	0.8	-0.2	-0.0285714	-0.485714	0.285714
	-0.0584615	0.172727	0.00868432	-0.222507	-0.0507692	0.0546956	0.828571	0.0857143	0.0285714	0.371429	0.107143	0	-0.371429	-0.885714	-0.0857143	0.261905
	0.07	-0.318182	0.166522	-0.121334	-0.196561	-0.223942	-0.314286	0.942857	0.6	0.428571	-0.428571	0.1	-0.257143	0.714286	-0.885714	-0.52381
	-0.0846154	0.136364	0.010964	-0.203483	0.0744796	-0.320949	-0.6	0.2	-0.0857143	0.771429	0.607143	0.9	-0.314286	-0.2	-0.542857	0.619048
	0.00692308	0.336364	0.239796	-0.0960411	0.120995	0.240454	0.142857	0.828571	-0.142857	-0.771429	-0.321429	0.1	0.2	0.771429	-0.428571	-0.0238095
	-0.272308	0	0.284412	-0.320381	-0.0843439	0.393189	-0.142857	0.371429	-0.142857	-0.6	-0.214286	0.9	0.714286	0.257143	0.0857143	-0.0714286
	-0.0723077	-0.127273	-0.119518	0.154326	0.0184615	0.484004	0.314286	0.0857143	-0.428571	-0.0285714	0.535714	0.3	0.2	0.428571	-0.657143	0.404762
	-0.0138462	-0.154545	0.238493	0.123167	-0.133575	0.504644	0.142857	0.542857	0.657143	-0.542857	-0.107143	-0.6	0.0285714	-0.485714	0.714286	0.238095
	0.126154	0.227273	-0.076205	-0.0879765	-0.0530317	-0.0216718	-0.0857143	0.771429	0.771429	-0.371429	0.142857	0.2	-0.142857	-0.828571	-0.771429	0.619048
	0.447692	-0.245455	-0.291033	-0.18915	-0.00742081	-0.221878	0.428571	-0.371429	0.2	-0.371429	-0.642857	-0.3	0.6	0.771429	-0.142857	0.047619
	-0.102308	0.0181818	0.0400564	-0.318182	-0.200271	-0.219814	-0.714286	0.0857143	1	0.257143	0.357143	0.8	0.542857	0.6	-0.6	-0.47619
	-0.166154	0.754545	-0.0381025	0.302053	0.164706	0.128999	-0.257143	-0.0285714	-0.2	0.371429	-0.892857	-0.7	-0.657143	-0.2	-0.371429	-0.309524
	0.276154	0.254545	-0.0836952	0.271994	0.0295928	0.403509	0.257143	-0.714286	0.657143	-0.257143	0.178571	-0.2	-0.6	0.0285714	-0.0285714	-0.404762
	-0.166923	0.109091	0.0264872	-0.100458	0.295204	0.0196078	0.771429	-0.142857	0.314286	-0.371429	-0.75	-0.3	0.371429	0.0285714	0.0857143	-0.619048
	0.228462	-0.0454545	-0.0171515	-0.124267	0.0876018	-0.0815273	0.714286	0.885714	-0.142857	-0.0285714	-0.892857	-0.1	0.885714	-0.2	-0.714286	-0.214286
	-0.218462	-0.118182	-0.0807642	-0.0557185	-0.0800905	0.0340557	-0.257143	-0.6	-0.0857143	-0.0285714	0.0714286	-0.1	0.485714	0.0857143	0.257143	-0.119048
	-0.0430769	-0.0272727	-0.0191055	0.168988	0.0777376	-0.126935	-0.771429	0.142857	-0.885714	0.6	-0.142857	0.3	-0.142857	0.314286	-0.828571	0.190476
	0.102308	0.0181818	0.00238819	-0.231305	0.168597	0.273478	0.314286	-0.142857	0.428571	0.428571	0.0357143	0.1	-0.314286	0.0857143	-0.485714	0.0714286
	-0.401538	0.518182	-0.0422275	0.204545	0.0142081	-0.188854	-0.257143	-1	0.542857	-0.942857	-0.214286	-0.9	-0.714286	-0.542857	0.828571	0
	0.00461538	0.00909091	0.254017	0.205279	-0.0289593	0.265222	-0.771429	0.0285714	0.6	-0.885714	0.321429	0.5	0.142857	-0.2	0.485714	0.904762
	-0.0769231	-0.0454545	-0.186604	-0.224656	0.224706	0.172343	-0.142857	-0.0857143	-0.0857143	-0.257143	-0.321429	0.1	0.257143	-0.828571	0.314286	-0.428571
	0.0776923	0.172727	-0.234151	-0.219208	0.0674208	-0.0856553	-0.657143	-0.428571	0.714286	0.885714	0.535714	-0.5	-0.257143	0.542857	-0.828571	0.380952
	0.12	0.390909	0.00531915	0.0703812	-0.155475	0.351909	0.0857143	-0.0857143	0.542857	-0.142857	0.25	-1	0.257143	-0.0857143	-0.6	-0.0238095
	-0.318462	-0.0181818	0.275619	-0.101173	0.144344	0.275542	0.142857	0.771429	0.657143	-0.257143	0.821429	0.7	-0.314286	0.0285714	0.371429	-0.238095
	-0.236154	0.381818	-0.0436387	0.0714809	0.149321	0.182663	-0.0285714	0.257143	0.257143	0.657143	0.0357143	-0.9	0.371429	0.6	0.2	-0.571429
	-0.0238462	0.0181818	-0.0702345	-0.0861516	0.04	-0.137255	0.142857	-0.428571	0.428571	0.142857	0.0714286	0.3	0.0857143	0.0285714	-0.371429	0.0714286
	-0.0946154	0.381818	0.163265	-0.171921	0.0756561	-0.143447	0.657143	-0.428571	-0.257143	0.828571	0.0714286	0.9	-0.314286	0.542857	-0.0285714	0.333333
	-0.0176923	-0.0636364	-0.0644811	0.181085	-0.106697	-0.298246	-0.2	-0.257143	-0.371429	-0.6	-0.178571	-0.5	-0.771429	0.257143	-0.542857	0.333333
	-0.250769	0.490909	-0.150782	-0.042522	-0.139367	0.174407	-0.771429	0.371429	0.257143	-0.885714	-0.321429	0.1	-0.885714	0.0285714	0.6	-0.666667
	-0.0953846	0.663636	0.255428	-0.149194	0.187059	0.304438	0.428571	0.257143	-0.257143	0.542857	-0.214286	0.3	0.257143	-0.771429	-0.314286	-0.261905
	0.129231	0.0909091	0.018997	-0.228739	-0.21991	0.393189	0.371429	-0.371429	0.485714	-0.485714	-0.107143	-0.5	-0.428571	-0.428571	-0.6	0.380952
	-0.0976923	-0.0727273	-0.00303951	0.104106	0.0141176	-0.298246	0.6	0.142857	0.0857143	0.657143	-0.821429	-0.2	0.0857143	-0.142857	0.0857143	-0.238095
	0.136923	0.354545	0.27855	0.130499	-0.0830769	0.316821	0.142857	-0.714286	-0.314286	0.142857	-0.214286	-0.7	-0.828571	-0.0857143	-0.257143	-0.619048
	0.0584615	-0.363636	-0.0758793	0.123167	0.0902262	-0.190918	0.0285714	0.657143	-0.6	0.428571	0.678571	0.6	-0.657143	-0.371429	-0.0857143	-0.285714
	0.0430769	0.2	0.0836952	-0.0788123	0.0111312	0.353973	0.828571	0.0285714	0.828571	0.657143	0.571429	0.3	0.257143	-0.428571	0.0285714	0.666667
	-0.145385	0.00909091	0.096396	0.0714875	0.0340271	0.395253	0.0285714	-0.6	0.371429	-0.0857143	0.214286	0.5	0.485714	0.828571	-0.0857143	-0.261905
	0.0907692	-0.372727	0.00900999	-0.295088	-0.0338462	-0.178535	0.371429	-0.0857143	-0.6	-0.0285714	-0.607143	-0.3	-0.2	-0.714286	0.257143	0.0952381
	0.27	-0.109091	-0.282892	0.275135	-0.0933937	-0.333333	0.0857143	0.0857143	-0.542857	-0.257143	-0.321429	0.7	0.657143	0.828571	-0.6	-0.0952381
	0.187692	0.427273	-0.0376683	0.0890762	0.102262	0.405573	0.485714	0.485714	-0.0285714	-0.0285714	0.571429	-0.9	-0.371429	-0.257143	0.942857	-0.214286
	0.306923	-0.218182	-0.0470039	-0.199047	-0.0685068	0.164087	-0.257143	0.0285714	-0.314286	0.0857143	-0.285714	-0.3	0.0857143	-0.142857	-0.142857	-0.452381
	0.122308	0.254545	0.108771	-0.00733138	-0.0647059	-0.20743	0.314286	-0.657143	0.0857143	0.6	0.75	0.6	0.6	0.485714	0.428571	0.0238095
	-0.214615	-0.0363636	0.0805471	0.111437	-0.0751131	0.0567595	-0.0285714	0.2	-0.2	0.485714	0.321429	0.7	-0.714286	-0.428571	-0.142857	0.166667
	0.276154	0.609091	0.179114	-0.0758867	-0.0782805	0.0567595	0.0857143	-0.257143	-0.0285714	0.0857143	-0.214286	-0.1	0.0857143	0.771429	-0.314286	-0.142857
	-0.166154	0.290909	0.0195397	-0.0575513	0.0523077	-0.382869	0.371429	-0.2	-0.885714	-0.0857143	-0.178571	-0.7	0.257143	0.542857	0.485714	-0.309524
	-0.163077	0.245455	0.0174772	0.362537	-0.00208145	-0.174407	0.771429	-0.0285714	-0.657143	0.771429	0.642857	-0.1	-0.485714	-0.771429	0.142857	-0.142857
	0.196154	0.254545	0.275185	-0.0780792	0.267059	-0.190918	-0.2	-0.257143	0.428571	0.142857	-0.392857	-0.2	-0.428571	-0.771429	0.6	-0.309524
	0.0792308	-0.309091	-0.0947677	0.116202	-0.152217	-0.188854	0.371429	-0.257143	0.428571	0.0857143	-0.214286	-0.8	0.771429	0.6	0.371429	0.214286
	-0.11	-0.0363636	0.182154	-0.0931085	0.132398	0.0154799	0.828571	-0.0857143	0.0857143	-0.2	0.571429	0.1	-0.2	-0.142857	0.0285714	-0.0952381
	-0.135385	0.0363636	0.00423361	0.28849	0.0584615	0.26935	0.657143	0.314286	0.428571	-0.0285714	0.321429	0.1	-0.428571	0.714286	-0.771429	-0.0714286
	0.0461538	0.136364	-0.0976987	0.0164956	-0.061267	0.195046	0.0857143	-0.771429	0.371429	-0.0857143	0.214286	1	-0.371429	0.257143	-0.828571	0.357143
	0.116923	0.0181818	-0.072297	-0.0659945	0.0749321	-0.409701	-0.142857	0.0857143	0.485714	-0.771429	0.428571	-0.2	-0.142857	0.2	0.257143	0.166667
	-0.177692	0.281818	0.161311	0.102639	-0.0140271	0.0443756	0.485714	0.657143	0.0857143	0.371429	-0.428571	-0.9	0.0285714	0.542857	0.428571	-0.52381
	-0.0976923	0.0545455	-0.135693	0.0538856	-0.212308	0.0691434	-0.542857	0.6	0.485714	0.542857	0.0357143	-0.1	0.314286	-0.542857	0.142857	0.047619
	-0.168462	-0.218182	0.266609	0.137463	0.0300452	0.172343	0.485714	-0.257143	-0.142857	0.485714	0.714286	-0.2	0.771429	-0.428571	-0.257143	-0.0714286
	-0.191538	0.545455	0.0434216	-0.235704	0.142624	0.0154799	-0.485714	-0.6	0.542857	-0.314286	0.178571	-0.5	-0.2	-0.828571	0.371429	0.214286
	0.0584615	0.190909	0.292662	0.125367	-0.0683258	0.190918	0.2	-0.371429	-0.428571	-0.314286	-0.357143	-0.2	0.2	-0.257143	-0.485714	0.619048
	-0.200769	0.0909091	0.0645897	-0.0643387	-0.00235294	-0.0299278	0.6	0.257143	-0.428571	0.2	0.214286	-0.7	-0.0857143	-0.257143	0.257143	-0.47619
	0.0507692	-0.136364	0.263678	0.0296921	-0.0171946	0.325077	-0.485714	0.428571	0.257143	-0.428571	0.25	0.1	-0.2	-0.0285714	0.428571	-0.142857
	0.384615	-0.536364	-0.0263786	0.278959	0.0508597	0.188854	-0.371429	-0.314286	0.0285714	0.142857	-0.428571	0	0.314286	0.428571	-0.714286	-0.52381
	0.216154	-0.536364	-0.115502	0.159824	-0.0356561	0.195046	0.142857	-0.657143	-0.6	0.6	0.464286	-0.2	-0.314286	-0.542857	-0.142857	-0.714286
	-0.144615	0.472727	-0.106817	-0.0106305	0.0700452	-0.21775	0.0857143	-0.885714	0.314286	0.371429	0.285714	-1	-0.0857143	0.257143	0.657143	0.404762
	-0.03	-0.518182	-0.0712115	0.32368	0.00162896	0.0567595	0.257143	0.6	0.0857143	0.142857	0.428571	0.3	0.485714	0.0285714	0.0857143	-0.190476
	0.0546154	0.290909	0.288211	-0.18805	-0.121357	0.296182	-0.885714	-0.6	0.6	-0.371429	0.0357143	0.6	-0.6	0.0285714	-0.314286	0.190476
	0.0861538	-0.136364	0.167607	0.0326246	0.164887	0.178535	-0.428571	0.257143	0.371429	0.942857	-0.107143	-0.1	0.142857	-0.485714	0.142857	-0.547619
	0.0269231	0.581818	0.0978072	0.170088	0.01819	-0.362229	-0.371429	0.0285714	0.0285714	-0.2	-0.285714	-0.1	-0.0857143	0.542857	0.771429	-0.238095
	-0.105385	-0.163636	0.0972644	-0.439413	0.0169231	-0.00928793	0.6	-0.6	-0.0857143	-0.0857143	-0.0357143	0	-0.542857	0.0857143	0.314286	0.52381
	-0.247692	-0.436364	-0.106383	-0.141325	0.103982	-0.20743	0.714286	-0.314286	0.0857143	-0.428571	-0.321429	0.1	0.0857143	0.0857143	-0.257143	-0.0714286
	-0.386154	0.318182	-0.0324577	-0.188783	-0.307873	0.00515996	-0.6	-0.314286	0.142857	0.2	-0.142857	0.9	-0.142857	-0.0857143	-0.0857143	-0.571429
	0.413846	0.0909091	-0.0698003	0.11437	0.0984615	0.0175439	-0.0285714	0.142857	-0.542857	0.257143	0.0714286	-0.3	0.0857143	0.485714	0.428571	-0.047619
	-0.151538	0.436364	-0.235671	-0.234971	-0.209955	0.504644	-0.6	0.371429	-0.257143	-0.257143	-0.571429	0.1	0.771429	0.142857	0.542857	0.142857
	-0.209231	-0.190909	0.0848893	0.379399	0.171312	0.380805	-0.257143	-0.0285714	0.542857	0.2	-0.0714286	-0.9	-0.0857143	-0.6	0.714286	0.190476
	0.0307692	0.5	-0.15013	0.0377566	0.107511	0.215686	0.0285714	-0.371429	0.428571	-0.6	-0.142857	0.1	-0.542857	-0.0285714	-0.542857	0.428571
	-0.09	-0.381818	-0.127117	-0.303886	0.119638	-0.213622	0.257143	0.428571	0.0857143	0.257143	-0.535714	-0.5	0.428571	0.0857143	0.257143	-0.119048
	-0.200769	0.109091	0.0258359	-0.0274927	0.139005	0.0485036	0.771429	0.0285714	0.428571	-0.0857143	-0.285714	0.3	0.142857	0.0857143	-0.771429	0.309524
	-0.0253846	-0.627273	-0.0688233	-0.218475	0.0517647	-0.283798	-0.714286	-0.6	0.6	0.142857	-0.142857	0	0.257143	0.542857	-0.0285714	-0.619048
	0.0430769	0.563636	0.0366913	-0.166422	0.0590045	0.368421	-0.371429	0.0857143	0.142857	-0.257143	0.142857	0	0.714286	0.485714	0.771429	-0.238095
	0.282308	-0.0454545	-0.0484151	0.125	0.0833484	-0.151703	0.657143	-0.428571	0.542857	-0.314286	-0.607143	-0.4	0.0857143	0.314286	0.257143	0.833333
	-0.212308	0.209091	0.319692	0.425587	0.0619005	0.230134	-0.257143	0.314286	-0.371429	0.0285714	0.357143	-0.6	0.0857143	-0.314286	0.0857143	0.595238
	-0.218462	0.436364	-0.116804	0.13783	0.147692	0.0216718	-0.314286	-0.0285714	-0.142857	0.657143	0	-0.5	0.142857	0.542857	-0.142857	-0.571429
	-0.0315385	-0.0363636	-0.217977	-0.14994	0.221086	0.0196078	-0.485714	-0.885714	-0.142857	0.6	0.107143	0.3	-0.257143	-0.0857143	0.142857	0.047619
	0.246154	0.572727	0.157946	-0.0604839	-0.23267	-0.0175439	-0.428571	-0.142857	0.828571	0.371429	0.857143	0.9	0.142857	0.0857143	0.257143	-0.285714
	-0.0384615	-0.318182	-0.125271	-0.0483871	-0.279095	-0.106295	0.485714	-0.371429	-0.485714	-0.771429	0.0714286	-0.1	-0.0857143	-0.771429	-0.314286	0.119048
	0.238462	-0.181818	-0.192683	0.0843109	-0.26724	0.273478	-0.314286	-0.0857143	-0.0857143	-0.485714	0.25	-0.8	-0.6	-0.371429	0.2	0.357143
	-0.0346154	-0.227273	0.15317	0.0322581	0.0753846	-0.114551	0.428571	0.0285714	0.714286	0.0285714	0	0.6	-0.0857143	0.428571	0.6	0.404762
	0.112308	0.327273	-0.239036	-0.0656158	0.00262443	-0.0815273	0.371429	-0.0285714	-0.6	0.942857	0.464286	-0.9	0.314286	-0.428571	-0.257143	-0.333333
	0.260769	0.581818	0.0335432	-0.177851	0.0934842	0.0835913	-0.485714	0.0857143	-0.485714	-0.371429	-0.464286	-0.6	-0.0285714	0.0857143	-0.0857143	0.880952
	0.116154	-0.5	-0.205493	-0.14956	-0.212036	-0.323013	0.485714	0.142857	0.371429	-0.371429	-0.535714	-0.5	0.542857	-0.142857	-0.314286	0.642857
	-0.0923077	0.245455	0.110617	0.00256598	-0.172489	0.341589	-0.0857143	-0.257143	-0.714286	-0.428571	0.214286	0.5	-0.371429	-0.771429	-0.314286	0.642857
	0.226923	0.345455	-0.058185	0.149927	0.00352941	0.184727	-0.257143	0.371429	0.0857143	0.657143	-0.571429	0.7	0.142857	0.485714	0.771429	-0.142857
	0.333077	-0.327273	-0.19518	-0.0498579	0.341267	0.283798	-0.542857	0.2	-0.6	-0.714286	0.428571	0.6	-0.314286	0.6	0.6	0.047619
	-0.0769231	-0.00909091	-0.0341945	0.238636	0.147511	-0.0257998	-0.485714	-0.828571	-0.142857	0.0285714	-0.75	-0.3	-0.828571	-0.828571	-0.485714	0.333333
	0.0284615	0.1	-0.0878202	-0.0282258	-0.0276018	-0.0113519	0.371429	-0.257143	0.485714	-0.428571	0.0714286	0.3	-0.0857143	0.257143	0.6	0.380952
	0.0461538	0.172727	-0.108011	0.0894428	0.28914	-0.162023	-0.0857143	-0.485714	-0.485714	0.428571	-0.142857	-0.1	0.0857143	-0.257143	0.371429	0.0952381
	0.0223077	-0.00909091	0.279092	-0.256232	-0.12362	0.0835913	0.828571	-0.0285714	0.0857143	-0.6	0.607143	-1	0.0857143	-0.542857	0.371429	-0.261905
	-0.102308	-0.536364	-0.0909683	0.281001	0.122353	-0.436533	0.885714	-0.257143	0.542857	0.257143	0.392857	0.6	-0.142857	-0.2	-0.0857143	-0.47619
	-0.0969231	-0.3	-0.141663	0.163123	-0.121719	0.415893	-0.0857143	-0.2	-0.542857	-0.428571	0.428571	0.6	0.6	-0.542857	0.542857	0.238095
	-0.124615	0.263636	0.240339	0.0964076	-0.207873	-0.382869	-0.828571	-0.657143	0.542857	-0.314286	-0.571429	-0.2	0.6	-0.142857	0.6	-0.0238095
	-0.0330769	0.136364	0.0574251	0.100806	0.213846	0.0423117	0.257143	-0.828571	0.2	-0.0857143	-0.535714	-0.1	-0.257143	0.142857	-0.542857	-0.357143
	0.0192308	0.318182	-0.0687147	-0.00403226	-0.13991	-0.219814	-0.0285714	-0.257143	0.542857	-0.257143	-0.107143	0.3	0.142857	0.542857	-0.6	-0.571429
	0.0976923	0.127273	-0.30482	0.117302	0.120271	0.54386	0.371429	-0.428571	0.657143	-0.828571	-0.464286	0.9	0.0857143	0.2	-0.142857	0.285714
	-0.297692	-0.109091	0.092271	0.144991	-0.0341176	-0.254902	0.6	-0.257143	-0.885714	-0.371429	-0.392857	0.1	0.0857143	0.0857143	-0.885714	0.0238095
	0.178462	-0.1	0.0664351	-0.243402	-0.00443439	0.0959752	-0.428571	-0.6	0.657143	-0.142857	-0.107143	-0.5	0.257143	-0.428571	-0.485714	-0.0238095
	0.405385	0.536364	0.0543856	0.166621	-0.20371	-0.0505676	-0.257143	0.371429	0.771429	-0.714286	0.428571	0.3	0.0857143	-0.542857	-0.257143	0.52381
	-0.175385	0.109091	0.0124837	-0.063783	0.00588235	0.143447	0.371429	-0.257143	-0.257143	-0.0857143	-0.5	0.1	0.142857	0.428571	-0.6	-0.785714
	0.0776923	-0.190909	-0.0223621	0.278592	-0.0968326	0.0546956	-0.885714	0.371429	-0.542857	0.257143	-0.714286	-0.3	-0.0285714	0.2	0.371429	0.0952381
	-0.270769	0.354545	-0.064264	-0.0170486	-0.36552	0.494324	0.2	0.142857	0.142857	0.714286	0.607143	-0.6	-0.485714	-0.0857143	-0.714286	0.214286
	-0.327692	0.0727273	-0.140903	0.0964076	-0.233122	-0.0134159	-0.257143	-0.0857143	-0.428571	0.6	-0.392857	0.7	0.714286	-0.2	-0.657143	-0.333333
	0.12	0.00909091	0.0140035	-0.137843	-0.0953846	0.0732714	-0.0857143	0.142857	-0.142857	-0.6	-0.0357143	0.1	-0.2	0.0285714	-0.714286	0.404762
	0.0415385	0.290909	0.0534086	0.0839443	0.0135747	0.246646	0.314286	-0.485714	-0.542857	0.257143	-0.0714286	-0.3	0.142857	-0.142857	0.771429	0.0714286
	-0.181538	0.236364	-0.124077	0.0903675	-0.305792	-0.0505676	0.771429	-0.6	0.428571	-0.542857	-0.214286	-0.3	-0.314286	-0.828571	-0.828571	-0.214286
	-0.0207692	0.00909091	-0.00890143	0.0317111	-0.171312	-0.226006	-0.0857143	-0.371429	0.657143	0.828571	0.285714	-0.6	-0.6	-0.0857143	0.428571	-0.238095
	0.00384615	-0.136364	0.124077	0.14846	-0.0275113	0.21775	0.542857	0.542857	-0.0285714	-0.0285714	-0.0714286	0.6	0.942857	-0.657143	-0.371429	0.452381
	0.195385	0.145455	0.109097	0.153959	0.0115837	-0.180599	0.371429	-0.257143	0.142857	0.0857143	-0.321429	0.6	0.257143	-0.6	0.142857	0.452381
	0.0184615	-0.345455	0.0407078	0.00769795	0.203891	0.112487	-0.0857143	-0.257143	0.6	-0.142857	0.5	-0.2	0.485714	-0.371429	-0.714286	0.595238
	-0.263077	0.236364	-0.20343	0.397361	-0.0913122	-0.203302	-0.2	-0.542857	-0.428571	0.257143	-0.428571	-0.4	-0.257143	-0.428571	0.657143	0.714286
	0.103077	-0.472727	-0.0682805	-0.116569	0.041448	-0.151703	0.257143	0.257143	-0.142857	0.314286	0.321429	-0.7	-0.371429	-0.257143	0.2	0.0952381
	-0.0738462	-0.372727	0.34162	-0.256598	-0.0157466	0.0546956	0.371429	-0.6	-0.314286	-0.0285714	-0.25	-0.8	0.257143	0.0285714	0.371429	0.0238095
	0.06	-0.345455	0.0550369	-0.0542522	0.129774	0.153767	0.371429	-0.771429	-0.657143	0.428571	0.0357143	0.4	0.2	0.714286	-0.428571	-0.0714286
	0.123077	-0.372727	-0.103995	0.169936	-0.29448	-0.564499	-0.0857143	-0.0857143	0.257143	-0.485714	0.0357143	0.7	0.0285714	0.142857	-0.485714	0.904762
	-0.471538	0.136364	-0.0835866	-0.0260264	0.0568326	0.242518	0.542857	0.0857143	-0.542857	-0.2	-0.0714286	0.2	0.257143	0.485714	0.0285714	-0.047619
	-0.167692	0.00909091	0.0949848	-0.17632	0.22905	0.0939112	0.2	-0.2	-0.0285714	0.942857	-0.535714	-0.8	-0.142857	0.257143	0.371429	0.047619
	-0.119231	-0.518182	-0.107034	0.170104	-0.127873	-0.0319917	-0.257143	-0.0857143	0.6	0.371429	0.714286	-0.1	-0.0285714	-0.0857143	-0.371429	-0.761905
	0.283077	0.218182	0.133956	-0.277859	-0.0742081	-0.0959752	0.142857	-0.6	0.885714	0.371429	-0.0357143	0.2	0.0857143	0.485714	0.771429	0.0714286
	0.11	0.172727	-0.257165	-0.0296921	-0.212127	-0.308566	-0.0857143	-0.0285714	-0.657143	-0.0857143	-0.0357143	-0.1	-0.657143	0.542857	0.257143	-0.0952381
	-0.107692	-0.0272727	0.112679	0.101732	-0.377828	0.0546956	0.142857	0.828571	0.142857	-0.371429	0.464286	-0.5	0.2	-0.828571	-0.6	-0.404762
	-0.0869231	0.209091	-0.159574	0.11437	0.018009	0.479876	-0.428571	-1	0.142857	-0.485714	0.25	-0.3	-0.6	-0.714286	0.142857	-0.714286
	0.0792308	-0.0181818	0.261507	-0.224177	-0.0361086	-0.547988	0.828571	0.714286	0.0857143	-0.6	-0.107143	-0.1	-0.371429	0.657143	0.142857	-0.5
	-0.146923	-0.363636	-0.0217108	-0.295325	0.170407	0.0712074	0.314286	-0.714286	0.371429	-0.257143	-0.714286	0.6	-0.771429	0.485714	-0.942857	-0.119048
	-0.00461538	0.0727273	-0.183891	-0.047654	-0.0163801	0.219814	-0.542857	0.371429	-0.142857	0.0285714	-0.642857	-0.3	0.2	0.714286	-0.257143	-0.309524
	0.362308	-0.754545	0.160986	0.00403263	0.021629	-0.261094	0.0857143	-0.485714	0.542857	0.257143	-0.428571	-0.1	-0.2	0.371429	-0.0857143	-0.238095
	-0.152308	-0.1	0.0495007	0.15269	0.0271493	-0.133127	-0.657143	-0.142857	0.371429	-0.371429	0	-0.5	0.828571	-0.2	0.257143	-0.380952
	-0.0153846	-0.672727	0.0484151	0.215176	-0.213394	-0.0835913	0.6	-0.2	0.142857	0.2	-0.0714286	0.1	0.657143	0.771429	0.314286	-0.190476
	0.346923	-0.363636	-0.261724	-0.151026	0.0543891	0.327141	-0.0857143	-0.428571	-0.6	0.371429	0.0357143	-0.7	0.6	-0.142857	0.428571	-0.142857
	-0.0261538	0.127273	-0.223947	0.204545	-0.058552	-0.162023	0.314286	0.257143	-0.542857	-0.0285714	-0.821429	0.6	0.485714	-0.257143	-0.0857143	-0.404762
	-0.198462	0.227273	-0.0207338	0.000366603	0.0883258	0.139319	0.257143	0.371429	0.314286	-0.142857	-0.178571	-0.7	0.657143	-0.0857143	0.428571	0.190476
	-0.153846	0.0636364	0.284737	0.0630556	0.0867873	-0.0670795	0.0857143	0.0285714	0.142857	0.2	0.25	-0.2	-0.714286	0.371429	0.142857	0.261905
	0.13	-0.281818	0.11333	0.35044	0.22371	-0.0629515	0.371429	-0.257143	-0.428571	0.6	0.214286	-0.8	-0.142857	-0.257143	0.428571	0.714286
	0.139231	0.345455	-0.0902084	0.112903	-0.327692	-0.168215	0.428571	-0.6	0.2	-0.828571	-0.214286	0.5	-0.542857	-0.371429	0.485714	0.0238095
	0.163077	-0.0181818	0.0986756	0.0102639	0.16905	-0.0712074	0.257143	-0.6	0.257143	0.314286	-0.321429	0.2	-0.485714	0.657143	-0.885714	-0.47619
	-0.203077	0.581818	0.154472	0.189516	-0.0245249	0.0856553	0.485714	-0.0857143	0.257143	-0.0285714	-0.535714	0.1	0.0857143	-0.542857	0.0285714	-0.261905
	-0.110769	0.354545	0.116913	-0.223974	-0.25457	0.403509	0.371429	-0.0285714	0.0285714	0.314286	-0.0357143	-0.7	0.485714	-0.942857	0.428571	-0.52381
	-0.0253846	-0.145455	0.246201	-0.30428	0.214299	0.312693	-0.0857143	-0.657143	0.485714	0.542857	0.285714	-0.2	-0.0285714	0.428571	0.542857	-0.166667
	-0.0884615	-0.527273	0.0307208	-0.0956745	0.0828959	0.389061	0.771429	0.314286	-0.142857	-0.142857	-0.285714	-0.4	-0.2	0.257143	-0.885714	-0.190476
	-0.253846	0.263636	-0.168042	0.309751	0.276652	-0.133127	-0.142857	0.0857143	0.142857	0.485714	0	-0.2	0.542857	-0.828571	0.314286	-0.047619
	-0.245385	0.163636	0.0267043	-0.102639	0.00108597	-0.246646	0.771429	-0.0285714	-0.0857143	-0.257143	0.642857	-0.1	0.428571	-0.257143	0.428571	0.809524
	0.423077	-0.236364	-0.139058	0.206012	0.0344796	-0.0381837	-0.0857143	0.0857143	0.371429	0.6	0.357143	0.7	-0.142857	0.0857143	0.542857	0.52381
	0.119231	-0.254545	-0.00564481	-0.0163153	-0.0558371	-0.0154799	-0.142857	-0.142857	-0.6	-0.428571	0.321429	-0.3	-0.828571	0.314286	-0.771429	0.190476
	-0.0992308	0.0454545	-0.000217108	-0.0626833	-0.0458824	-0.539732	-0.314286	-0.0285714	-0.428571	-0.542857	-0.214286	0.2	-0.828571	-0.542857	-0.828571	0.047619
	0.0153846	-0.345455	0.00900999	0.0810192	0.206154	-0.19711	0.371429	0.0857143	-0.485714	-0.714286	-0.75	-0.1	0.714286	0.771429	0.371429	0.190476
	0.0569231	0.0727273	-0.175206	-0.30132	-0.0110407	-0.126935	-0.0857143	0.0857143	-0.0285714	0.257143	-0.428571	-0.1	0.0285714	0.828571	0.6	0.309524
	0.22	-0.7	-0.021168	0.149194	0.0375566	-0.240454	0.485714	-0.828571	-0.314286	-0.6	0.214286	-0.9	-0.714286	0.542857	0.314286	0.142857
	0.0123077	0.2	0.244572	-0.0718475	0.220814	0.0196078	0.885714	-0.485714	0.885714	-0.257143	0.0357143	0.1	0.942857	0.542857	0.0857143	-0.047619
	-0.0153846	0.336364	-0.00727312	-0.191349	0.0876923	0.234262	0.0857143	0.428571	-0.542857	0.771429	-0.285714	0.1	0.257143	-0.485714	-0.714286	0.190476
	-0.0792308	0.290909	0.0593791	-0.1921	0.0221719	0.168215	0.314286	0.314286	-0.257143	0.371429	0	0.2	0.142857	0.257143	-0.0857143	-0.357143
	0.352308	-0.227273	-0.112028	-0.326979	-0.0248869	-0.562436	0.6	0.142857	-0.257143	-0.542857	0.107143	-0.7	0.657143	-0.657143	-0.0857143	-0.190476
	-0.09	-0.345455	-0.0670864	0.106305	-0.0874208	0.27967	0.257143	0.257143	-0.314286	0.0857143	0.642857	-0.7	-0.714286	-0.485714	-0.771429	-0.47619
	-0.00923077	-0.0636364	0.250217	-0.20713	0.0877828	-0.292054	0.371429	-0.142857	-0.2	-0.0285714	0.142857	-0.2	-0.542857	0.0857143	0.0857143	-0.214286
	0.00461538	-0.190909	-0.0054277	0.142962	0.0706787	0.00928793	0.2	0.257143	0.142857	0.542857	-0.0357143	-0.3	0.771429	-0.828571	-0.257143	-0.547619
	-0.109231	-0.0545455	0.0116153	-0.0219941	-0.191946	-0.70485	-0.0857143	-0.257143	-0.0285714	0.428571	0.357143	-0.8	-0.142857	0.314286	0.371429	0.285714
	-0.0107692	0.163636	0.021168	0.00898176	-0.189593	-0.256966	0.142857	-0.257143	0.314286	0.6	-0.178571	0.1	0.0285714	-0.314286	-0.885714	-0.238095
	0.136923	-0.00909091	-0.216782	0.131232	0.0133032	0.0443756	0.257143	0.771429	-0.142857	-0.428571	-0.571429	-0.1	0.314286	-0.542857	0.142857	-0.357143
	-0.505385	0.536364	-0.0523231	-0.312529	-0.098733	0.190918	0.371429	0.428571	0.371429	0.771429	-0.821429	-0.7	0.314286	-0.714286	0.0285714	-0.5
	0.147692	0.127273	0.0514546	0.166056	-0.0164706	0.0712074	0.6	-0.771429	-0.0857143	0.0857143	-0.178571	0.2	-0.428571	-0.142857	-0.2	0.238095
	-0.139231	0.2	-0.193878	0.00733138	-0.0850679	0.149639	0.428571	0.428571	-0.142857	-0.142857	-0.0357143	0	0.0857143	0.542857	-0.0857143	0.428571
	-0.142308	0.345455	0.226878	-0.303886	-0.111131	0.122807	-0.485714	-0.485714	0.6	-0.6	-0.535714	-0.6	0.314286	0.314286	-0.0857143	0.642857
	-0.456154	-0.518182	-0.26129	-0.116569	0.25086	0.19711	0.2	0.942857	0.314286	0.885714	-0.5	-0.6	0.257143	0.0857143	0.6	-0.190476
	0.0615385	-0.154545	0.0678463	0.404912	-0.167059	0.135191	0.257143	0.2	-0.314286	0.2	0.0714286	-0.1	-0.0285714	-0.0857143	0.0857143	0.404762
	-0.0184615	0.118182	-0.0739253	0.0934751	0.0619005	0.281734	-0.657143	-0.485714	-0.714286	-0.6	0.5	-0.1	0.6	-0.828571	-0.142857	0.190476
	0.349231	-0.518182	-0.164459	-0.0736804	-0.270769	0.271414	-0.428571	0.485714	-0.542857	0.885714	0.464286	0.9	0.0285714	0.142857	-0.142857	-0.285714
	0.365385	0.1	-0.0127008	-0.220511	-0.0289593	0.306502	0.0285714	-0.142857	0.0857143	-0.371429	0.0714286	0.3	-0.142857	0.542857	-0.657143	-0.261905
	0.0430769	-0.5	-0.141554	0.0691046	0.121448	-0.275542	0.0285714	-0.371429	-0.0285714	0.828571	0.5	0.1	0.2	0.257143	0.257143	-0.238095
	-0.00230769	0.0454545	-0.0797872	0.0564516	0.0695023	-0.0402477	-0.828571	0.0857143	0.485714	0.657143	0	0.2	0.257143	-0.257143	0.2	0.714286
	-0.07	-0.281818	0.0154147	-0.102649	-0.0294118	-0.143447	-0.771429	-0.0285714	-0.0857143	0.428571	0.607143	-0.2	-0.771429	0.2	-0.657143	-0.785714
	-0.0330769	-0.354545	0.142206	0.153226	-0.146968	0.19711	0.0857143	0.6	-0.371429	-0.942857	0.571429	-0.3	0.428571	0.485714	0.0857143	0.404762
	0.0661538	-0.390909	-0.269323	-0.291056	0.13276	0.0732714	-0.314286	0.0285714	0.314286	0.828571	-0.392857	-0.6	0.371429	0.714286	-0.314286	0.0952381
	-0.0330769	-0.272727	-0.13667	-0.138392	-0.216833	0.0175439	-0.6	-0.485714	-0.771429	0.0857143	0	0.3	0.0285714	-0.542857	-0.6	0.333333
	0.1	0.0727273	0.00195397	0.20823	-0.140995	-0.230134	0.0857143	0.0857143	-0.0285714	0.828571	0.0357143	0.5	-0.542857	0.142857	0.2	0
	0.310769	0.718182	-0.171298	-0.121334	0.147059	0.25903	0.771429	-0.771429	0.885714	0.428571	0.285714	-0.1	-0.657143	0.314286	0.0285714	-0.190476
	-0.0607692	0.0181818	-0.0407078	-0.342742	0.159819	-0.26935	-0.142857	0.0285714	-0.485714	-0.0857143	-0.642857	0	0.657143	0.485714	-0.371429	0
	0.0484615	0.0818182	0.127334	-0.15066	-0.0947511	-0.477812	0.371429	0.6	-0.771429	-0.542857	-0.357143	0.4	-0.428571	-0.314286	-0.485714	-0.452381
	0.190769	-0.354545	0.191815	-0.329545	-0.168145	-0.0278638	0.428571	0.0857143	-0.714286	0.257143	0.142857	0.8	-0.428571	0.885714	0.714286	0.404762
	0.212308	0.245455	0.142857	-0.00696481	-0.157285	-0.116615	0.0857143	0.0857143	0.0857143	-0.257143	-0.0714286	-0.2	-0.6	0.142857	0.885714	-0.357143
	0.329231	-0.2	-0.0468954	-0.138196	0.0652489	0.0794634	-0.485714	-0.6	0.257143	-0.371429	-0.142857	-0.9	-0.0285714	-0.542857	-0.542857	0
	0.279231	0.372727	-0.0860834	-0.0637888	0.205339	-0.19711	-0.714286	-0.371429	-0.6	0.2	0.428571	-0.7	-0.542857	0.542857	-0.771429	0.714286
	0.000769231	0.436364	-0.164242	0.216642	0.138371	-0.102167	-0.657143	-0.485714	-0.142857	0.485714	-0.178571	-0.5	-0.0857143	0.142857	0.371429	-0.380952
	0.308462	0.127273	0.0656752	0.32588	0.189864	-0.22807	-0.2	0.0285714	-0.2	-0.371429	0	-0.3	0.542857	-0.142857	-0.142857	0.0714286
	-0.0192308	-0.00909091	-0.340968	-0.163123	-0.0300452	-0.267286	-0.0857143	0.0285714	0.6	0.771429	0.535714	0.9	-0.428571	-0.371429	-0.314286	0.0238095
	0.3	0.109091	0.0667607	0.125733	0.0912217	-0.409701	0.542857	-0.2	-0.0285714	0.6	-0.107143	-0.6	0.771429	0.0857143	-0.0857143	-0.047619
	0.0307692	-0.209091	0.299935	0.189516	-0.10914	-0.184727	0.314286	-0.485714	0.371429	0.314286	-0.892857	0.9	0.657143	-0.771429	-0.142857	-0.0952381
	0.213846	-0.163636	0.276813	0.198149	-0.191765	0.271414	0.0285714	-0.428571	0.0857143	-0.257143	0.821429	0.7	0.257143	0.314286	-0.142857	0.761905
	-0.32	-0.818182	-0.312853	-0.311217	0.00153846	-0.199174	0.542857	0.142857	0.314286	-0.6	-0.214286	0.5	-0.0857143	-0.371429	-0.142857	-0.666667
	-0.397692	-0.409091	0.0876031	0.0590176	-0.224072	-0.595459	-0.485714	-0.142857	-0.257143	0.428571	-0.214286	0.6	-0.0857143	-0.0857143	0.314286	-0.595238
	0.216154	0.1	0.305254	-0.126833	-0.172217	-0.0546956	-0.371429	-0.771429	0.142857	0.314286	-0.428571	0.1	0.257143	-0.0857143	0.0285714	-0.309524
	0.178462	0.509091	0.00510204	0.117679	-0.0644344	-0.209494	-0.714286	0.314286	-0.371429	-0.771429	0.285714	-0.9	-0.428571	0.771429	-0.542857	0.0952381
	-0.41	-0.0818182	0.0185627	-0.146994	0.139095	-0.0959752	-0.371429	-0.257143	-0.542857	0.0285714	0.178571	-0.3	0.2	0.0285714	-0.828571	0.142857
	-0.0438462	-0.272727	0.000868432	-0.144258	-0.0718552	-0.0588235	-0.657143	-0.771429	0.371429	-0.371429	-0.0357143	-0.7	-0.885714	-0.142857	0.142857	0.142857
	0.0776923	0.0545455	-0.12614	-0.0179635	-0.141448	-0.0567595	0.542857	0.142857	-0.542857	0.314286	0.642857	-0.7	-0.142857	0.0285714	-0.714286	0.142857
	-0.0638462	0.0181818	0.133521	-0.28629	-0.370226	0.0175439	-0.371429	-0.542857	0.485714	-0.257143	0.428571	-0.6	0.771429	0.142857	0.6	0.738095
	0.00384615	-0.227273	0.288754	-0.0960411	-0.190407	-0.479876	-0.0285714	-0.657143	-0.542857	-0.0285714	-0.25	-0.6	-0.542857	-0.314286	-0.6	0.738095
	0.0253846	-0.5	-0.137538	0.118035	-0.0547511	-0.0113519	-0.0857143	0.942857	-0.142857	0.257143	-0.464286	-0.1	0.0285714	0.314286	-0.714286	-0.357143
	-0.0292308	-0.327273	-0.176617	-0.0175953	-0.0140271	0.0567595	-0.6	0.942857	0.828571	-0.0285714	0.5	0.3	-0.485714	0.714286	-0.257143	-0.190476
	0.0115385	0.554545	-0.096396	0.260264	-0.0964706	0.149639	0.428571	0.257143	0.142857	0.485714	0.571429	-0.6	0.257143	0.428571	0.6	-0.666667
	0.0853846	-0.0727273	-0.255753	0.252199	-0.10543	-0.221878	0.485714	-0.771429	-0.142857	-0.428571	-0.0714286	0.5	0.0857143	-0.314286	0.6	-0.309524
	0.236154	-0.545455	0.00911854	0.0652552	-0.236923	0.428277	-0.0857143	0.371429	-0.142857	0.542857	0.392857	0.2	-0.542857	0.428571	0.142857	0.119048
	-0.188462	-0.0727273	-0.33033	0.0971408	0.178733	-0.192982	0.657143	0.428571	0.0285714	-0.142857	0.607143	0.6	0.771429	0.714286	0.0857143	-0.595238
	-0.19	0.5	0.0823925	-0.230205	0.0348416	-0.106295	-0.6	0.0285714	0.257143	0.657143	0.142857	0.5	-0.257143	0.428571	0.257143	0.595238
	-0.00230769	-0.1	-0.0995441	0.0472917	0.181086	0.411765	-0.371429	-0.257143	0.314286	-0.485714	0.357143	0.7	0.371429	-0.6	-0.2	-0.357143
	-0.220769	0.127273	0.0197568	-0.00604894	-0.257738	0.230134	-0.942857	0.771429	-0.714286	0.0857143	-0.392857	1	0.371429	-0.485714	-0.314286	-0.238095
	0.0546154	-0.418182	0.118432	-0.187683	-0.169955	-0.139319	-0.714286	0.0285714	-0.485714	-0.714286	-0.321429	0	-0.257143	-0.314286	-0.428571	0.333333
	0.05	0.590909	0.016066	-0.0230938	0.242986	-0.370485	0.542857	-0.257143	-0.0857143	0.485714	-0.285714	0.1	-0.428571	0.142857	-0.142857	0.47619
	-0.0684615	-0.190909	0.113005	0.0722141	-0.0119457	0.320949	0.0857143	0.2	0.2	0.771429	-0.571429	-0.1	-0.428571	-0.657143	0.0857143	0.047619
	0.220769	-0.0727273	-0.257273	0.0755132	-0.0253394	0.0877193	0.371429	0.0285714	-0.0285714	-0.257143	-0.75	-0.6	-0.142857	0.142857	-0.257143	-0.0952381
	-0.126154	-0.490909	0.155341	0.1239	0.0668778	0.0485036	0.314286	0.428571	0.542857	-0.428571	0.0714286	0.3	-0.371429	-0.314286	-0.371429	-0.5
	0.322308	-0.245455	0.155884	0.1239	-0.106787	0.0939112	0.257143	0.257143	-0.0285714	0.142857	0	-0.5	0.257143	0.0857143	-0.6	-0.404762
	-0.14	0.136364	0.140686	-0.295088	-0.24181	-0.0773994	0.371429	0.714286	0.0857143	-0.257143	0	-0.7	-0.314286	-0.142857	0.257143	0.238095
	0.154615	0.281818	0.12462	-0.252589	-0.0657014	-0.0712074	0.0857143	-0.485714	0.428571	-0.657143	-0.428571	0.3	-0.371429	-0.257143	0.371429	-0.119048
	0.0984615	0.0454545	0.183456	-0.0483871	-0.107783	-0.164087	0.0285714	-0.257143	-0.542857	-0.428571	-0.0714286	0.3	-0.371429	0.142857	0.314286	-0.404762
	0.01	0.390909	0.132219	-0.0293255	-0.203167	-0.110423	0.0857143	-1	-0.371429	0.771429	-0.142857	0.6	0.0857143	-0.542857	0.0857143	0.119048
	0.178462	0.536364	-0.032132	-0.122434	0.02	-0.209494	-0.371429	-0.314286	-0.828571	-0.371429	-0.0714286	0.5	-0.828571	0.0285714	-0.657143	0.166667
	0.394615	-0.390909	0.179657	0.0777126	0.000904977	0.254902	0.2	0.485714	0.828571	-0.428571	-0.464286	-0.6	-0.371429	0.771429	0.257143	-0.404762
	0.288462	-0.345455	-0.0471125	-0.00696481	0.133394	0.0732714	0.771429	-0.0285714	0.2	0.828571	-0.357143	0.2	-0.0285714	-0.371429	-0.0285714	0.571429
	-0.0161538	0.254545	-0.0601389	-0.135997	-0.138281	0.428277	0.657143	0.0857143	0.0857143	-0.6	0.678571	0.1	0.428571	0.6	-0.657143	-0.404762
	-0.0415385	-0.0636364	0.0855406	0.113097	0.104977	-0.0402477	-0.142857	-0.657143	0.371429	-0.771429	-0.392857	-0.5	-0.371429	0.6	0.0857143	-0.5
	0.0961538	0.227273	-0.0186713	-0.0307918	-0.139186	0.166151	0.714286	-0.6	-0.428571	-0.0857143	-0.357143	0.2	0.257143	0.6	-0.0857143	0.357143
	-0.394615	-0.254545	0.0234477	0.421921	-0.290045	-0.252838	0.485714	0.714286	0.2	0.142857	0.0357143	0.3	-0.142857	-0.714286	-0.428571	-0.0952381
	0.00230769	-0.1	-0.261507	-0.278435	-0.112036	0.122807	0.428571	-0.0857143	0.0857143	-0.542857	-0.571429	0.8	0.6	0.542857	-0.371429	0.0952381
	0.0184615	-0.363636	-0.0846722	0.0397764	-0.058009	-0.314757	0.0857143	0.257143	0.771429	-0.314286	-0.107143	-0.1	-0.542857	-0.0857143	-0.485714	-0.047619
	0.137692	0.509091	-0.0729483	-0.144062	0.132579	-0.356037	-0.371429	0.142857	-0.142857	-0.2	-0.678571	0	0.257143	-0.0857143	-0.142857	0.0238095
	-0.0584615	0.127273	0.0230135	0.175953	-0.166425	0.316821	0.428571	-0.0857143	-0.0857143	0.2	0.321429	0.3	-0.485714	0.0285714	-0.657143	-0.142857
	0.210769	0.636364	-0.143726	-0.0153959	-0.0771946	0.192982	0.6	-0.257143	-0.0285714	0.771429	-0.107143	-0.6	0.6	0.6	1	0.238095
	0.0376923	0.1	-0.0734911	0.227273	-0.251584	-0.285862	0.314286	-0.142857	0.371429	-0.0857143	-0.392857	0.1	-0.0285714	0.257143	0.828571	-0.571429
	0.0853846	-0.236364	-0.188016	0.248167	-0.116109	-0.205366	-0.371429	0.314286	-0.257143	-0.371429	0.357143	0.2	0.371429	0.257143	0.371429	0
	-0.0930769	-0.418182	0.0766392	-0.090176	-0.099276	0.341589	-0.0285714	-0.314286	0.428571	-0.0285714	0.0357143	0	-0.2	0.0857143	0.542857	0.119048
	0.416923	0.263636	-0.182914	0.123167	0.152217	0.157895	0.485714	-0.2	0.142857	-0.714286	-0.0714286	0.5	-0.428571	0.314286	0.314286	0.357143
	-0.0969231	0.572727	0.146982	0.0254789	-0.039095	0.0856553	0.142857	0.2	0.771429	0.714286	-0.5	-0.7	-0.6	0.257143	-0.485714	0.5
	0.0415385	0.118182	0.0866261	-0.398827	0.0121267	0.174407	0.0857143	0.314286	0.0857143	0.942857	-0.642857	-0.4	-0.371429	-0.6	-0.0857143	-0.047619
	-0.376154	-0.618182	-0.214828	-0.145175	0.238281	-0.223942	-0.0285714	0.371429	-0.371429	0.0857143	-0.214286	-0.1	0.314286	-0.485714	-0.0285714	0.642857
	-0.143077	-0.0454545	0.116479	0.175587	0.0143891	-0.254902	0.542857	0.542857	-0.771429	-0.0285714	0.464286	-0.1	0.314286	0.0857143	0.885714	0.880952
	0.315385	0.290909	0.12766	0.256598	0.0390045	-0.143447	-0.257143	0.657143	0.257143	0.485714	0.535714	0.9	0.0285714	-0.257143	0.428571	-0.809524
	0.255385	0	-0.00553626	0.339076	-0.0526697	-0.331269	-0.2	0.657143	-0.142857	-0.0285714	0.214286	-0.2	-0.771429	0.0285714	0.371429	-0.0952381
	0.111538	0.172727	-0.0375597	-0.0124633	0.234661	0.195046	0.0857143	-0.142857	0.371429	-0.0285714	-0.535714	-0.4	0.828571	-0.428571	-0.542857	-0.666667
	-0.186923	0.1	-0.333478	0.105572	-0.141448	-0.201238	-0.828571	-0.0857143	-0.371429	-0.828571	0.214286	0.8	0.542857	0.485714	-0.657143	0.047619
	-0.408462	-0.336364	0.00933565	0.155792	-0.249593	0.0980392	-0.6	-0.371429	-0.0285714	0.428571	-0.821429	-0.1	0.0857143	0.142857	-0.314286	-0.333333
	-0.336923	-0.3	-0.0458098	0.0815691	0.238371	-0.174407	-0.657143	0.542857	0.0857143	-0.771429	-0.214286	-0.3	-0.542857	-0.542857	-0.6	-0.119048
	0	-0.0727273	0.0110725	-0.0817449	0.0359276	-0.0278638	0.314286	-0.142857	0.257143	0.0857143	-0.0714286	0.8	0.6	0.0857143	-0.0285714	0.214286
	0.426154	0.0272727	0.104755	-0.0604839	0.0883258	-0.358101	0.542857	-0.485714	0.257143	-0.0857143	0.357143	0.3	-0.0857143	0.314286	0.371429	0.380952
	0.00615385	0.2	0.125923	0.0667155	0.0887783	0.496388	0.0285714	0.0857143	-0.2	0.6	-0.321429	0.8	0.828571	-0.2	0.657143	0.547619
	-0.0192308	-0.272727	0.257924	-0.27456	0.10181	0.271414	0.0857143	-0.828571	-0.371429	0.0285714	-0.357143	-0.1	-0.2	0.142857	0.142857	0.119048
	0.0961538	0.1	0.06231	-0.305718	0.0742986	0.0196078	0.428571	0.0857143	-0.428571	-0.0857143	0.535714	-0.8	-0.314286	-0.257143	-0.0857143	0.238095
	0.103846	0.0454545	0.120929	-0.130877	-0.0530317	-0.24871	-0.314286	-0.314286	0.257143	0.428571	-0.642857	-0.4	-0.314286	0.6	-0.2	0.452381
	-0.0630769	0.609091	0.0124837	-0.209677	0.00696833	0.118679	-0.0857143	0.0857143	0.0285714	-0.714286	-0.321429	0.7	-0.428571	0.485714	0.0857143	-0.380952
	0.0376923	0.0181818	0.152736	-0.117669	0.127964	-0.106295	0.6	-0.314286	-0.257143	0.371429	-0.392857	-0.4	0.257143	-0.2	0.542857	0.047619
	0.270769	0.0818182	-0.0277898	-0.28849	-0.456923	0.0299278	0.485714	0.714286	0.542857	0.485714	0.25	-0.1	0.0857143	-0.371429	-0.771429	0.380952
	-0.279231	0.109091	-0.0244247	-0.126833	0.0511312	-0.149639	0.314286	0.657143	-0.657143	-0.0857143	-0.785714	0.2	0.2	0.771429	-0.257143	-0.142857
	0.105385	0.445455	0.046244	0.0980662	-0.0469683	0.116615	-0.257143	-0.257143	0.142857	0.657143	-0.857143	-0.1	-0.0285714	0.657143	-0.885714	-0.285714
	-0.301538	0.0272727	-0.118107	-0.0487581	-0.000904977	-0.372549	0.0857143	0.257143	-0.714286	-0.0285714	-0.107143	-0.3	0.142857	-0.428571	0.0285714	-0.380952
	0.0115385	0.0636364	-0.046244	-0.176686	-0.0540271	0.275542	0.314286	-0.714286	-0.0857143	0.485714	-0.107143	-0.3	-0.0857143	0.371429	-0.142857	-0.190476
	-0.0353846	0.172727	0.115176	-0.193182	-0.110226	0.250774	0.428571	-0.657143	-0.542857	-0.0857143	-0.428571	-0.6	-0.257143	0.2	-0.428571	-0.619048
	-0.0469231	0.818182	0.0715371	-0.184751	-0.00162896	-0.52322	0.142857	0.657143	0.485714	-0.0285714	0.285714	-0.8	-0.371429	0.657143	-0.0857143	0.333333
	-0.172308	-0.481818	0.0882545	0.082119	0.205339	0.162023	-0.257143	-0.2	-0.428571	-0.428571	-0.357143	-0.7	0.314286	-0.0285714	0.6	0.357143
	0.232308	0.354545	0.0324577	-0.0392229	-0.0222624	0.00515996	0.314286	-0.542857	0.371429	-0.257143	0.535714	0.7	0.0285714	0.6	-0.6	0.52381
	-0.100769	0.0818182	0.114307	-0.0467418	0.0877828	-0.00309598	-0.142857	-0.314286	0.714286	0.0285714	-0.928571	-0.3	0.371429	0.142857	0.0857143	0.380952
	0.286154	-0.1	-0.153278	0.421554	-0.17819	-0.139319	-0.428571	1	0.771429	-0.0285714	0.285714	-0.3	0.6	-0.6	0.257143	-0.261905
	-0.0553846	0.318182	-0.124729	0.108138	0.109231	-0.27967	-0.2	0.828571	0.142857	0.714286	0	-0.7	0.2	0.6	-0.657143	-0.619048
	0.0653846	0.318182	0.106166	0.0461877	0.0366516	-0.00515996	-0.257143	-0.542857	-0.142857	-0.257143	-0.285714	-0.3	-0.428571	0.714286	0.771429	-0.380952
	-0.104615	0.554545	-0.156426	0.0938416	0.274661	-0.411765	-0.371429	0.657143	-0.2	0.257143	0.642857	0.2	-0.314286	-0.885714	0.0857143	0.0238095
	-0.0423077	-0.136364	-0.0765306	0.0982405	-0.0826244	0.285862	-0.771429	0.771429	-0.828571	0.2	0.214286	-0.4	-0.828571	0.257143	-0.714286	0
	-0.170769	0.390909	0.0669779	-0.218128	-0.019819	0.22807	0.657143	-0.371429	-0.542857	0.0857143	-0.785714	0.1	0.428571	-0.371429	0.257143	0.333333
	-0.182308	0.127273	-0.112245	-0.0359238	-0.138462	0.209494	0.657143	-0.314286	0.371429	0.885714	0	-0.1	-0.257143	0.142857	-0.0285714	-0.642857
	0.151538	0.172727	0.0765306	-0.152493	0.226244	-0.0237358	-0.428571	0.371429	-0.314286	0.6	-0.214286	0.7	0.0857143	0.0857143	0.142857	0.642857
	-0.109231	-0.272727	0.0286583	-0.310329	0.289231	0.339525	0.257143	0.2	-0.257143	0.371429	-0.714286	0	0.371429	-0.0857143	0.428571	0.238095
	-0.1	0.136364	-0.110508	0.244868	0.00932127	-0.149639	-0.0285714	0.428571	-0.2	-0.257143	-0.0357143	0.3	0.0857143	0.771429	-0.6	0.571429
	0.177726	0.627273	0.00412505	0.404692	0.0938462	0.234262	-0.542857	-0.2	-0.485714	-0.142857	-0.214286	-0.3	-0.257143	0.371429	-0.0285714	0.261905
	0.0630769	-0.172727	-0.0326748	0.0120968	-0.242534	-0.178535	-0.142857	-0.0285714	0.314286	0.2	0.214286	-0.2	0.0285714	0.257143	0.771429	-0.190476
	0.146923	0.1	0.149587	-0.244501	-0.14552	0.215686	-0.542857	0.314286	-0.142857	0.6	-0.678571	0.4	0.314286	0.257143	-0.542857	-0.761905
	-0.309231	0.109091	-0.0436387	0.211877	0.176018	0.244582	-0.314286	-0.2	-0.142857	-0.314286	0.285714	-0.6	0.2	-0.257143	-0.485714	0.333333
	-0.23	-0.0545455	0.0105297	-0.103006	0.1181	-0.170279	0.142857	-0.885714	-0.142857	0.828571	-0.464286	-0.2	0.542857	0.542857	0.371429	-0.190476
	-0.0469231	-0.236364	0.0262701	-0.0229127	0.0262443	-0.0712074	0.0285714	-0.485714	0.314286	0.714286	0.0714286	-0.3	-0.885714	-0.0285714	-0.771429	-0.214286
	-0.114615	-0.354545	0.199522	-0.317082	-0.0827149	0.271414	0.6	-0.485714	0.714286	0.0285714	0.0357143	-0.1	0.314286	-0.485714	0.6	0.261905
	0.138462	0.0363636	-0.134064	-0.0320777	-0.185973	0.226006	0.371429	-0.428571	-0.6	0.2	0.285714	-0.7	0.542857	-0.485714	-0.257143	-0.619048
	-0.0353846	-0.409091	0.0232306	0	0.0523982	-0.432405	-0.0285714	-0.0285714	-0.142857	-0.6	-0.428571	-0.4	-0.0285714	0.942857	0.771429	0.190476
	-0.0946154	-0.345455	0.306991	0.0740469	-0.039457	0.234262	-0.2	0.257143	-0.0857143	0.657143	-0.535714	0.7	-0.371429	0.0285714	0.485714	-0.714286
	-0.0169231	0.0545455	0.10812	0.074237	0.108869	-0.180599	0.0285714	-0.257143	-0.6	-0.485714	-0.0357143	0.1	-0.257143	0.257143	0.257143	-0.285714
	0.0307692	-0.290909	-0.047221	-0.0498534	0.0494118	-0.0773994	0.257143	-0.2	0.257143	-0.0857143	0.285714	-0.3	0.0285714	0.142857	-0.0285714	0.452381
	0.0976923	0.172727	0.172492	0.0557185	-0.165792	-0.256966	-0.314286	-0.485714	-0.371429	0.485714	0.357143	0.3	-0.828571	-0.0857143	-0.0285714	0.0952381
	-0.238462	-0.209091	0.188341	0.347173	0.0362896	-0.283798	0.771429	-0.6	0.314286	0.0857143	-0.214286	0.1	-0.2	0.371429	-0.714286	0.238095
	-0.240769	-0.209091	-0.245766	0.21153	-0.108326	0.24871	-0.6	-0.0857143	0.257143	0.428571	0	-0.3	-0.0285714	-0.6	0.142857	0.0238095
	-0.123077	0.454545	0.0186713	-0.0513244	-0.0966516	-0.0196078	0.257143	-0.0857143	-0.371429	-0.314286	0.357143	0.1	0.314286	0.6	-0.2	-0.285714
	0.243077	0.345455	0.0386452	0.118046	0.315475	0.0835913	-0.485714	0.371429	0.0285714	-0.314286	0	0.2	-0.6	0.371429	-0.885714	0.571429
	-0.318462	0.0636364	0.0534086	-0.0615836	-0.100633	0.0732714	0.485714	0.942857	-0.314286	-0.142857	0.142857	-0.6	-0.542857	0.542857	-0.2	0.571429
	0.24	-0.354545	0.132545	-0.0185134	-0.10914	0.256966	-0.371429	-0.6	0.714286	-0.657143	-0.464286	-0.1	0.542857	-0.0857143	0.0857143	0.333333
	0.0830769	-0.281818	-0.139058	-0.118035	-0.178009	-0.285862	-0.257143	-0.2	-0.6	-0.485714	0.75	0.5	0.485714	-0.942857	0.0857143	0.238095
	0.0992308	0.618182	-0.189535	0.241569	0.283891	-0.234262	-0.542857	0.714286	-0.257143	-0.0285714	-0.25	0.2	0.428571	0.2	-0.2	0.738095
	0.00384615	-0.181818	0.171515	0.412757	0.281719	0.0154799	0.0285714	-0.257143	0.0857143	0.2	0.0714286	0.6	-0.771429	0.142857	0.428571	-0.333333
	-0.0938462	-0.381818	-0.110291	-0.266129	0.178552	-0.126935	-0.142857	-0.428571	0.0285714	-0.314286	-0.178571	0.1	0.0285714	-0.885714	0.6	0.0238095
	-0.0230769	-0.172727	-0.00955276	0.00879846	0.255566	-0.547988	-0.257143	-0.942857	0.142857	0.371429	0.464286	-0.5	-0.942857	0.0857143	0.257143	0.47619
	0.243077	0.109091	0.0759878	-0.0601173	-0.129955	0.0361197	-0.142857	0.657143	-0.771429	0.0857143	0.214286	-0.7	0.371429	-0.485714	-0.6	-0.357143
	-0.200769	-0.118182	-0.0419019	0.00146628	0.0817195	0.118679	0.0285714	-0.428571	-0.771429	0.657143	0.857143	-0.6	-0.2	0.6	-0.942857	-0.0238095
	0.291538	0	0.124512	0.0942082	0.281991	-0.0773994	-0.371429	-0.657143	-0.371429	0.0857143	-0.392857	-0.5	-0.6	-0.0285714	0.771429	-0.190476
	-0.416154	0.190909	0.0959618	-0.241202	-0.00832579	0.116615	-0.0857143	0.371429	-0.0285714	0.257143	0.428571	-0.5	-0.314286	0.0857143	-0.0857143	-0.666667
	-0.0276923	-0.227273	0.0108554	-0.225806	0.199457	0.209494	0.371429	-0.142857	0.0285714	0.771429	0.571429	0.2	0.428571	-0.257143	-0.142857	0
	0.0184615	0.0454545	0.300152	0.164223	-0.213032	-0.349845	0.0285714	-0.0857143	0.714286	0.428571	0.107143	0.3	0.2	0.0285714	-0.0857143	-0.285714
	-0.121538	-0.118182	-0.0626357	0.0406891	0.182534	-0.0546956	0.142857	-0.942857	0.6	-0.314286	-0.107143	-0.3	-0.657143	0.2	0.6	0.285714
	-0.178462	-0.118182	0.301563	-0.00109971	-0.0237104	-0.0691434	-0.371429	0.0857143	-0.257143	-0.657143	-0.25	-0.5	-0.0857143	0.0857143	0.771429	0
	0.163077	-0.481818	-0.146657	0.0766129	0.231041	0.0237358	0.485714	0.2	-0.0857143	-0.771429	0.142857	-0.4	-0.314286	-0.2	0.0857143	0.47619
	-0.140769	-0.681818	-0.108446	-0.0722141	-0.165792	0.151703	-0.657143	0.485714	-0.0857143	-0.142857	-0.642857	0.1	0.0857143	-0.485714	0.0857143	-0.190476
	0.0569231	-0.136364	0.0516717	0.18695	-0.152036	0.0154799	0.0857143	0.257143	-0.485714	-0.0857143	0.0714286	0.7	-0.6	-0.2	-0.0857143	-0.761905
	0.222308	-0.181818	0.08934	-0.300587	-0.0950226	0.100103	0.0857143	0.0857143	-0.314286	-0.428571	0.321429	0.6	0.0857143	-0.942857	-0.6	-0.261905
	0.249231	0.363636	0.0128094	0.0718475	-0.0454299	0.122807	0.0285714	0.0857143	-0.257143	-0.428571	-0.142857	0.8	0.6	-0.485714	0.0857143	-0.0238095
	0.300769	-0.181818	0.291142	-0.00696481	0.0304072	0.329205	0.314286	0.257143	-0.371429	-0.314286	-0.0357143	0.6	-0.2	0.485714	-0.371429	-0.285714
	-0.396923	0.181818	0.183239	-0.307185	-0.157104	0.126935	-0.0857143	0.257143	-0.314286	-0.828571	0.785714	0.6	0.771429	0.428571	0.657143	0.285714
	-0.158462	-0.172727	-0.159466	-0.0175953	0.265701	-0.294118	-0.828571	0.0857143	0.142857	0.142857	0.107143	-0.4	0.828571	-0.314286	-0.6	0.119048
	0.203846	0.145455	-0.252388	-0.0835777	0.255747	-0.0423117	0.314286	-0.485714	-0.542857	-0.485714	-0.214286	0.1	-0.428571	0.657143	-0.2	-0.380952
	0.29	-0.245455	-0.153061	0.0788123	0.0532127	0.122807	0.542857	0.314286	-0.6	0.0285714	0	-0.2	0.314286	0.771429	0.371429	0.047619
	0.206923	-0.0454545	0.0711029	0.194282	0.128416	-0.205366	-0.428571	-0.142857	-0.428571	-0.314286	-0.25	0.6	0.257143	0.485714	-0.257143	-0.0238095
	-0.270769	0.609091	0.165762	0.0634164	0.0128507	0.484004	0.771429	0.142857	0.142857	0.0285714	0.178571	0.1	0.257143	0.142857	0.485714	-0.190476
	-0.0176923	0.0181818	0.114525	0.0142975	0.0655204	0.0567595	0.0285714	0.257143	-0.428571	0.2	0.678571	0.3	-0.0857143	-0.771429	-0.257143	0.47619
	-0.172308	0.445455	0.0666522	-0.347874	0.150679	-0.0732714	0.371429	0.2	-0.714286	-0.428571	-0.107143	-0.5	0.142857	0.314286	-0.542857	0
	-0.0284615	0.209091	0.0678463	0.216276	-0.060724	0.0877193	0.6	-0.0857143	-0.0285714	-0.257143	0.464286	0.9	-0.0857143	0.485714	-0.771429	0.452381
	-0.02	0.236364	-0.0611159	0.0674487	0.000180995	0.00515996	0.0285714	-0.2	-0.428571	0.371429	-0.857143	0.9	0.371429	1	0.428571	0.357143
	-0.341538	-0.263636	0.063287	-0.246701	0.234299	0.184727	-0.142857	0.714286	0.714286	0.428571	0.321429	-0.5	-0.0285714	0.6	-0.657143	0.52381
	0.3	0.363636	-0.0902084	-0.0432551	-0.00144796	0.473684	1	-0.142857	-0.142857	-0.371429	-0.535714	-0.7	-0.142857	-0.714286	0.0285714	-0.714286
	0.223846	0.0454545	-0.334672	0.215909	0.190226	0.21775	0.657143	-0.0857143	0.6	0.771429	-0.107143	-1	-0.142857	-0.2	-0.714286	0.190476
	-0.0238462	0.00909091	0.0700174	-0.248167	0.115656	0.438596	-0.142857	-0.371429	-0.257143	-0.0285714	-0.821429	-0.6	0.771429	0.257143	0.142857	-0.452381
	0.109231	-0.363636	-0.127008	0.11107	0.180543	0.0402477	0.142857	0.428571	-0.542857	0.314286	0.428571	0.5	0.371429	1	-0.2	-0.380952
	-0.0569231	-0.409091	-0.213526	0.08761	-0.250407	-0.28999	0.542857	0.314286	0.6	-0.142857	0.0714286	-0.6	-0.142857	0.0857143	0.771429	0.238095
	-0.0453846	0.0909091	-0.054277	-0.11217	-0.00959276	0.0299278	-0.657143	-0.257143	-0.0857143	0.771429	0.535714	-0.1	-0.142857	0.257143	0.0857143	0.357143
	-0.126154	0.0272727	0.259336	0.0878013	-0.18724	0.335397	-0.0285714	-0.0857143	-0.371429	-0.0285714	0.0714286	0	0.257143	0.314286	-0.142857	0
	-0.16	0.136364	0.0728398	0.292522	0.081629	-0.104231	-0.2	-0.371429	0.657143	0.371429	0.0714286	-0.6	-0.0857143	-0.0285714	0.0857143	-0.0714286
	-0.0207692	0.272727	0.151759	-0.184018	-0.355837	0.399381	-0.428571	0.257143	-0.0857143	-0.428571	0	-0.7	-0.0285714	-0.0857143	0.885714	0.0952381
	0.175385	-0.581818	-0.183999	0.000733138	0.159729	0.00103199	0.0285714	-0.542857	0.314286	0.542857	0.428571	-0.1	-0.142857	0.371429	0.885714	-0.238095
	0.352308	0.327273	-0.212332	-0.175587	0.160271	-0.0485036	0.257143	0.257143	0.2	0.485714	0.25	-0.2	-0.542857	-0.314286	-0.6	0.690476
	-0.429231	-0.163636	-0.118107	0.100073	-0.213756	0.0794634	0.714286	-0.428571	0.542857	-0.485714	-0.571429	0.1	0.314286	-0.428571	0.0285714	-0.357143
	-0.249231	0.263636	0.0804386	-0.199413	-0.137919	0.434469	-0.2	0.714286	-0.485714	0.0285714	-0.535714	0.7	-0.828571	0.485714	0.2	0.047619
	-0.374615	0.172727	0.177486	0.0546188	0.155023	0.318885	-0.142857	-0.142857	-0.542857	0.542857	0.0714286	-0.8	-0.485714	-0.485714	-0.257143	0.428571
	0.0923077	-0.309091	-0.0316978	0.00623167	-0.0117647	0.102167	-0.2	0.0857143	-0.485714	0.485714	-0.0714286	1	0.942857	-0.6	0.0857143	0.190476
	0.0907692	0.472727	-0.0559053	0.0920172	0.186968	-0.0959752	-0.657143	-0.0857143	-0.142857	0.371429	-0.75	0.2	-0.828571	0.657143	-0.657143	0.190476
	-0.419231	-0.354545	0.23871	-0.153959	0.199367	0.0650155	-0.485714	-0.6	-0.485714	0.542857	-0.178571	0.4	0.714286	-0.428571	0.542857	0.404762
	-0.249231	0.1	0.130373	-0.404179	0.120543	-0.415893	-0.0857143	0.828571	0.2	0.714286	0.5	-0.3	0.428571	-0.6	-1	-0.214286
	0.431538	0.363636	-0.162071	-0.0549853	-0.460905	-0.250774	0.314286	0.371429	-0.428571	0.142857	-0.107143	0.3	0.542857	-0.771429	-0.0857143	-0.380952
	0.362308	0.327273	-0.215914	0.10044	-0.0355656	-0.30031	0.0857143	-0.542857	0.485714	0.428571	0.25	-0.6	0.2	-0.257143	-0.542857	0.738095
	-0.0761538	-0.390909	0.139275	0.0227273	-0.0666063	0.254902	0.771429	0.428571	-0.257143	-0.485714	0.357143	-0.2	0.0285714	-0.0857143	0.257143	-0.428571
	0.0769231	0.309091	0.0261615	0.0639721	0.0472398	-0.106295	-0.428571	0.142857	0.371429	0.0285714	-0.357143	-0.3	-0.257143	-0.0857143	-0.771429	0
	-0.132718	-0.0545455	0.0398393	-0.0304252	-0.187964	0.333333	-0.257143	0.0285714	-0.142857	-0.0857143	0.857143	-0.1	0.885714	-0.142857	0.0857143	0.142857
	0.34	0.354545	-0.000651324	-0.0865103	-0.128145	-0.465428	0.885714	0.257143	-0.428571	-0.0857143	-0.285714	-0.6	-0.142857	-0.657143	-0.257143	-0.0238095
	0.1	0.0727273	-0.169019	-0.161657	-0.0304072	-0.0629515	-0.0285714	0.771429	0.714286	-0.0285714	-0.321429	-0.9	-0.314286	0.657143	0.485714	-0.238095
	-0.49	0.218182	-0.132653	0.0196132	0.060362	0.110423	0.657143	0.0857143	-0.257143	0.142857	-0.357143	0.5	-0.828571	-0.657143	0.371429	-0.261905
	0.0238462	-0.118182	-0.0760964	0.00659824	0.0124887	0.0877193	0.0857143	-0.142857	0.714286	-0.6	-0.214286	0.7	0.6	0.6	-0.257143	0.238095
	-0.0930769	0.118182	-0.0625271	0.237903	-0.0710407	-0.174407	-0.142857	-0.0285714	-0.885714	-0.314286	0.857143	-0.6	0.371429	-0.257143	0.2	0.190476
	-0.0984615	-0.427273	-0.058185	-0.023827	0.0731222	-0.122807	-0.371429	-0.771429	-0.485714	-0.2	-0.142857	0	0.542857	-0.542857	0.428571	-0.0238095
	-0.278462	0.0181818	0.0403821	0.16129	-0.0972851	0.0773994	0.257143	0.828571	-0.828571	0.142857	-0.857143	0.3	-0.314286	0.0285714	0.542857	-0.404762
	-0.00846154	0.0272727	0.0242076	-0.107038	-0.275294	0.364293	-0.257143	0.771429	-0.2	-0.371429	-0.25	-0.6	-0.6	-0.0285714	0.142857	-0.357143
	-0.220769	-0.545455	-0.0726227	0.428742	-0.140181	-0.164087	0.771429	-0.314286	0.6	0.6	0.357143	-0.7	-0.885714	0.257143	-0.2	0.0714286
	0.0669231	0.309091	-0.106274	0.372468	0.0838009	-0.0712074	0.6	-0.314286	0.771429	-0.657143	0.571429	0.1	-0.314286	-0.485714	-0.257143	0.452381
	-0.0338462	0.0636364	0.191055	-0.306085	-0.0359276	-0.209494	-0.6	-0.257143	0.0857143	-0.0857143	-0.535714	-0.1	0.257143	-0.0857143	0.0857143	-0.452381
	-0.29	-0.0727273	-0.125706	0.101906	0.0315837	-0.178535	0.428571	0.314286	0.142857	0.542857	-0.892857	-0.1	-0.428571	0.314286	-0.0857143	0.166667
	-0.193846	-0.0545455	0.204624	-0.0546188	0.325068	-0.157895	-0.485714	0.371429	0.257143	-0.257143	0.0357143	-0.6	-0.771429	-0.0857143	-0.657143	0.0714286
	-0.133846	0.309091	0.129722	0.00293255	-0.00941177	0.192982	0.2	-1	-0.371429	-0.0285714	0.571429	0.3	0.0285714	0.657143	0.314286	0.0952381
	-0.219231	0.0272727	0.0931394	-0.26393	0.0746606	-0.0877193	-0.257143	-0.0857143	-0.257143	-0.314286	-0.0714286	0	-0.942857	0.0285714	-0.371429	0.285714
	-0.192308	-0.472727	-0.0972644	-0.201613	0.0499548	0.172343	0.485714	0.0285714	-0.257143	-0.142857	-0.214286	0.6	0.314286	-0.371429	0.371429	0.119048
	0.323846	-0.472727	0.0669779	0.214076	-0.184525	0.26935	0.0857143	0.314286	0.0857143	-0.257143	-0.5	-0.4	-0.0285714	0.314286	-0.257143	-0.238095
	-0.18	-0.327273	0.0607903	-0.150293	-0.0696833	0.00515996	-0.2	0.542857	-0.0857143	0.142857	0.0714286	0.7	0.6	-0.142857	-0.0857143	0.452381
	-0.262308	0.381818	0.0390795	0.126466	0.0832579	0.302374	0.314286	0.0857143	0.714286	-0.257143	-0.857143	0.3	-0.0857143	0.542857	-0.314286	0.380952
	0.343077	0.254545	-0.0234477	-0.066349	-0.168959	0.0959752	0.2	-0.314286	-0.542857	-0.371429	0	0.1	0.257143	0.6	-0.428571	-0.0952381
	-0.215385	0.6	0.227529	-0.193566	0.189774	-0.488132	-0.257143	0.314286	0.0857143	0.542857	-0.357143	-0.8	-0.371429	-0.942857	-0.371429	-0.97619
	0.200769	-0.354545	0.0466782	-0.112537	0.172036	-0.0423117	0.542857	0.142857	-0.314286	-0.314286	0.0714286	0.3	0.0857143	0.428571	0.542857	0.452381
	-0.133077	-0.0727273	-0.168476	0.0608504	0.0265158	-0.550052	-0.0285714	0.0285714	0.2	0.6	0.107143	-0.1	-0.142857	-0.0857143	-0.142857	0.0952381
	0.181538	0.372727	-0.0810899	-0.290166	0.174932	-0.166151	0.657143	0.771429	0.828571	-0.257143	0.535714	0.9	0.0285714	-0.485714	-0.2	0.785714
	0.0784615	-0.272727	0.184433	0.151787	-0.115204	0.306502	-0.428571	0.542857	0.314286	-0.0285714	0.285714	0	-0.142857	-0.371429	0.257143	0.357143
	0.0961538	0.627273	0.0486322	0.268328	-0.25267	0.0546956	0.257143	-0.6	0.371429	-0.314286	0.107143	0.3	-0.257143	0.428571	-0.0857143	-0.261905
	0.125385	0.445455	-0.0365827	0.00366603	0.101719	-0.0588235	0.6	0.714286	-0.0285714	0.2	0.25	-0.1	0.0285714	0.371429	-0.485714	0.0238095
	0.0446154	0.227273	0.0770734	0.260264	0.0332127	-0.203302	-0.142857	0.257143	0.314286	0.257143	0.285714	0.2	-0.371429	-0.2	-0.0857143	-0.047619
	-0.208462	-0.245455	0.183891	0.0417889	-0.0762896	0.0712074	-0.314286	0.6	0.371429	-0.0285714	-0.0714286	1	0.0857143	-0.257143	0.2	0.0952381
	0.414615	0.0818182	-0.0877117	0.0164956	0.12724	0.190918	-0.371429	0.0285714	-0.257143	-0.142857	-0.107143	0.3	-0.257143	-0.0857143	-0.2	-0.547619
	0.118462	-0.409091	0.123643	-0.231672	0.0240724	0.292054	-0.314286	0.314286	0.0857143	0.542857	-0.142857	0.2	0.257143	0.542857	0.314286	-0.142857
	-0.0653846	0.436364	0.00727312	0.118413	0.0590045	0.155831	-0.542857	-0.314286	-0.542857	-0.0857143	-0.428571	-0.1	-0.771429	0.0857143	-0.0857143	-0.714286
	0.0476923	0.236364	0.0719713	0.314883	0.0973756	-0.446852	0.0285714	0.142857	0.2	0.0857143	-0.714286	-0.6	-0.142857	-0.0285714	0.542857	-0.333333
	-0.31	-0.00909091	-0.0554711	-0.0494868	0.0445249	-0.28999	-0.428571	-0.942857	-0.942857	-0.257143	0.428571	-0.3	0.6	0.771429	0.485714	0.0714286
	-0.0592308	0.0818182	0.0309379	0.428519	-0.138371	0.362229	-0.142857	-0.257143	-0.542857	0.257143	-0.321429	-0.4	0.0285714	0.485714	0.371429	0.119048
	-0.244615	0.0272727	0.344659	0.082478	-0.0295928	0.23839	-0.0857143	-0.2	0.6	0.485714	-0.571429	-0.3	0.0285714	0.2	0.657143	-0.261905
	-0.07	0.109091	0.348024	-0.113636	-0.0519457	0.192982	-0.314286	-0.485714	0.657143	0.0285714	-0.5	-0.1	0.314286	0.2	0.428571	0.238095
	-0.389231	0.0363636	-0.179331	-0.0810117	0.224253	-0.0505676	-0.485714	-0.6	-0.0857143	-0.0857143	0.5	0.6	0.2	0.6	0.257143	0.404762
	-0.0992308	-0.0636364	0.131459	0.146261	-0.136199	-0.114551	-0.142857	0.6	-0.0857143	-0.142857	-0.0714286	-0.1	0.6	-0.257143	0.428571	-0.404762
	0.131538	0.109091	-0.0129179	-0.0964076	0.0744796	-0.0340557	0.0857143	0.0857143	-0.6	-0.371429	0.321429	0.3	0.371429	0.771429	0.885714	-0.47619
	-0.0353846	-0.245455	0.193335	0.158556	-0.133937	0.0897833	-0.314286	-0.0857143	0.714286	0.257143	0.0357143	1	0.657143	0.0857143	0.6	-0.571429
	0.0661538	0.209091	-0.0716457	-0.269062	0.0808145	-0.00515996	0.371429	-0.771429	-0.0857143	-0.771429	0.392857	-0.9	-0.485714	0.0857143	0.314286	0.333333
	-0.0130769	-0.245455	-0.065241	0.417744	-0.225611	-0.00515996	0.714286	-0.0857143	0.257143	0.0285714	0.214286	-0.4	0.257143	0.2	-0.428571	-0.238095
	0.132308	0.563636	-0.199414	0.0443548	-0.184072	-0.223942	-0.257143	-0.257143	-0.942857	-0.942857	-0.107143	0.5	-0.142857	0.0285714	0.0857143	0.357143
	0.110769	-0.2	0.0345202	-0.0443548	-0.0937557	0.230134	-0.428571	0.371429	-0.257143	0.2	0.285714	-0.2	-0.142857	0.428571	-0.428571	0.285714
	-0.16	0.327273	0.0220365	0.278226	-0.0637104	-0.0423117	-0.314286	0.885714	-0.485714	-0.142857	0.321429	0.3	0.542857	-0.142857	0.314286	0.357143
	0.0838462	-0.427273	-0.17119	0.200715	-0.00570136	0.378741	0.314286	0.0857143	0.257143	-0.257143	-0.178571	-0.3	-0.542857	-0.542857	0.0857143	-0.404762
	0.0484615	-0.190909	-0.11789	-0.222874	-0.060181	-0.0877193	-0.828571	-0.142857	0.257143	-0.142857	-0.142857	-0.8	-0.6	0.2	-0.314286	0.904762
	0.186923	-0.236364	-0.284954	0.123534	0.0107692	-0.510836	0.257143	-0.828571	0.428571	0.542857	-0.428571	-0.7	-0.828571	0.0857143	-0.314286	-0.404762
	-0.0738462	0.190909	0.00271385	0.125733	-0.222262	-0.155831	0.314286	0.2	0.485714	0.542857	-0.464286	-0.4	0.2	-0.942857	0.0857143	0.0952381
	0.211538	-0.0545455	0.112245	0.125733	0.0110407	0.100103	-0.657143	0.6	0.485714	0.428571	-0.214286	-0.5	0.257143	-0.0285714	-0.657143	-0.309524
	-0.0692308	-0.0181818	-0.182696	0.150857	0.220543	-0.0443756	0.257143	0.0857143	0.942857	0.142857	0	1	-0.314286	0.771429	-0.314286	0.571429
	0.216923	-0.372727	-0.0457013	0.26597	0.0502262	-0.0980392	0.428571	-0.0857143	0.428571	-0.428571	0.285714	-0.9	-0.657143	0.542857	-0.0857143	0.0714286
	-0.196923	-0.127273	-0.359205	0.0579179	0.181086	-0.0650155	-0.257143	0.0857143	0.0285714	0.2	-0.428571	0.2	0.0285714	0.6	0.485714	0
	0.0153846	-0.418182	0.157295	0.405279	-0.0213575	-0.153767	-0.257143	0.428571	0.314286	0.0285714	-0.464286	-0.1	0.0285714	0.142857	-0.0857143	-0.261905
	0.0138462	0	0.0584021	0.435117	-0.141629	-0.0443756	0.257143	-0.371429	0.0857143	-0.257143	0.0357143	0.2	-0.771429	0.142857	-0.0285714	-0.238095
	-0.108462	0	0.137538	0.0813783	-0.236561	0.223942	-0.142857	-0.6	-0.885714	0.0857143	0.107143	0.2	-0.371429	0.0285714	0.371429	-0.142857
	-0.235385	0.227273	0.178789	0.0832111	0.266063	-0.275542	-1	0.657143	0.485714	-0.142857	-0.107143	0.3	0.257143	0.257143	0.2	0.380952
	-0.177692	-0.236364	0.246642	-0.0307918	-0.197557	0.0918473	-0.6	-0.0285714	-0.142857	-0.542857	0.535714	0.3	0.2	0.828571	-0.771429	0.380952
	-0.0146154	-0.00909091	-0.105189	-0.111437	0.00669683	-0.292054	-0.714286	-0.142857	0.0857143	-0.828571	-0.0714286	0.1	-0.657143	0.371429	-0.428571	-0.119048
	0.233077	-0.445455	0.101389	-0.160924	-0.0435294	0.0216718	-0.428571	-0.257143	0.6	0.142857	-0.0714286	0.6	0.428571	0.542857	-0.0857143	-0.333333
	-0.144615	-0.0636364	-0.0264872	0.00989736	0.0879638	0.199174	0.0285714	-0.714286	0.0857143	-0.142857	-0.321429	-0.7	-0.0285714	0.0857143	-0.828571	-0.119048
	0.203077	-0.227273	0.0548198	-0.0428886	0.0852489	-0.0939112	-0.371429	-0.485714	0.142857	0.657143	-0.892857	0	0.0857143	-0.257143	0.0285714	0.238095
	0.146923	0.318182	0.0136778	0.319282	-0.0863348	0.473684	-0.0285714	0.0857143	-0.257143	-0.6	-0.5	-0.3	0.2	-0.942857	-0.0857143	0.452381
	0.153846	-0.0636364	0.0318063	-0.267595	-0.0388235	0.209494	0.942857	0.257143	0.371429	-0.485714	-0.714286	-0.3	0.542857	-0.0285714	-0.142857	-0.0952381
	-0.260769	0.190909	-0.105949	-0.222874	0.199457	-0.188854	0.828571	0.142857	1	0.142857	0.0714286	0.2	-0.485714	-0.6	-0.314286	0.714286
	0.245385	0.327273	0.0433131	0.239003	0.0755656	0.137255	0.714286	-0.771429	-0.542857	0.6	-0.428571	-0.1	0.314286	0.0857143	0.2	-0.571429
	0.0769231	0.0727273	-0.0483066	-0.0643387	0.0615385	-0.442724	0.542857	-0.2	-0.0857143	0.257143	-0.214286	0.9	0.6	0.485714	0.485714	0.452381
	0.249231	-0.6	0.0460269	0.311584	-0.00914027	-0.219814	-0.0857143	0.0285714	-0.0857143	0.257143	-0.642857	-0.6	0.371429	-0.0857143	-0.0857143	-0.0952381
	-0.00538462	0.254545	0.0792445	0.0494868	-0.0977376	-0.184727	-0.257143	-0.657143	-0.6	0.542857	0.178571	-0.6	0.0285714	0.542857	-0.0857143	-0.047619
	-0.0684615	-0.363636	-0.353452	0.0758867	-0.0844344	0.0918473	0.771429	-0.142857	0.485714	0.0857143	0.357143	-0.1	0.485714	0.657143	0.6	0.666667
	-0.0853846	-0.481818	0.17944	-0.284824	-0.0199095	-0.195046	-0.542857	-0.428571	-0.428571	-0.6	0.75	-0.6	0.0857143	0.485714	0.6	-0.333333
	-0.307692	0.209091	0.152844	-0.205279	-0.0159276	-0.488132	-0.657143	0.485714	-0.6	0.2	0.392857	-0.1	0.0857143	-0.828571	0.542857	0.047619
	0.135385	0.154545	0.110399	-0.160557	0.00126697	-0.467492	0.657143	0.6	0.6	-0.142857	-0.142857	0	-0.0857143	0.428571	-0.0285714	0.0952381
	-0.206923	0.0727273	-0.208315	0.0289589	0.182353	0.0670795	-0.0857143	-0.314286	0.314286	-1	0.75	-0.9	-0.0285714	-0.257143	-0.0857143	0.261905
	0.41	-0.154545	0.0423361	0.106865	-0.103077	-0.442724	0.142857	0.6	0.771429	0.142857	-0.0357143	0.3	-0.6	0.828571	-0.942857	-0.047619
	-0.132308	0.0272727	0.083261	0.155425	0.0763801	-0.28999	-0.542857	0.314286	-0.542857	-0.6	0.214286	0.9	0.0285714	0.428571	0.6	-0.190476
	-0.125385	0.172727	0.0555797	-0.33761	-0.0326697	0.308566	0.257143	-0.142857	-0.542857	-0.0857143	-0.142857	-0.7	0.371429	0.428571	0.0857143	-0.0952381
	-0.136923	-0.0818182	0.299935	-0.0744135	0.25276	0.176471	-0.657143	0.542857	0.257143	0.142857	-0.0357143	-1	0.2	0.0857143	0.771429	0.404762
	0.0846154	0.4	0.237082	-0.178719	0.251674	0.120743	0.371429	0.485714	-0.0857143	-0.314286	-0.642857	0.6	0.485714	0.771429	-0.771429	0.190476
	-0.309231	0.0181818	-0.0679548	-0.00183284	-0.23991	-0.271414	0.0857143	0.6	0.142857	0.657143	-0.75	-0.3	0.485714	0.6	0.142857	0.214286
	-0.0123077	0.172727	0.0161746	-0.249267	0.159095	-0.325077	0.714286	0.6	0.0285714	-0.0857143	-0.321429	0.6	-0.257143	-0.714286	0.771429	-0.404762
	-0.256154	0.427273	-0.148719	0.0898094	0.106154	-0.380805	0.257143	-0.0857143	0.6	-0.485714	-0.107143	-0.1	-0.371429	-0.542857	-0.257143	-0.238095
	0.281538	0.5	-0.0316978	0.29912	-0.16543	-0.151703	-0.0857143	0.2	-0.257143	-0.428571	0.607143	-0.3	-0.885714	0.371429	-0.371429	-0.190476
	0.335385	0.181818	0.0439644	-0.0208963	0.203077	-0.0154799	0.942857	0.0285714	0.314286	-0.142857	-0.0714286	-0.6	0.828571	-0.0285714	-0.428571	0.571429
	-0.162308	-0.554545	-0.0115067	0.212243	-0.0630769	-0.184727	-0.0285714	-0.371429	0.257143	0.6	-0.964286	0	-0.485714	-0.428571	-0.257143	-0.452381
	0.0323077	-0.0181818	0.0129179	-0.13563	-0.0970136	-0.0753354	-0.142857	-0.314286	-0.2	0.771429	0.321429	0.1	0.657143	-0.771429	0.0285714	-0.571429
	-0.246154	-0.127273	0.23274	0.00806452	-0.196109	-0.265222	0.657143	-0.314286	0.0857143	0.371429	-0.0714286	-0.5	-0.6	0.714286	0.6	0.0952381
	-0.178462	0.0909091	-0.319583	-0.211144	0.0452489	0.496388	0.714286	-0.6	-0.828571	-0.142857	-0.178571	0.8	0.485714	0.6	0.0285714	-0.52381
	-0.112308	0.181818	-0.0792445	-0.105938	-0.145339	0.327141	0.2	0.885714	-0.828571	0.0285714	-0.428571	-0.3	-0.0857143	0.6	0.542857	0.119048
	0.538462	-0.154545	-0.182262	0.00146641	-0.262443	-0.151703	0.485714	0.771429	0.6	-0.314286	-0.678571	0.6	0.6	-0.0857143	0.2	0.047619
	-0.0307692	-0.481818	0.0224707	0.144428	-0.130769	0.137255	-0.371429	-0.542857	0.0857143	-0.657143	-0.142857	0	0.428571	-0.2	-0.0857143	-0.119048
	-0.466923	0.481818	-0.264329	-0.061217	-0.0930317	0.213622	0.6	-0.142857	-0.542857	-0.0857143	0.428571	0.2	-0.485714	-0.828571	-0.6	0.595238
	-0.0946154	0.218182	-0.149262	0.0718475	-0.105249	0.0505676	0.885714	0.142857	-0.371429	-0.0857143	0.321429	-0.9	-0.257143	0.0285714	-0.2	-0.238095
	0.266923	0.254545	-0.149587	0.291422	-0.0692308	0.0918473	-0.257143	0.0285714	0.542857	0.0857143	-0.178571	-0.1	0.0857143	0.0285714	-0.0285714	-0.666667
	0.201538	0.527273	0.0490664	-0.235424	-0.0240724	-0.395253	-0.0285714	0.0285714	-0.771429	-0.771429	-0.714286	-0.6	0.485714	-0.314286	0.428571	0.142857
	0.0107692	0.0181818	0.186387	-0.274927	0.0464253	-0.453044	0.142857	0.6	0.542857	-0.371429	-0.464286	0.7	-0.142857	0.0857143	-0.142857	-0.0714286
	-0.286154	-0.118182	0.00521059	-0.18825	0.0338462	0.0712074	0.6	0.0285714	-0.0857143	-0.314286	0.535714	-0.2	0.142857	0.542857	0.142857	-0.357143
	0.00230769	-0.7	0.033109	0.0320777	-0.142172	0.0897833	0.771429	-0.771429	0.142857	-0.828571	0.714286	0.6	0.142857	-0.0857143	-0.0857143	0.428571
	-0.0107692	0.254545	0.042119	-0.157258	0.203348	-0.0257998	-0.485714	-0.485714	-0.428571	0.942857	0.214286	-0.5	0.314286	0.142857	0.542857	-0.166667
	-0.136923	-0.0636364	-0.121798	0.142229	0.272036	0.190918	-0.657143	0.771429	0.142857	-0.0857143	0.142857	-0.6	-0.828571	-0.142857	0.771429	0.619048
	0.100769	0.127273	-0.399153	-0.260264	-0.106335	0.180599	-0.2	0.257143	-0.257143	0.2	0.214286	0.5	-0.828571	-0.371429	0.257143	0.380952
	-0.117692	-0.0727273	-0.0489579	0.236825	0.183077	-0.265222	-0.142857	-0.371429	0.485714	-0.828571	0.142857	0.2	-0.0285714	-0.542857	-0.942857	0.0238095
	0.0646154	-0.254545	0.159466	0.127199	0.00751131	0.22807	0.142857	0.714286	0.885714	-0.0857143	0.321429	0.7	-0.771429	0.714286	0.542857	-0.238095
	0.389231	-0.227273	0.0455927	0.207845	0.059276	0.0402477	0.142857	-0.142857	0.257143	-0.485714	0.392857	-0.1	-0.0857143	0.942857	0.0285714	0.238095
	0.185385	0.0272727	0.032132	-0.217742	-0.13448	-0.320949	0.657143	0.2	-0.371429	-0.542857	0.0714286	-0.4	0.0857143	0.885714	-0.0857143	0.52381
	0.286154	0.181818	0.281372	-0.143158	-0.0508597	0.0567595	0.314286	-0.428571	0.828571	-0.2	-0.214286	-0.9	-0.142857	0.0285714	-0.371429	0.404762
	0.131538	0.0909091	0.276921	-0.0936669	0.232036	0.0794634	-0.371429	1	0.2	0.142857	-0.428571	-0.1	0.142857	-0.6	-0.771429	0.261905
	0.103846	0.0636364	-0.0997612	-0.182551	-0.252217	0.203302	-0.314286	0.771429	-0.0857143	-0.771429	0.0714286	-0.3	-0.885714	0.542857	-0.0285714	0.52381
	-0.0130769	0.381818	0.123317	0.311217	-0.059276	0.277606	0.314286	0.428571	-0.0285714	0.0285714	0.25	0.1	0.371429	-0.6	-0.6	-0.619048
	0.285385	0.0727273	-0.099327	0.0175953	-0.288688	0.254902	-0.828571	0.657143	-0.485714	0.371429	0.785714	-0.3	-0.942857	-0.542857	-0.142857	-0.261905
	0.0523077	-0.0545455	0.0567738	0.0267595	-0.0155656	0.168215	0.2	0.6	-0.657143	0.142857	-0.464286	-0.5	-0.0285714	-0.428571	0.257143	0.642857
	-0.13	-0.4	-0.120495	0.421554	-0.0487783	0.00103199	0.371429	0.371429	0.0285714	-0.6	-0.464286	0.9	-0.0857143	-0.2	0.657143	0.119048
	0.0153846	-0.2	0.156752	-0.193548	-0.0933032	-0.133127	-0.257143	0.314286	-0.371429	0.485714	0.535714	-0.7	0.2	-0.314286	-0.371429	0.619048
	0.182308	0.445455	-0.00933565	0.0685484	-0.247511	0.211558	-0.142857	0.142857	0.0285714	0.257143	-0.785714	-0.4	0.142857	0.428571	-0.657143	-0.047619
	0.220769	0.1	-0.0026053	0.166056	0.0242534	-0.230134	0.485714	-0.0857143	0.485714	0.142857	-0.214286	0.7	0.314286	0.6	0.657143	-0.666667
	-0.141538	0.490909	-0.0354972	0.31305	-0.153213	0.240454	0.257143	0.0857143	-0.371429	-0.885714	-0.285714	0.2	0.542857	0.314286	-0.257143	-0.285714
	-0.00538462	-0.0363636	0.134933	-0.186967	0.0720362	0.306502	-0.428571	-0.6	0.314286	-0.142857	-0.642857	0.7	-0.542857	0.142857	-0.0285714	0.190476
	-0.0746154	-0.0727273	0.370929	0.0758798	0.113846	-0.0835913	0.314286	0.257143	0.428571	0.257143	-0.107143	-0.6	0.485714	0.428571	0.371429	0.428571
	-0.403077	-0.2	-0.0667607	-0.152493	0.0327602	0.403509	-0.657143	0.2	-0.314286	-0.257143	-0.142857	-0.2	0.542857	0.2	0.428571	-0.380952
	0.168462	-0.0272727	-0.0166088	0.0898094	-0.0102262	-0.180599	0.0285714	0.142857	-0.485714	-0.0285714	-0.642857	-0.7	0.0857143	0.0285714	0.657143	0
	0.0523077	0.181818	-0.0453756	-0.0520528	-0.0526697	-0.172343	-0.371429	-0.6	0.257143	-0.371429	0.5	-0.2	0.371429	0.142857	0.714286	-0.738095
	0.316154	0.190909	-0.281806	0.00733138	-0.0462443	-0.108359	0.714286	-0.314286	-0.142857	-1	0	-0.1	0.714286	-0.714286	-0.2	-0.428571
	0.152308	-0.190909	0.0322406	-0.235725	0.098371	-0.0773994	0.0857143	-0.428571	-0.657143	-0.828571	-0.107143	-0.3	-0.0285714	0.0857143	-0.142857	0.047619
	0.0738462	-0.272727	0.154798	-0.210247	0.0310407	0.21775	0.314286	0.942857	0.0285714	-0.428571	0.642857	0.6	0.542857	-0.6	-0.257143	0.214286
	0.0738462	0.181818	0.0274642	0.119512	0.262715	0.201238	0.2	-0.371429	0.2	-1	-0.464286	0.1	0.428571	-0.771429	0.428571	0.190476
	0.352308	0.463636	-0.137972	-0.22601	-0.293394	-0.141383	-0.6	-0.428571	-0.657143	0.542857	-0.142857	0.1	0.485714	0.657143	0.485714	0.261905
	0.0661538	0.209091	0.12462	0.03739	-0.285158	0.0464396	-0.142857	-0.428571	-0.485714	-0.257143	0.821429	-0.1	-0.0857143	-0.0857143	0.371429	-0.047619
	0.0292308	-0.0636364	0.180743	0.0630499	0.0349321	0.0629515	-0.371429	0.142857	-0.314286	0.371429	-0.214286	0	-0.428571	-0.257143	0.0857143	0.214286
	0.223846	0.327273	0.200174	0.345706	0.0462443	0.360165	-0.257143	-0.142857	-0.2	0.6	-0.0714286	0.3	-0.714286	0.485714	-0.542857	0.0238095
	0.0215385	0.363636	0.0826096	-0.10154	0.21819	0.0712074	0.828571	-0.542857	0.6	-0.0285714	-0.571429	-1	0.657143	0.142857	-0.371429	0.619048
	-0.177692	0.2	0.307859	-0.047654	-0.130407	-0.0959752	-0.428571	0.0857143	-0.428571	0.0285714	-0.285714	0.1	0.257143	0.428571	0.257143	0.714286
	-0.139231	0.572727	0.0997612	0.0502245	0.0245249	0.337461	-0.485714	0.771429	0.714286	-0.2	-0.5	-0.1	0.485714	0.485714	0.371429	-0.333333
	0.0361538	0.3	0.102475	-0.405792	0.00235294	0.308566	-0.314286	-0.0285714	0.714286	-0.142857	0.392857	0.7	0.542857	-0.0857143	0.371429	-0.428571
	0.173077	0.181818	0.252171	-0.154156	-0.160905	-0.0278638	-0.257143	0.0285714	-0.257143	0.6	-0.535714	-0.5	0.371429	-0.542857	0.257143	-0.761905
	-0.248462	0.563636	0.0914025	0.159824	-0.119186	-0.112487	0.885714	-0.428571	-0.0857143	-0.6	0.321429	0.3	-0.142857	-0.0285714	-0.314286	0.190476
	0.00538462	0.327273	0.139166	0.155425	-0.266878	0.114551	-0.257143	-0.2	0.314286	0.0285714	0.535714	0.1	0.371429	-0.485714	-0.257143	0.309524
	-0.35	-0.272727	0.096396	-0.0300587	0.00904977	-0.28999	-0.314286	-0.257143	-0.0857143	0.314286	-0.0714286	0.3	0.257143	0.657143	0.371429	0.880952
	0.0715385	0.318182	-0.0111811	-0.11437	0.0809955	0.126935	0.142857	0.371429	-0.6	-0.942857	-0.178571	-0.3	0.714286	-0.428571	0.657143	0.190476
	-0.143077	-0.145455	0.00054277	-0.166056	0.120995	-0.339525	0.371429	0.0857143	0.485714	-0.2	-0.5	-0.9	-0.257143	-0.0285714	0.6	-0.047619
	0.0330769	-0.181818	0.0834781	0.0795455	0.0476018	0.126935	-0.771429	-0.542857	0.2	0.314286	-0.357143	0.5	0.0857143	0.2	0.0857143	-0.595238
	-0.263077	0.490909	0.0699088	-0.255499	0.0080543	-0.0732714	0.428571	-0.714286	-0.314286	0.485714	-0.75	-0.1	0.371429	0.485714	-0.771429	0.428571
	-0.0246154	0.318182	-0.0223621	0.132698	0.0733032	-0.232198	-0.2	0.542857	0.0857143	0.428571	-0.75	0.1	-0.542857	-0.485714	0.0285714	0.452381
	0.529231	-0.381818	0.15089	-0.1261	-0.15276	-0.145511	-0.2	-0.771429	0.714286	0.257143	0.107143	-0.9	0.6	-0.428571	0.657143	0.238095
	0.241538	-0.136364	0.191924	-0.21371	0.0419005	-0.00309598	0.257143	0.314286	0.257143	-0.657143	-0.571429	0.2	0.314286	-0.314286	0.142857	0.0714286
	-0.0753846	-0.0909091	0.0637212	-0.00916422	0.0848869	-0.131063	0.142857	0.6	-0.885714	-0.314286	0.0714286	0.3	-1	0.0857143	0.0285714	-0.380952
	-0.132308	-0.536364	-0.120712	0.0252933	-0.0628959	-0.0773994	-0.542857	-0.257143	-0.771429	-0.6	-0.535714	-0.7	-0.257143	-0.142857	0.714286	-0.47619
	0.113077	0.0454545	0.051129	-0.0311584	-0.129955	-0.186791	0.428571	1	-0.542857	-0.314286	-0.428571	-0.5	-0.0857143	0.6	-0.257143	0.166667
	0.164615	0.427273	-0.09835	0.0707478	0.0474208	0.292054	-0.714286	-0.0285714	0.0285714	0.428571	0.107143	-0.8	-0.257143	-0.314286	-0.485714	0.238095
	-0.29	-0.0727273	0.0971559	0.134531	0.00108597	0.0794634	0.2	0.485714	-0.0285714	0.6	-0.214286	-0.1	-0.0857143	0.371429	0.428571	-0.0714286
	-0.332308	0.309091	-0.322297	-0.210044	-0.0767421	0.102167	0.428571	0.0857143	-0.0857143	-0.314286	0.428571	0.1	0.257143	0.542857	-0.428571	-0.214286
	-0.301538	-0.518182	0.0666522	0.277859	0.135837	0.137255	-0.657143	-0.371429	0.0285714	0.771429	0.0714286	0.1	0.0857143	0.428571	0.485714	-0.238095
	0.103077	-0.0818182	-0.218085	-0.269294	-0.0655204	0.353973	-0.6	-0.542857	-0.257143	0.371429	0.321429	0.3	-0.2	0.0857143	-0.371429	0.142857
	0.108462	-0.245455	0.0960703	0.016129	-0.0317647	-0.0959752	-0.6	-0.0857143	0.428571	0.142857	0.75	0.6	0.6	-0.371429	-0.142857	-0.0952381
	0.0461538	0.7	0.0455927	-0.209311	0.0558371	0.0113519	-0.828571	0.371429	0.0285714	-0.314286	-0.178571	-0.3	0.142857	-0.0857143	-0.428571	0.047619
	0.186923	0.390909	0.114742	-0.267962	0.118733	-0.376677	0.771429	-0.2	0.714286	0.2	0.607143	-0.4	-0.257143	-0.142857	-0.0857143	-0.428571
	-0.126923	0.145455	0.010964	0.0747938	0.0540271	0.0113519	0.485714	0.0857143	-0.142857	0.0285714	-0.392857	-0.5	-0.0285714	-0.0285714	0.314286	-0.547619
	-0.367692	0.0727273	0.0264872	-0.104472	0.0528507	0.302374	-0.0857143	-0.828571	0.2	0.2	0.75	-0.6	0.0857143	0.371429	-0.6	0.904762
	0.1	0.236364	-0.0868432	-0.269795	-0.041629	-0.186791	0.371429	-0.6	-0.885714	-0.0857143	-0.428571	0.1	0.0857143	0.0857143	-0.257143	-0.119048
	0.18	-0.163636	0.0724056	0.490103	-0.0363801	0.00515996	-0.257143	-0.0857143	0.142857	-0.0285714	0.214286	-0.2	-0.371429	0.657143	0.542857	-0.47619
	-0.12	0.7	-0.337712	0.337243	0.019638	0.100103	-0.6	-0.828571	0.0285714	0.771429	-0.142857	-0.6	0.714286	-0.371429	-0.142857	0.214286
	0.0938462	-0.190909	0.0272471	-0.0857771	0.102081	0.0773994	-0.885714	0.0857143	0.371429	-0.542857	-0.571429	-0.6	0.485714	-0.542857	-0.0857143	0.142857
	0.0676923	0.236364	-0.111376	0.358138	0.113394	-0.0402477	-0.257143	0.771429	0.142857	-0.657143	-0.214286	-0.2	-0.485714	0.2	-0.0857143	-0.309524
	0.38	0.0545455	0.0364742	0.312317	0.00624434	-0.0402477	0.371429	0.485714	-0.2	-0.885714	0.571429	-0.7	-0.485714	-0.657143	-0.257143	0.333333
	-0.256154	0.109091	-0.0110725	-0.136559	-0.0204525	-0.164087	-0.314286	-0.0285714	-0.314286	0.2	0.285714	0.2	-0.6	-0.0857143	0.771429	-0.0952381
	-0.0453846	-0.518182	0.0209509	0.068915	0.0804525	-0.0712074	0.0285714	-0.0857143	0.6	0.314286	0.464286	0.1	0.0857143	0.142857	0.371429	-0.285714
	-0.0538462	-0.0272727	-0.0168259	0.016129	0.0081448	0.393189	-0.0857143	0.2	0.771429	-0.828571	0.178571	0.1	-0.485714	0.314286	-0.885714	0.238095
	0.0515385	-0.0454545	0.13439	0.10154	-0.221176	-0.00722394	-0.542857	-0.6	-0.485714	0.828571	-0.392857	-0.7	0.371429	-0.714286	0.0285714	-0.119048
	-0.158462	0.0909091	0.0905341	-0.108331	-0.0647059	-0.0856553	0.542857	0.371429	0.142857	-0.142857	-0.0357143	0.5	-0.142857	-0.0285714	-0.371429	0.619048
	-0.166154	0.381818	-0.033109	0.0630499	0.105339	0.0980392	0.257143	0.6	0.0857143	0.314286	-0.0357143	0.9	1	-0.314286	-0.428571	0.119048
	-0.181538	0.272727	-0.0847807	-0.200513	-0.15991	0.0588235	0.257143	-0.485714	-0.0857143	-0.0857143	-0.321429	0.1	-0.257143	0.428571	-0.371429	0.166667
	0.0223077	-0.209091	-0.0175858	0.23937	-0.182986	-0.564499	0.542857	0.542857	-0.0285714	0.428571	0.142857	0.9	-0.314286	0.771429	0.371429	0.0952381
	-0.169231	-0.436364	-0.0597047	-0.0285924	-0.0879638	-0.356037	-0.0857143	0.771429	0.142857	0.0857143	0.392857	0.2	-0.2	0.0857143	0.371429	0.642857
	-0.247692	0.218182	0.0108554	0.381267	0.0231674	0.0546956	-0.371429	0.314286	0.771429	0.371429	-0.285714	-0.3	0.428571	0.0857143	0.257143	0.5
	-0.159231	-0.345455	-0.01802	0.0249267	-0.0251584	0.0939112	0.142857	-0.0857143	0.371429	-0.0285714	-0.214286	0.1	-0.6	0.771429	0.485714	0.404762
	-0.0769231	0.0272727	-0.0233391	0.0909174	-0.217919	-0.0319917	0.142857	-0.0857143	0.257143	-0.542857	0.357143	0.6	-0.0857143	0.371429	0.485714	-0.404762
	-0.17	0.272727	0.00597047	0.0436217	0.0590045	-0.0402477	0.6	0.0857143	0.0285714	-0.542857	0.107143	0.4	0.428571	0.371429	0.257143	0.0714286
	-0.00692308	0.281818	-0.320234	0.17267	0.0252489	0.240454	0.314286	-0.485714	0.0285714	-0.485714	0.0357143	-0.1	0.0857143	-0.828571	0.657143	0.357143
	-0.119231	-0.509091	-0.0127008	0.141129	-0.157738	0.314757	0.142857	-0.0285714	0.428571	-0.257143	0.107143	0.1	-0.257143	0.142857	-0.771429	-0.666667
	0.0492308	0.281818	-0.301455	-0.135643	0.0430769	-0.508772	-0.6	0.0857143	-0.0857143	0.257143	0	0	-0.0857143	-0.0285714	-0.142857	0.0952381
	0.0492308	-0.136364	0.119518	0.0410595	-0.111765	0.0835913	-0.771429	-0.0857143	0.314286	-0.314286	-0.0714286	-0.2	-0.428571	0.142857	-0.485714	-0.047619
	0.23	0.427273	-0.0730569	0.0340909	-0.0688688	0.188854	-0.257143	-0.314286	-0.428571	0.428571	-0.0357143	-0.3	-0.942857	0.142857	0.828571	0.0952381
	0.0946154	0.0363636	0.176075	0.116213	0.0923982	0.131063	-0.2	0.714286	0.0285714	-0.2	0.285714	0.6	0.485714	-0.542857	-0.485714	-0.404762
	-0.0169231	0.127273	0.0268129	0.0582845	0.0482353	-0.149639	-0.371429	-0.942857	0.142857	0.257143	0.5	0.2	0.371429	-0.428571	-0.6	0.190476
	-0.198462	0.00909091	0.150456	0.214809	0.059095	-0.0237358	0.0857143	0.428571	-0.314286	-0.428571	0.392857	-1	0.314286	-0.0857143	0.0857143	0.666667
	-0.0538462	-0.3	0.263786	0.0505865	0.0595475	0.124871	0.257143	-0.485714	0.371429	0.542857	-0.75	-0.7	-0.371429	-0.771429	0.485714	0.166667
	-0.0123077	0.190909	-0.0285497	-0.119329	0.228507	-0.0237358	-0.0285714	-0.657143	0.771429	0.428571	-0.571429	-0.7	-0.142857	0.371429	0.942857	-0.190476
	0.0884615	0.645455	0.0758793	0.0784457	-0.42362	0.0980392	-0.371429	0.142857	0.6	-0.2	-0.5	-0.1	0.2	-0.257143	-0.2	0.404762
	0.02	-0.0272727	0.179766	-0.0749702	0.172489	0.110423	0.428571	0.314286	-0.142857	0.714286	-0.5	0.1	-0.257143	0.828571	0.257143	-0.595238
	0.0592308	-0.4	-0.055254	-0.13436	-0.119276	0.0175439	0.6	0.142857	-0.314286	-0.6	-0.571429	0.9	0.142857	0.542857	0.257143	0.0952381
	-0.0630769	-0.0181818	-0.128094	-0.180352	-0.0455204	-0.292054	-0.257143	-0.0857143	-0.0285714	-0.257143	-0.785714	-0.7	-0.142857	-0.714286	0.714286	0.595238
	-0.307692	-0.0181818	-0.0887972	-0.134897	-0.176471	0.277606	-0.142857	0.0857143	0.771429	-0.428571	0.678571	1	0.485714	-0.257143	0.0285714	-0.142857
	0.170769	0.0454545	-0.22069	0.405059	0.0947511	-0.215686	-0.314286	-0.542857	-0.142857	0.257143	0.0714286	-0.3	-0.771429	-0.0857143	-0.6	-0.333333
	-0.210769	-0.590909	0.109205	-0.0722141	-0.00733032	-0.151703	0.657143	-0.428571	0.142857	-0.371429	-0.178571	0.9	-0.0857143	-0.371429	0.142857	0.261905
	0.0169231	-0.109091	0.0339774	0.098607	0.0172851	-0.316821	0.657143	0.2	0.257143	0.542857	-0.642857	-0.6	0.428571	0.485714	0.257143	0.238095
	0.247692	0.2	0.327508	-0.191716	-0.159095	0.00103199	-0.485714	-0.0285714	0.0285714	-0.771429	-0.285714	0.8	-0.257143	-0.771429	0.0857143	0.642857
	-0.0723077	0.0454545	-0.241207	-0.101906	-0.00117647	-0.0485036	-0.428571	0.657143	0.657143	-0.371429	-0.392857	-0.3	0.542857	-0.657143	-0.371429	-0.619048
	-0.0853846	0.636364	-0.106492	-0.178152	0.0126697	0.102167	-0.314286	0.257143	-0.714286	0.142857	0.142857	1	-0.771429	-0.0285714	0.2	-0.595238
	0.190769	0.6	0.258359	0.0909091	-0.0434389	0.261094	-0.371429	-0.714286	0.314286	0.142857	0.178571	0.2	0.0285714	-0.771429	-0.828571	-0.404762
	0.0407692	-0.572727	-0.184325	0.0139296	-0.021086	0.250774	-0.0857143	0.0857143	-0.0285714	-0.2	0.285714	0.7	0.885714	-0.314286	-0.2	0.261905
	0.0223077	0.0727273	0.026053	-0.0780792	0.110588	0.364293	0.142857	0.2	-0.257143	0.0285714	0.464286	-0.2	0.257143	0.6	0.257143	0.190476
	-0.0376923	0.209091	0.221233	-0.132698	-0.346878	-0.0815273	-0.771429	-0.542857	-0.314286	0.542857	0.5	0.4	-0.542857	-0.257143	-0.371429	0.0952381
	0.316923	-0.218182	-0.0183456	0.178519	-0.0566516	-0.25903	0.142857	-0.542857	0.314286	-0.142857	-0.392857	0	0.314286	-0.0285714	-0.542857	0.0714286
	-0.252308	-0.0636364	-0.0771819	-0.0175953	0.198462	0.413829	0.314286	-0.428571	-0.485714	-0.0857143	-0.428571	0.2	0.657143	0.828571	0.542857	-0.238095
	-0.00384615	-0.0363636	0.0910769	-0.133798	0.1	-0.157895	-0.828571	0.2	0.714286	-0.257143	-0.607143	-0.3	0.485714	-0.428571	0.0857143	-0.309524
	0.201538	0.372727	-0.164134	-0.0777126	-0.019095	0.0856553	-0.257143	-0.314286	-0.942857	-0.6	0.607143	-0.7	0.314286	-0.0857143	0.771429	0.0952381
	-0.0184615	0.527273	0.303843	0.182551	0.178914	0.112487	0.885714	0.828571	0.371429	-0.0857143	-0.607143	-0.2	0.885714	0.0857143	0.2	0.238095
	-0.133077	-0.354545	-0.130916	-0.248167	0.0395475	-0.263158	-0.314286	-0.885714	0.0285714	-0.542857	-0.642857	-0.5	-0.371429	0.0285714	-0.142857	0.166667
	0.0684615	0.227273	0.0957447	-0.0940335	-0.118462	0.234262	0.885714	0.542857	0.485714	0.942857	-0.285714	0.1	0.0285714	-0.257143	-0.942857	0.261905
	-0.0415385	0.345455	0.269323	0.00274977	0.0686878	0.403509	0.371429	0.257143	-0.485714	-0.657143	-0.0357143	0.1	-0.2	-0.542857	0.371429	-0.0714286
	-0.363077	-0.245455	0.0731654	-0.111814	0.0278733	-0.323013	0.485714	0.0857143	0.485714	-0.0857143	-0.214286	0.3	0.714286	-0.314286	-0.314286	-0.714286
	-0.209231	0.463636	0.199848	0.119512	0.128145	0.417957	0.0857143	-0.0857143	-0.885714	0.142857	-0.535714	0.7	0.542857	-0.314286	-0.257143	0.928571
	0.140769	-0.727273	0.165545	0.021261	0.0769231	-0.0877193	0.6	-0.0285714	-0.6	0.657143	0.142857	0.4	-0.371429	-0.657143	-0.657143	-0.309524
	-0.0138462	-0.172727	-0.0386452	0.153226	-0.211946	-0.331269	0.142857	0.485714	0.542857	0.314286	0.5	-0.5	-0.542857	-0.371429	0.0857143	-0.547619
	0.247692	-0.0272727	-0.451802	-0.0381232	0.153937	-0.20743	-0.142857	-0.428571	-0.257143	0.0285714	-0.178571	0.6	-0.371429	0.828571	0.485714	-0.119048
	-0.326923	0.190909	-0.0766392	-0.223974	-0.103801	0.0340557	-0.0285714	0.0285714	0.371429	-0.142857	0.5	0.6	-0.257143	0.371429	-0.142857	-0.357143
	-0.207692	-0.0181818	-0.0946591	0.165323	-0.00271493	0.389061	0.542857	-0.828571	0.6	-0.0285714	0.75	-0.3	-0.0285714	-0.771429	-0.0857143	0.547619
	-0.246154	-0.554545	0.205601	-0.120601	-0.0439819	0.114551	-0.6	-0.371429	-0.657143	-0.6	-0.142857	0.1	-0.0857143	-0.428571	-0.0857143	0
	0.122308	-0.0818182	0.24924	-0.00953079	0.106154	-0.52322	0.428571	-0.0857143	0.428571	-0.0857143	-0.285714	-0.1	0.314286	0.371429	-0.2	0.0714286
	-0.215385	-0.181818	0.0871689	-0.192815	0.0419005	-0.0897833	-0.142857	0.428571	0.6	0.0857143	0.0357143	-0.7	-0.142857	0.542857	-0.428571	-0.119048
	-0.0446154	0.481818	0.0124837	-0.0841353	0.0523982	0.145511	-0.314286	0.771429	-0.371429	0.371429	-0.428571	0.3	0.542857	0.485714	-0.0857143	-0.142857
	0.378462	-0.209091	-0.182696	-0.252933	-0.0755656	0.0526316	-0.6	-0.771429	-0.428571	0.0857143	-0.321429	-0.1	-0.0285714	0.0857143	0.428571	0.52381
	0.266154	0.0363636	-0.122992	-0.278592	0.204796	-0.170279	-0.428571	0.0285714	0.257143	-0.942857	-0.5	-0.6	-0.828571	-0.257143	0.371429	-0.285714
	-0.273077	-0.0363636	0.163917	0.0131965	0.0856109	-0.356037	0.485714	-0.257143	-0.2	-0.771429	0.607143	-0.6	0.257143	0.542857	0.371429	-0.238095
	0.264615	-0.136364	0.108988	-0.189883	-0.0880543	-0.151703	0.0285714	0.542857	0.314286	-0.714286	-0.321429	0.1	0.0857143	0.371429	0.828571	0.261905
	0.13	0.490909	0.0318063	-0.381598	0.0270588	0.374613	0.942857	0.428571	-0.371429	0.0857143	-0.5	0.3	0.257143	0.371429	-0.2	0.47619
	-0.164615	0.0909091	0.239253	-0.0109971	0.0451584	-0.211558	0.314286	0.314286	-0.2	0.485714	0.107143	-0.3	0.314286	0.257143	0.0285714	0.738095
	0.05	-0.590909	0.0794616	0.0406891	-0.108959	0.124871	0.257143	-0.428571	0.485714	-0.142857	-0.535714	-0.3	0.314286	-0.0857143	-0.428571	0.547619
	-0.148462	-0.181818	0.150456	-0.0573733	0.0656109	-0.417957	0.771429	-0.2	-0.6	0.657143	0.928571	0.3	0.2	0.314286	-0.371429	0.785714
	0.0330769	-0.0454545	-0.0863005	0.165689	-0.0828959	-0.459236	0.257143	0.0857143	0.2	0.142857	-0.392857	0.6	-0.485714	0.142857	-0.542857	-0.619048
	0.113077	0.0636364	-0.0103126	-0.0289589	-0.130498	-0.490196	-0.314286	-0.257143	-0.0857143	0.428571	-0.535714	0	0.542857	-0.771429	0.771429	0.047619
	0.227692	0.0818182	-0.108988	-0.173036	-0.214751	0.48194	-0.885714	-0.714286	0.714286	0.942857	0.535714	0.2	0.714286	-0.6	-0.428571	0.190476
	0.533846	-0.236364	-0.111919	0.195748	0.0993665	0.221878	-0.428571	0.314286	0.314286	-0.0285714	-0.392857	0	-0.257143	-0.0285714	-0.2	0.142857
	0.212308	0.0272727	-0.0315892	0.152493	-0.302805	-0.155831	-0.257143	-0.428571	-0.428571	0.542857	-0.75	0.4	0.314286	-0.428571	-0.0857143	0.238095
	-0.0423077	0.309091	-0.0204082	0.108138	0.124253	-0.484004	-0.257143	0.657143	0.6	-0.6	0.214286	0.4	-0.2	0.771429	-0.314286	-0.285714
	-0.153077	-0.345455	-0.0113982	-0.115469	0.194208	0.401445	-0.314286	0.485714	-0.257143	-0.142857	0.25	0.5	0.885714	-0.0857143	-0.2	-0.047619
	0.149231	0.3	0.241533	-0.0744135	-0.120814	0.0773994	-0.371429	-0.314286	0.142857	-0.714286	0.178571	0.2	0.428571	0.485714	0.0285714	-0.047619
	0.246154	-0.209091	-0.198762	-0.0249267	0.211131	-0.0485036	-0.314286	-0.314286	-0.542857	-0.257143	0.714286	0.2	-0.0857143	-0.771429	-0.714286	0.5
	0.223846	-0.181818	0.00683891	0.321114	0.27638	-0.199174	0.0857143	-0.428571	-0.142857	0.2	-0.357143	-0.7	-0.0857143	-0.142857	-0.257143	0.0714286
	0.389231	-0.590909	0.0906426	0.262854	-0.0370136	-0.256966	0.428571	-0.0285714	0.371429	-0.6	-0.392857	-0.1	-0.257143	0.0285714	-0.428571	0.333333
	-0.0176923	0.0545455	0.0836952	-0.292522	-0.142715	0.0608875	-0.0285714	-0.428571	0.771429	0.142857	0.107143	0.6	0.6	-0.0857143	0.657143	0.166667
	0.185385	0.554545	0.00130265	-0.112537	0.0220814	0.566563	-0.428571	0.6	0.0285714	0.771429	0.178571	0.3	0.314286	-0.371429	0.485714	-0.47619
	-0.233077	-0.0363636	-0.0635041	0.0894428	-0.260271	-0.00515996	0.2	0.0857143	-0.371429	0.542857	0.571429	0.5	-0.428571	-0.0285714	-0.0857143	-0.547619
	0.190769	0.263636	0.179766	0.252933	0.0266063	0.0402477	-0.0857143	0.0857143	0.2	-0.2	-0.357143	-0.3	-0.142857	0.0857143	-0.771429	-0.047619
	0.173077	-0.0909091	0.078376	-0.127933	0.0120362	0.166151	0.142857	-0.257143	-0.371429	0.257143	0	0.3	0.2	0.314286	0.542857	0.0714286
	0.0492308	-0.327273	0.0388624	0.158358	0.0882353	0.0918473	-0.485714	-0.657143	0.142857	-0.0857143	0.0714286	-0.2	0.2	-0.142857	0.542857	-0.404762
	-0.0176923	0.281818	-0.0754451	-0.225073	0.120905	-0.205366	0.0857143	0.257143	0.0857143	-0.714286	0.642857	-0.3	-0.657143	1	-0.257143	0.452381
	0.00923077	0.209091	-0.0930308	0.232405	-0.0525792	0.184727	0.828571	1	0.142857	-0.314286	0.607143	0.8	0.0285714	0.142857	0.542857	-0.690476
	-0.0523077	-0.709091	-0.15914	0.154692	-0.0103167	-0.558308	0.2	-0.314286	0.771429	0.0857143	-0.535714	0	-0.0857143	-0.6	0.371429	0.119048
	-0.0915385	-0.518182	-0.0207338	-0.00219941	0.121267	-0.0794634	0.428571	0.0285714	0.428571	0.0857143	0.964286	-0.7	-0.142857	0.142857	0.657143	0.404762
	0.0315385	0	-0.253365	-0.0355604	0.134751	0.0939112	0.371429	0.314286	0.771429	-0.0285714	0.535714	0.3	0.257143	0.314286	-0.0285714	-0.190476
	-0.451538	0.0272727	0.00227964	0.231509	0.0933032	0.211558	-0.142857	0.371429	0.257143	0.0857143	-0.75	-0.3	-0.0285714	0.0285714	-0.142857	0.238095
	-0.413846	0.0818182	0.18096	-0.0436217	-0.40181	0.0732714	-0.0285714	0.2	0.657143	0.6	0.0714286	0.6	-0.314286	0.0857143	0.485714	-0.0714286
	-0.0853846	-0.309091	-0.178897	-0.196848	-0.196109	-0.0257998	-0.371429	-0.542857	0.257143	-0.257143	-0.571429	0.3	0.0285714	-0.0857143	0.6	0.190476
	0.133077	-0.0545455	0.12462	0.190817	0.204706	-0.0113519	-0.142857	-0.142857	-0.6	0.6	-0.285714	-0.6	0.371429	0.371429	-0.0285714	0.833333
	0.05	0.427273	-0.0696917	-0.194648	-0.266787	0.139319	-0.6	0.257143	-0.657143	0.657143	-0.571429	0.3	0.142857	0.542857	-0.657143	-0.642857
	-0.0792308	0.363636	0.240773	0.0260264	0.0254299	0.504644	0.257143	0.257143	0.0857143	0.885714	0.0357143	0.3	-0.542857	0.771429	-0.142857	0.166667
	-0.247692	-0.181818	0.0328919	-0.262463	-0.138462	-0.399381	0.828571	0.257143	0.0857143	0.657143	-0.75	0.1	0.257143	0.0857143	-0.257143	0.142857
	0.0469231	-0.2	0.139166	0.224361	0.103529	-0.364293	0.142857	0.6	-0.2	0.428571	0.107143	0.2	0.0857143	-0.0857143	0.0285714	-0.333333
	-0.0538462	0.0181818	0.224164	0.261571	-0.128326	0.114551	-0.142857	0.542857	0.485714	0.257143	-0.142857	0.8	0.257143	-0.2	-0.0285714	-0.333333
	-0.44	0.318182	-0.00738168	0.0124633	-0.131493	0.364293	0.828571	-0.257143	0.542857	-0.657143	0.178571	0.6	0.314286	-0.542857	-0.428571	0.595238
	0.132308	0.281818	-0.0066218	-0.400293	0.02	-0.0980392	-0.485714	0.371429	-0.0857143	-0.0285714	-0.214286	-0.4	0.828571	0.485714	0.885714	0.119048
	0.00384615	-0.318182	-0.272145	-0.099166	0.0750226	0.168215	0.0285714	0.714286	0.142857	-0.314286	0.75	0.5	0.142857	0.314286	0.828571	-0.404762
	-0.0123077	0.5	-0.122883	0.107405	-0.110498	-0.120743	0.371429	0.428571	-0.771429	-0.371429	-0.678571	-0.1	-0.6	-0.314286	-0.885714	0.52381
	0.380769	-0.118182	0.132436	-0.170088	0.184887	0.283798	-0.485714	-0.371429	0.428571	-0.142857	0.642857	0.1	0.257143	0.657143	0.257143	-0.666667
	0.0546154	-0.454545	-0.0794616	0.236804	-0.0243439	-0.122807	-0.314286	-0.885714	0.428571	-0.542857	0.535714	0.4	-0.828571	-0.257143	-0.771429	-0.428571
	0.363846	-0.0454545	0.0680634	-0.351906	-0.243439	-0.244582	-0.257143	-0.257143	0.428571	-0.2	-0.571429	-0.1	0.885714	-0.542857	0.885714	0.0952381
	-0.143846	-0.0636364	-0.246743	0.145161	0.155113	-0.100103	-0.371429	-0.714286	0.6	-0.371429	0.678571	-1	-0.657143	-0.371429	-0.485714	0.0714286
	-0.176154	0.209091	0.00249674	0.255499	-0.0772851	-0.21775	0.542857	0.428571	-0.371429	-0.485714	-0.142857	-0.4	0.0857143	0.0857143	-0.942857	-0.047619
	0.0307692	0.0909091	-0.00054277	0.103372	-0.0615385	0.112487	-0.0285714	-0.0285714	-0.485714	-0.257143	0.25	-0.2	0.0857143	-0.257143	0.142857	-0.238095
	-0.205385	-0.0363636	0.0257273	0.0898094	-0.0632579	0.135191	-0.428571	0.428571	0.0285714	-0.142857	-0.0714286	-0.9	-0.0285714	0.0857143	-0.542857	-0.285714
	-0.292308	0.318182	0.0162831	0.0802786	0.0547511	-0.0196078	0.942857	0.428571	0.314286	-0.371429	0.535714	-0.1	0.6	-0.2	0.142857	-0.452381
	0.260769	0.254545	-0.115827	-0.202346	-0.102896	-0.246646	0.771429	0.542857	-0.371429	-0.314286	-0.321429	0.3	-0.0857143	-0.428571	0.314286	0.309524
	0.106923	0.154545	-0.0479809	0.08761	-0.119457	-0.0856553	0.0857143	0.142857	-0.142857	0.0857143	-0.285714	0.3	0.0857143	0.2	-0.428571	0.357143
	0.0969231	-0.4	-0.0107469	0.0755201	0.0293213	0.211558	0.485714	-0.142857	0.142857	-0.257143	0.0357143	0.1	0.0285714	-0.257143	0.257143	0.452381
	-0.376154	-0.245455	-0.0142206	-0.309384	-0.00271493	0.0319917	0.0285714	-0.371429	-0.485714	-0.428571	0.25	0.3	0.485714	-0.314286	0.6	0.047619
	-0.0492308	-0.609091	0.162723	-0.311217	0.106335	-0.153767	0.885714	-0.6	0.257143	0.2	0.428571	-0.9	-0.0285714	0.0285714	0.2	0
	0.0169231	0.318182	0.199957	-0.170287	0.041086	0.0443756	-0.257143	-0.657143	-0.142857	0.828571	0.464286	-0.3	-0.428571	-0.257143	-0.0857143	0.404762
	0.0738462	0.281818	0.129614	-0.255729	0.107149	-0.380805	-0.485714	0.142857	0.0857143	0.0285714	0.785714	-0.5	-0.0857143	-0.142857	0.0857143	0.0238095
	0.253846	-0.163636	0.208207	0.0483871	-0.0222624	0.0485036	0.142857	-0.0285714	0.142857	0.2	-0.428571	-0.4	0.657143	0.2	-0.6	-0.261905
	-0.231538	-0.190909	0.0727312	0.0735038	0.206516	0.281734	0.6	-0.885714	0.485714	-0.657143	0.785714	0.4	-0.0285714	0.485714	0.0285714	0.0714286
	0.0346154	-0.0909091	0.0176943	-0.00146628	-0.16552	0.190918	-0.0285714	-0.542857	-0.314286	0.542857	0.571429	-0.1	-0.257143	-0.542857	-0.142857	0.285714
	0.222308	0.245455	-0.0522145	0.189883	-0.194118	-0.20743	-0.142857	0.828571	-0.0857143	0.485714	-0.142857	-0.3	0.428571	-0.142857	-0.142857	0.214286
	0.0246154	0.00909091	0.159683	0.234604	-0.0202715	-0.0588235	0.0285714	0.0285714	-0.142857	0.6	-0.678571	0.6	0.371429	0.6	0.0857143	-0.380952
	0.0369231	0.0272727	-0.0351715	0.376134	0.137647	0.168215	-0.771429	-0.257143	0.142857	0.485714	0.321429	0	-0.314286	-0.485714	0.371429	-0.619048
	-0.0807692	-0.0181818	0.0268129	-0.111804	-0.0473303	0.00515996	0.828571	-0.771429	-0.371429	0.714286	0.428571	-0.6	-0.828571	0.314286	0.371429	-0.190476
	0.18	-0.7	0.0904255	-0.0942082	0.0243439	-0.453044	0.142857	0.942857	0.0857143	0.0857143	0.214286	-0.5	0.0285714	-0.2	-0.257143	-0.333333
	-0.139231	0.2	0.0699088	0.107405	-0.0744796	-0.0918473	0.0285714	0.485714	-0.2	-0.428571	0.285714	-0.4	0.257143	0.6	0.2	0.595238
	-0.00461538	0.1	0.199739	0.0507744	-0.149955	-0.24871	0.257143	-0.371429	-0.0285714	-0.657143	0.214286	-0.6	-0.428571	0.0857143	0.714286	0.0714286
	-0.0276923	-0.263636	0.15469	-0.0355572	0.300724	0.00103199	0.0285714	0.142857	-0.2	0.714286	-0.0714286	-0.6	0.828571	0.942857	0.2	-0.404762
	0.106154	-0.363636	-0.00325662	0.341642	-0.137376	0.0691434	-0.314286	0.6	0.371429	-0.142857	-0.178571	0.3	-0.257143	0.714286	-0.542857	0.404762
	-0.0646154	0.336364	0.346179	0.00879765	-0.0714932	-0.0402477	0.0857143	-0.485714	0.771429	-0.714286	0.464286	0.1	-0.485714	-0.257143	0.885714	-0.619048
	-0.249231	0.372727	-0.0503691	-0.156158	0.132398	0.104231	-0.428571	0.542857	-0.771429	-0.0285714	0.214286	0.7	-0.371429	-0.771429	-0.0285714	-0.595238
	0.286923	-0.236364	0.0694746	-0.145528	0.0204525	-0.277606	0.0857143	-0.2	-0.314286	0.0285714	-0.785714	-0.2	0.314286	0.0857143	-0.428571	0.047619
	-0.312308	-0.172727	-0.0637212	0.0340909	-0.0525792	0.448916	-0.142857	0.2	0.542857	0.6	0.535714	0.3	-0.542857	-0.142857	-0.428571	0.47619
	-0.0338462	-0.281818	-0.0772905	0.0733138	0.0993665	0.21775	0.0857143	0.428571	0.828571	0.0857143	0	-0.6	-0.0285714	0.314286	-0.314286	-0.0952381
	0.0753846	-0.545455	0.00412505	-0.175953	-0.0571041	-0.686275	-0.314286	0.142857	-0.0285714	-0.257143	0.892857	0	0.485714	-0.542857	-0.828571	-0.047619
	0.206923	0.509091	-0.0435302	0.316349	-0.0960181	0.230134	-0.0857143	-0.6	-0.485714	0.314286	0.428571	0.6	0.942857	0.428571	-0.657143	0.119048
	-0.128462	0	-0.0297438	0.0566401	0.060362	0.22807	-0.2	-0.657143	0.542857	-0.0285714	0	-0.7	0.485714	0.314286	0.6	0.047619
	0.103077	-0.418182	-0.00379939	0.241247	-0.00923077	0.0443756	-0.771429	0.828571	-0.2	-0.2	-0.392857	-0.7	-0.428571	0.6	0.314286	0.404762
	-0.00538462	-0.154545	-0.096396	-0.1239	-0.0347511	0.00309598	-0.371429	0.485714	-0.6	-0.371429	0.0714286	0.9	0.6	-0.2	0.142857	0
	-0.115385	0.0272727	0.223838	-0.0707478	0.260995	0.0588235	0.142857	0.714286	-0.542857	0.371429	0.0714286	-0.6	0.428571	0.428571	0.485714	0.595238
	-0.06	-0.481818	-0.00271385	-0.26173	-0.0588235	-0.112487	0.828571	0.371429	-0.257143	-0.142857	0.285714	-0.6	-0.0857143	0.0285714	-0.0285714	-0.047619
	0.336923	-0.436364	0.000325662	-0.0839443	-0.143348	-0.151703	0.257143	-0.314286	-0.142857	-0.0857143	0.464286	0.8	-0.371429	0.142857	0.142857	-0.309524
	-0.203077	-0.481818	0.317846	-0.118035	0.166606	-0.386997	0.657143	0.371429	0.314286	-0.314286	0.428571	0.5	-0.371429	0.371429	0.0285714	-0.119048
	-0.0461538	0.4	-0.0515632	-0.140762	0.207602	-0.21775	0.0285714	-0.0857143	-0.257143	-0.257143	0.678571	-0.3	0.428571	-0.2	-0.6	0.714286
	-0.0953846	0.145455	0.150239	-0.223444	0.119638	0.762642	-0.371429	0.371429	-0.0285714	0.0857143	-0.535714	-0.1	0.371429	-0.657143	0.428571	-0.238095
	0.0523077	0.245455	-0.0535172	0.165689	0.000180995	-0.254902	0.371429	-0.428571	0.428571	0.0285714	-0.535714	0.7	0.257143	0.771429	0.771429	0.380952
	-0.106154	0.209091	0.151867	0.132698	0.28362	0.182663	0.2	0.714286	-0.2	-0.0285714	0.0714286	0.7	0.428571	0.257143	0.0285714	-0.190476
	-0.0369231	0.309091	-0.248589	0.132331	0.0228959	-0.256966	0.0285714	-0.371429	-0.542857	0.0285714	-0.285714	-0.1	-0.542857	-0.542857	0.542857	0.52381
	0.173077	0.127273	-0.125923	-0.0766129	-0.0103167	-0.147575	-0.428571	-0.257143	-0.142857	0.0857143	-0.0357143	-0.8	-0.0285714	0.257143	-0.542857	-0.0952381
	-0.0607692	0.290909	0.0356057	0.00843186	-0.0599095	-0.438596	-0.142857	-0.771429	0.314286	-0.0285714	-0.75	0.3	-0.542857	0.657143	-0.257143	0.357143
	0.173846	0.481818	0.156318	0.0256598	0.0165611	-0.267286	0.542857	-0.771429	0.0857143	-0.0285714	0.321429	-0.1	-0.314286	0.428571	-0.6	-0.261905
	0.277692	-0.6	0.148828	0.125367	-0.0245249	-0.31063	0.6	-0.428571	0.0285714	0.314286	-0.25	0.7	-0.0857143	0.485714	0.771429	-0.380952
	-0.0976923	0.309091	0.130373	0.39912	-0.267149	0.0670795	-0.485714	0.771429	-0.257143	0.771429	0.25	0.7	-0.885714	0.485714	-0.542857	0.0714286
	0.144615	-0.172727	0.12462	-0.148094	0.0292308	-0.246646	0.314286	-0.428571	0.428571	-0.0857143	0.142857	0	0.542857	-0.428571	0.314286	-0.0714286
	-0.433846	-0.154545	-0.115827	0.026393	0.263982	-0.0980392	-0.6	0.771429	0.2	-0.257143	-0.0357143	-0.1	-0.314286	0.314286	-0.0285714	-0.333333
	0.07	0.263636	-0.0815241	0.187317	0.0666063	0.0319917	-0.257143	0.542857	-0.314286	-0.485714	0.321429	0	0.314286	-0.142857	-0.0285714	0.285714
	0.0384615	0.218182	-0.0737082	-0.235704	-0.271403	0.182663	0.771429	0.6	-0.542857	0.257143	0.178571	-0.3	0.257143	-0.314286	-0.371429	0.809524
	0.208462	0.372727	-0.102149	-0.157625	0.00298643	0.0546956	0.2	0.257143	-0.0285714	0.371429	0.321429	-0.7	-0.828571	0.6	-0.428571	-0.142857
	0.196154	-0.0181818	-0.0460269	-0.120796	0.0744796	0.244582	-0.257143	0.142857	0.657143	0.257143	-0.0357143	0.2	0.6	-0.142857	0.257143	0.0714286
	-0.0530769	-0.6	0.169779	-0.143695	-0.00950226	-0.0712074	-0.771429	-0.0285714	0.0857143	-0.942857	-0.857143	-0.2	0.428571	-0.428571	-0.885714	-0.214286
	0.318462	-0.190909	-0.0639383	-0.0355572	0.058914	0.159959	-0.2	-0.6	-0.542857	-0.6	0.142857	-0.1	0.0285714	0.0857143	0.142857	-0.0714286
	-0.29	0.0545455	0.118215	-0.214462	0.0257014	0.0361197	-0.771429	-0.0857143	-0.6	-0.0285714	0.392857	-0.2	0.485714	-0.314286	-0.0857143	0.190476
	-0.169231	-0.418182	0.0493921	-0.109971	-0.0443439	-0.166151	0.142857	0.2	-0.428571	0.485714	0.75	-0.1	0.257143	-0.314286	-0.6	0.0238095
	0.110769	0.109091	0.0287668	-0.115836	-0.267602	-0.124871	0.2	-0.0857143	-0.314286	0.371429	0.464286	0.6	-0.657143	0.2	0.257143	0.238095
	0.0661538	0.0818182	0.0554711	-0.0791789	-0.154661	-0.0402477	-0.714286	-0.0857143	-0.0285714	0.371429	-0.321429	-0.7	0.485714	0.371429	-0.485714	-0.0238095
	0.09	-0.154545	-0.362245	-0.224727	-0.125973	-0.374613	0.371429	-0.314286	-0.714286	0.371429	-0.535714	0.1	0.371429	-0.2	-0.428571	0.214286
	-0.0492308	-0.2	-0.0787017	-0.0278592	-0.0487783	0.393189	-0.314286	0.428571	-0.314286	-0.142857	0.428571	0.7	0.0857143	-0.0857143	-0.314286	-0.571429
	0.0792308	-0.0272727	-0.183999	0.0205279	-0.164434	0.263158	-0.257143	-0.314286	-0.542857	0.6	0.178571	0	-0.0857143	-0.257143	-0.0285714	0.261905
	0.136154	0.318182	0.221559	-0.0678215	0.080181	-0.145511	-0.0285714	-0.257143	0.485714	0.0857143	-0.142857	-0.2	-0.142857	0.371429	-0.0285714	-0.547619
	-0.1	0.163636	0.316652	0.123167	-0.0880543	0.159959	-0.2	0.828571	0.2	0.6	-0.107143	-0.7	-0.257143	0.371429	0.428571	-0.619048
	0.0515385	-0.127273	-0.258793	0.0846774	0.247511	0.166151	0.485714	-0.485714	-0.0857143	0.2	-0.571429	-0.6	-0.0285714	-0.542857	0.0857143	-0.214286
	0.148462	0.463636	-0.164351	-0.0355572	0.227511	-0.494324	-0.257143	-0.485714	-0.257143	0.142857	-0.214286	-0.2	-0.257143	0.0285714	-0.828571	0.047619
	-0.415385	0.0909091	0.137212	-0.36107	0.15086	-0.230134	-0.2	0.542857	0.485714	-0.314286	-0.107143	-0.1	0.0857143	0.942857	-0.2	-0.190476
	-0.0661538	-0.0909091	0.246743	-0.187317	0.0228054	-0.0712074	0.428571	0.0857143	-0.542857	0.0857143	0.178571	0.2	0.6	-0.485714	-0.428571	-0.166667
	0.0907692	0.345455	-0.221233	0.366569	0.140633	0.205366	0.2	0.428571	0.6	0.142857	-0.321429	-0.7	-0.257143	-0.657143	-0.314286	-0.0714286
	-0.224615	0.390909	-0.206904	-0.0542522	0.215475	0.601651	-0.142857	-0.485714	0.542857	0.142857	-0.892857	-1	0.485714	-0.542857	-0.771429	-0.47619
	-0.154615	0.00909091	-0.0916196	-0.31195	-0.0219909	-0.110423	0.0857143	0.0285714	0.485714	-0.428571	0.428571	0.3	0.142857	0.314286	0.6	0.142857
	0.377692	-0.0727273	0.00857577	-0.10154	-0.252579	0.0567595	-0.6	0.2	-0.142857	0.314286	-0.285714	-0.7	-0.771429	0.6	-0.257143	0.404762
	0.204615	0.190909	0.310573	-0.066349	0.146335	0.19711	-0.542857	0.0857143	-0.485714	-0.428571	0.0714286	0.6	-0.6	-0.314286	0.142857	0.0952381
	-0.0615385	-0.527273	-0.0833695	-0.107974	0.0120362	0.0278638	-0.257143	-0.0285714	0.2	-0.542857	0.107143	-0.2	0.2	-0.542857	-0.2	-0.261905
	0.291538	-0.236364	0.238276	-0.0472874	-0.0364706	-0.128999	-0.0857143	-0.0857143	-0.771429	-0.0285714	0	-0.2	-0.6	-0.257143	-0.0857143	0.047619
	-0.294615	-0.0181818	-0.243161	0.0384897	0.0505882	0.162023	0.6	0.371429	-0.142857	0.257143	-0.214286	0.5	-0.0857143	-0.6	-0.142857	-0.785714
	0.130769	0.0727273	0.262701	0.114736	-0.127421	0.0257998	-0.828571	0.314286	-0.371429	-0.257143	0.464286	-0.6	-0.428571	0.428571	-0.6	-0.785714
	-0.05	0.272727	0.180417	-0.224177	0.113756	0.209494	-0.257143	0.0285714	0.142857	-0.257143	0.25	-0.6	0.0285714	-0.771429	0.0285714	-0.166667
	0.201538	0.5	0.418802	0.148094	-0.219548	-0.0113519	-0.542857	-0.428571	0.142857	0.314286	-0.214286	-0.7	-0.0857143	0.371429	0.2	0.047619
	0.0661538	-0.190909	-0.0806557	0.0146628	-0.00561086	0.151703	0.0857143	-0.371429	0.542857	0.657143	-0.214286	-0.4	0.485714	0.657143	0.657143	-0.357143
	0.233077	-0.127273	0.168693	-0.0496837	0.0680543	-0.312693	0.371429	-0.2	0.371429	0.485714	-0.392857	-0.2	-0.142857	-0.142857	-0.257143	0
	0.18	-0.572727	0.0561224	-0.0406891	0.0961086	-0.0319917	0.885714	-0.428571	-0.257143	0.714286	0.142857	-0.9	0.657143	-0.371429	-0.257143	0.047619
	0.254615	0.163636	0.0908597	0.149954	-0.126154	-0.0381837	-0.0857143	-0.0285714	0.257143	0.771429	-0.142857	0.5	0.0857143	0.0857143	-0.714286	0.714286
	-0.315385	0.254545	-0.128419	0.142621	-0.00968326	-0.0588235	-0.2	-0.6	0.714286	0.428571	-0.107143	-0.7	0.542857	0.828571	0.142857	-0.142857
	0.216923	0.00909091	0.0534086	-0.196481	0.250045	0.00309598	0.0285714	-0.257143	-0.714286	0.0857143	0.285714	-0.5	-0.0857143	0.142857	0.6	0.547619
	-0.188462	-0.00909091	0.107903	0.0641496	0.282443	0.430341	-0.314286	-0.0857143	-0.0857143	0.428571	-0.428571	0.8	0.0857143	0.0285714	-0.142857	-0.428571
	-0.0815385	0.645455	0.070343	0.135264	-0.118371	-0.0464396	0.942857	0.657143	0.428571	0.257143	-0.428571	-0.6	-0.371429	0.771429	-0.942857	0
	-0.0646154	0.2	-0.113222	0.107405	0.18733	-0.232198	-0.6	-0.0285714	0.314286	-0.714286	0.285714	-0.4	0.314286	-0.485714	0.314286	-0.404762
	0.1	0.0727273	-0.106383	-0.0927419	-0.0217195	0.382869	-0.6	-0.6	-0.142857	-0.257143	0.357143	0.2	0.314286	-0.0285714	0.428571	-0.119048
	0.277692	-0.227273	-0.0142206	-0.227864	0.0352036	-0.0712074	-0.257143	0.714286	-0.485714	-0.485714	-0.714286	-0.1	0.314286	0.942857	0.2	-0.0952381
	-0.137692	-0.290909	0.0537343	-0.259164	0.0298643	-0.178535	0.0857143	0.771429	-0.6	-0.314286	-0.392857	-0.2	-0.314286	0.714286	0.257143	0.166667
	0.0138462	-0.245455	-0.28604	0.366569	-0.0608145	-0.267286	-0.771429	-0.542857	-0.142857	0.314286	-0.0357143	-0.2	0.314286	0.0285714	-0.0285714	-0.261905
	0.0469231	-0.427273	-0.0881459	0.0930339	-0.121538	0.201238	-0.257143	-0.257143	-0.6	0.485714	0.357143	0.3	0.428571	0.485714	-0.714286	0.0952381
	0.0592308	-0.736364	-0.107686	-0.145528	-0.0738462	-0.106295	-0.0857143	0.6	-0.257143	-0.542857	0.178571	-0.6	0.485714	0.0857143	-0.428571	0.833333
	0.0146154	0.172727	0.0970473	0.409091	-0.100633	0.104231	-0.428571	0.542857	0.485714	0.142857	-0.0714286	0.1	0.0857143	-0.0857143	-0.0857143	0.0714286
	-0.0969231	-0.263636	-0.037234	0.0865103	-0.460543	-0.448916	-0.485714	-0.771429	-0.371429	0.0285714	0.0714286	0.6	-0.142857	-0.314286	0.0285714	0.380952
	-0.0146154	-0.00909091	0.0682805	-0.0958666	0.227692	-0.236326	0.2	-0.257143	-0.542857	0.428571	0.321429	0	-0.485714	-0.0285714	0.428571	0.809524
	-0.0607692	-0.354545	0.133196	0.126833	0.0834389	-0.256966	0.771429	0.0285714	0.428571	-0.0285714	0.535714	0.4	0.2	-0.371429	-0.0857143	0.404762
	0.109231	0.209091	-0.386344	0.132331	0.00081448	-0.378741	-0.6	-0.485714	-0.314286	0.314286	0.357143	0.4	0.257143	-0.942857	-0.6	0.428571
	-0.155385	-0.0363636	0.0637212	-0.218842	-0.108326	-0.174407	-0.0285714	-0.0857143	-0.0857143	-0.771429	-0.392857	-0.2	-0.0285714	-0.771429	0.542857	0.0238095
	0.286154	-0.145455	-0.0677377	-0.0439883	0.249593	-0.517028	0.828571	-0.714286	-0.6	0.885714	0.178571	0.7	0.257143	0.0285714	0.542857	0.166667
	0.341538	-0.390909	0.105623	-0.303519	0.130407	0.159959	-0.371429	-0.314286	0.257143	-0.314286	-0.0357143	0.1	0.142857	-0.142857	0.828571	0
	0.114253	0.590909	0.0544941	0.0696481	-0.0684163	-0.0918473	0.771429	-0.2	-0.0857143	-0.2	0.0714286	0.5	0.371429	0.371429	-0.0285714	-0.0714286
	-0.00846154	0.227273	-0.120821	0.192082	-0.080362	0.376677	0.314286	0.0285714	0.428571	-0.428571	0.285714	0.7	-0.771429	-0.314286	0.2	-0.452381
	0.111538	0.227273	-0.12538	0.395894	0.0505882	0.0815273	-0.0285714	0.771429	0.771429	-0.485714	-0.0714286	0	0.0857143	0.142857	0.371429	-0.0714286
	0.153846	0.172727	0.142423	0.082478	0.019819	0.558308	0.2	0.2	0.314286	-0.714286	0.214286	0.8	0.257143	-0.0857143	-0.485714	0.595238
	-0.252308	0.372727	-0.0984585	0.166789	0.277919	-0.139319	-0.771429	0.314286	0.0285714	0.257143	0.714286	0.5	0.657143	0.257143	-0.142857	0.309524
	0.157692	-0.145455	-0.00770734	-0.0694712	-0.146968	-0.409701	-0.0285714	0.657143	-0.6	-0.2	-0.285714	0.4	-0.428571	0.485714	0.0857143	0.452381
	0.0192308	0.0818182	0.146982	-0.0645161	0.0239819	0.0918473	0.142857	-0.485714	-0.6	0.371429	0.0714286	0.6	-0.6	-0.371429	0.0857143	0
	0.316923	-0.0363636	-0.0789188	0.403959	-0.00506787	0.106295	-0.2	0.0857143	0.314286	-0.257143	0.464286	0.3	-0.314286	-0.142857	0.0857143	0.452381
	0.307692	0.309091	-0.0853235	0.279168	-0.173122	0.164087	-0.0285714	-0.657143	-0.257143	0.542857	-0.571429	-0.5	0.371429	0.714286	-0.0857143	0.404762
	-0.00153846	0.690909	-0.11333	-0.0762463	-0.0895928	-0.170279	-0.371429	-0.0285714	0.828571	0.0857143	0.107143	0.6	0.885714	0.0285714	0.0285714	0.642857
	-0.175385	0.490909	0.0947677	0.274927	0.0346606	0.149639	-0.542857	0.314286	-0.314286	-0.428571	0.928571	0	-0.142857	-0.542857	-0.542857	0.333333
	-0.0307692	-0.109091	0.182914	0.335411	0.142896	-0.26935	0.885714	-0.257143	-0.771429	0.142857	-0.357143	-0.6	0.142857	0.0857143	0.314286	-0.404762
	0.0246154	-0.436364	-0.196917	-0.0252933	-0.121086	0.0753354	-0.6	0.257143	0.714286	-0.428571	-0.0357143	0.1	-0.6	0.6	0.257143	0.190476
	0.16	0.454545	0.124186	-0.136193	-0.233213	0.0340557	-0.142857	-0.6	0.314286	0.714286	-0.142857	0.9	-0.371429	0.0285714	0.142857	-0.214286
	-0.00461538	-0.572727	0.149045	0.162023	0.081629	-0.143447	-0.0857143	-0.2	0.428571	0.2	0.214286	-0.3	0.257143	0.314286	-0.771429	0.190476
	0.221538	-0.236364	-0.0309379	0.16239	-0.0790045	0.104231	-0.0285714	0.0285714	-0.142857	-0.142857	-0.0357143	0.4	0.0857143	0.142857	0.428571	0.047619
	0.264615	-0.545455	-0.0884716	-0.115836	-0.0264253	-0.378741	0.6	-0.485714	0.485714	0.0857143	0.107143	0	0.314286	0.371429	0.2	-0.214286
	0.0723077	-0.263636	-0.0834781	-0.0388563	0.0850679	-0.320949	-0.428571	0.771429	-0.485714	-0.2	-0.5	0.6	-0.771429	-0.771429	0.0857143	0.452381
	-0.06	0.109091	0.0561224	0.146274	-0.420905	0.0918473	-0.771429	0.0285714	-0.314286	-0.885714	-0.785714	0.9	0.657143	0.142857	-0.0285714	-0.047619
	-0.275385	-0.154545	0.132219	-0.0791789	0.0688688	0.0650155	0.0285714	0.0857143	0.314286	0.0857143	0.321429	-0.1	-0.371429	0.0857143	0.0857143	0.190476
	0.147692	-0.463636	0.0505862	-0.105765	0.469864	0.0897833	-0.257143	-0.142857	-0.371429	-0.771429	0.214286	-0.3	-0.2	-0.6	-0.0857143	0.5
	-0.135385	0.0636364	0.08033	0.0817449	-0.209321	-0.347781	0.314286	0.885714	0.771429	-0.771429	0.0714286	0.2	-0.314286	0.0857143	0.371429	-0.047619
	-0.308462	0.136364	-0.246852	-0.103199	-0.101448	0.302374	-0.314286	-0.6	0.428571	0.828571	-0.535714	0.6	-0.314286	-0.828571	-0.0285714	0.404762
	0.16	-0.0727273	-0.206036	-0.175953	-0.238643	-0.31063	-0.2	0.257143	0.142857	-0.657143	0.178571	0.2	0.885714	-0.0285714	0.542857	-0.380952
	-0.15	-0.418182	-0.0204082	0.15066	0.139819	-0.211558	-0.2	0.142857	0.828571	-0.828571	0	-0.1	0.771429	0.428571	-0.0857143	0.0238095
	0.26	-0.354545	0.0249674	0.0967742	0.0370136	0.0464396	-0.714286	-0.257143	0.371429	-0.0857143	0	0.8	-0.6	0.0285714	-0.828571	0.238095
	0.328462	0.163636	0.0461355	0.0124633	0.12	0.246646	0.371429	-0.314286	0.6	0.257143	-0.5	-0.3	-0.942857	0.0285714	0.257143	0.452381
	-0.220769	-0.136364	-0.183131	0.34424	0.0442534	0.318885	-0.314286	0.257143	-0.0857143	0.142857	0.5	0.3	-0.0857143	0.142857	0.2	-0.047619
	0.0715385	0.0454545	0.100304	-0.0780863	0.109683	0.0443756	0.657143	0.257143	-0.6	-0.0285714	-0.607143	-0.3	-0.485714	-0.6	0.314286	0.52381
	-0.0915385	0.4	-0.0646982	-0.0502199	0.040362	-0.0175439	0.542857	-0.0857143	-0.771429	0.314286	-0.142857	-0.3	-0.771429	0.0857143	0.0285714	-0.52381
	-0.0253846	-0.127273	-0.149696	-0.0949413	-0.102715	-0.0423117	0.942857	-0.314286	0.6	0.0285714	-0.321429	-0.3	-0.371429	0.0857143	0.771429	-0.333333
	0.240769	-0.481818	-0.136561	0.141129	0.0742081	0.302374	-0.0857143	-0.314286	-0.428571	-0.314286	0	-0.7	0.485714	0.885714	-0.542857	-0.0714286
	-0.100769	-0.4	-0.175315	0.402016	0.0273303	-0.170279	0.428571	0.6	-0.428571	-0.771429	0.107143	-0.5	0.314286	-0.0857143	0.0285714	-0.904762
	0.200769	0.454545	-0.0178029	-0.183284	-0.243801	0.0835913	-0.428571	-0.371429	-0.257143	-0.428571	-0.0714286	-0.3	-0.2	0.371429	-0.2	0.190476
	-0.110769	-0.445455	-0.00835866	0.124633	0.0455204	0.403509	-0.0857143	0.314286	-0.257143	-0.6	-0.214286	-0.7	0.314286	0.0857143	0.771429	-0.428571
	0.0138462	-0.0454545	0.108011	0.0832111	0.125973	0.401445	0.714286	0.2	0.0857143	-0.371429	-0.642857	-0.5	-0.428571	0.485714	0.0857143	0
	-0.0238462	0.209091	0.054277	-0.00843109	-0.0279638	-0.374613	0.371429	0.371429	-0.0285714	0.542857	-0.214286	-0.7	-0.828571	0.142857	-0.428571	0.261905
	-0.136923	-0.0636364	0.121689	0.013563	-0.0227149	0.133127	0.257143	-0.714286	-0.142857	0.257143	-0.107143	-0.9	-0.0857143	-0.771429	0.942857	-0.452381
	-0.000769231	0.181818	-0.100955	0.0274952	0.0597285	-0.199174	-0.428571	-0.2	0.0857143	0.257143	-0.107143	-0.4	0.428571	-0.0285714	0.542857	-0.47619
	0.187692	0.436364	0.0388624	-0.0573733	-0.153122	0.0526316	-0.142857	-0.257143	0.714286	-0.371429	0.214286	0.5	0.485714	-0.542857	0.257143	0.166667
	-0.0761538	-0.318182	-0.0919453	-0.0628781	0.107511	0.0278638	0.142857	0.257143	0.0285714	-0.314286	0.678571	-0.1	0.6	0.542857	-0.314286	-0.285714
	0.0923077	0.145455	0.151541	0.0854106	0.081267	0.184727	-0.657143	-0.0857143	-0.142857	0.257143	0.0357143	0.3	-0.485714	0.371429	-0.828571	0.142857
	-0.124615	0.1	0.0354972	-0.00696481	-0.141629	0.114551	0.885714	-0.2	0.428571	0.485714	-0.285714	-0.3	-0.485714	0.257143	-0.657143	-0.119048
	-0.0746154	-0.627273	-0.116913	0.247067	-0.0303167	-0.0134159	-0.485714	-0.142857	-0.485714	0.257143	-0.428571	-0.9	-0.485714	-0.314286	-0.714286	0.047619
	0.0338462	-0.0818182	0.145245	0.0463752	0.210407	0.0732714	0.142857	0.257143	0.0285714	0.314286	0.285714	0.1	0.371429	0.485714	0.257143	0.0952381
	-0.0434699	0.3	0.207772	-0.0480205	-0.040181	-0.0794634	-0.2	-0.257143	-0.371429	-0.257143	-0.357143	-0.6	0.371429	0.542857	0.142857	-0.047619
	0.273846	-0.0636364	-0.0204082	-0.13051	0.0508597	0.0319917	0.428571	-0.257143	0.0285714	0.657143	0	-0.4	0.771429	-0.714286	-0.428571	-0.261905
	-0.0630769	0.290909	-0.0092271	-0.0740469	-0.0177376	0.226006	-0.0857143	-0.257143	-0.142857	0.657143	-0.607143	-0.8	0.0857143	0.371429	0.0857143	-0.047619
	-0.298462	0.0727273	0.00705601	-0.0157639	0.0290498	-0.28999	-0.6	-0.0285714	-0.2	-0.428571	0.142857	-0.3	0.0857143	-0.485714	-0.0857143	-0.571429
	0.0584615	-0.154545	0.0630699	-0.157991	-0.126606	-0.442724	-0.542857	0.257143	-0.885714	0.314286	-0.107143	-0.2	0.485714	-0.542857	-0.142857	0.452381
	0.25	0.363636	-0.0801129	0.120429	0.0468778	-0.188854	-0.0285714	0.142857	-0.0857143	0.371429	-0.785714	-0.1	0.142857	0.542857	-0.828571	-0.0714286
	0.249231	0.509091	0.147634	0.13271	0.059095	0.356037	0.428571	-0.714286	-0.657143	0.257143	0.107143	-0.6	0.0285714	0.428571	-0.942857	0.214286
	0.0407692	-0.254545	-0.032132	-0.289066	0.316109	-0.424149	-0.257143	-0.428571	-0.714286	0.142857	-0.178571	-0.6	-0.428571	0.2	-0.542857	0.238095
	0.358462	0.254545	0.103886	-0.0249267	-0.0788235	-0.0835913	0.885714	-0.657143	0.0857143	-0.428571	-0.285714	0.4	-0.0857143	-0.2	0.714286	0.214286
	0.133846	-0.0818182	-0.0140035	-0.0487537	0.0195475	-0.195046	-0.428571	-0.314286	-0.0285714	0.314286	-0.107143	-0.6	0.371429	0.142857	-0.6	-0.047619
	-0.207692	-0.1	0.0853235	-0.00439923	-0.324887	-0.395253	0.0285714	0.0857143	0.428571	-0.428571	-0.428571	0.5	0.314286	0.257143	-0.2	-0.619048
	0.0307692	0.263636	0.0627442	-0.443915	-0.353213	-0.0196078	0.314286	0.142857	-0.0857143	-0.314286	-0.178571	0.8	0.428571	0.0857143	-0.657143	-0.214286
	0.57	-0.172727	-0.252497	-0.107405	0.284615	-0.151703	0.2	0.6	-0.142857	-0.257143	-0.535714	-0.4	0.657143	0.0857143	-0.771429	-0.190476
	-0.0453846	-0.181818	0.112896	-0.0256622	-0.041267	-0.00103199	-0.0285714	0.0857143	0.542857	0.942857	0.357143	-0.9	0.6	0.0285714	0.257143	-0.238095
	-0.123077	0.445455	0.363005	-0.468842	0.10552	-0.22807	-0.885714	0.542857	-0.257143	-0.142857	0.321429	0.3	-0.2	0.0857143	-0.142857	-0.404762
	-0.260769	0.5	0.034086	0.0478416	-0.171584	-0.226006	0.257143	-0.142857	-0.257143	0.6	0	-0.3	-0.257143	-0.771429	-0.828571	0.190476
	0.0753846	-0.1	-0.0204082	-0.134164	-0.117195	-0.0815273	-0.828571	0.0857143	0.714286	0.0285714	-0.464286	-0.6	0.885714	0.428571	-0.142857	0.214286
	-0.0815385	0.309091	0.133956	0.0403226	-0.00841629	-0.104231	-0.0857143	0.485714	-0.771429	-0.142857	0.0357143	0.9	-0.371429	0.142857	0.714286	0.0952381
	-0.0984615	-0.154545	0.0398393	-0.0839443	-0.0393665	-0.333333	-0.0285714	-0.485714	-0.2	-0.371429	-0.142857	-0.1	-0.314286	0.371429	0.371429	0.0952381
	0.143077	0.572727	-0.232523	-0.0392229	-0.100271	0.104231	0.257143	-0.2	-0.0285714	0.485714	0.714286	-0.2	0.257143	-0.314286	0.485714	-0.666667
	-0.0784615	-0.0818182	0.101824	-0.377199	0.125882	0.234262	-0.314286	-0.542857	0.0285714	-0.142857	0.0357143	-0.8	-0.428571	-0.257143	-0.2	-0.238095
	0.0161538	-0.409091	-0.0145462	0.269428	-0.0722172	-0.362229	-0.657143	0.314286	0.428571	0.657143	0.464286	0.4	-0.6	0.257143	0.257143	0
	0.637692	-0.445455	-0.176617	0.0577399	-0.103167	0.0567595	1	-0.257143	0.6	0.542857	0.321429	-0.2	-0.428571	0.828571	0.771429	0.214286
	-0.04	0.0636364	-0.339231	-0.19265	-0.079095	0.00928793	0.142857	-0.0285714	-0.0857143	0.714286	-0.607143	-0.1	-0.485714	-0.2	-0.257143	0.166667
	-0.163846	-0.5	0.124294	-0.0289589	-0.14	-0.413829	-0.371429	0.0857143	-0.0857143	-0.771429	-0.714286	-0.7	-0.142857	0.428571	0.0857143	0.642857
	0.143846	-0.2	0.152301	-0.0857771	0.0847059	0.325077	-0.257143	-0.0857143	0.371429	0.257143	0	0.3	0.942857	-0.0857143	0.2	0.142857
	0.0307692	0.836364	-0.0385367	0.0980752	0.0693213	0.110423	-0.257143	0.485714	0.714286	0.142857	0.571429	0.3	-0.0857143	-0.2	0.257143	0.785714
	-0.116154	0.354545	-0.151759	-0.267229	-0.213937	-0.721362	-0.428571	0.0285714	0.0857143	0.142857	-0.107143	0.1	-0.885714	-0.542857	-0.142857	-0.119048
	-0.250769	-0.372727	-0.0561224	-0.18695	-0.0651584	-0.0835913	0.485714	-0.142857	0.771429	-0.142857	-0.321429	0.1	0.0285714	-0.657143	0.657143	0.380952
	0.102308	0.0909091	-0.129939	-0.277936	0.0124887	-0.457172	0.942857	0.828571	0.142857	0.2	0	-0.2	-0.0857143	0.485714	-0.0857143	0.190476
	0.0553846	0.163636	0.0123752	-0.27346	0.148235	0.0980392	-0.828571	0.0285714	-0.714286	-0.0857143	-0.428571	0.3	0.257143	0.828571	-0.0285714	0.119048
	0.105385	-0.127273	0.067195	-0.168988	0.00850679	0.131063	-0.0857143	-0.428571	0.0857143	0.257143	-0.285714	0.1	0.0857143	-0.257143	0.428571	0.261905
	0.241538	-0.109091	0.104646	0.184034	-0.0124887	0.0918473	0.6	-0.485714	-0.485714	-0.771429	0.428571	-0.1	-0.657143	0.142857	-0.142857	-0.357143
	0.425385	0.290909	-0.07132	0.0216276	0.00479638	0.353973	-0.0857143	-0.771429	-0.142857	0.314286	-0.142857	0.9	-0.485714	-0.314286	0.0857143	0.571429
	-0.225385	0	-0.111811	-0.0967742	0.08	-0.00103199	-0.257143	0.485714	0.0857143	0.828571	0.178571	-0.6	-0.428571	-0.2	0.428571	0.142857
	-0.00538462	-0.163636	0.233066	0.0725806	0.229683	-0.0134159	-0.714286	-0.771429	-0.828571	0.257143	-0.0357143	-0.2	-0.257143	-0.2	0.2	0.142857
	0.203077	0.227273	-0.0683891	0.222507	0.113575	0.389061	0.542857	0.371429	-0.428571	-0.6	0.285714	0.6	0.6	-0.257143	-0.0857143	-0.0714286
	-0.143846	-0.372727	-0.316544	-0.16349	-0.0631674	0.345717	0.657143	-0.771429	-0.314286	0.0285714	-0.464286	-0.5	0.2	-0.0857143	-0.714286	-0.52381
	0.07	-0.518182	-0.0665436	0.042522	-0.124344	-0.147575	0.714286	-0.257143	-0.257143	0.0857143	0.178571	-0.9	-0.371429	-0.0857143	0.0857143	-0.119048
	-0.272308	-0.263636	-0.261724	-0.0696481	0.0111312	0.0588235	0.714286	-0.0857143	-0.314286	-0.0285714	0.428571	0.3	0.771429	0.428571	0.314286	-0.619048
	-0.115385	-0.372727	0.22525	-0.21261	-0.188054	0.00515996	-0.314286	-0.657143	0.0285714	0.485714	-0.0714286	0.4	-0.657143	0.2	0.485714	0.119048
	-0.0638462	0.518182	0.0478723	0.0733138	0.134751	-0.31063	0.428571	-0.6	-0.142857	0.0857143	0.214286	-0.7	-0.142857	0.0285714	-0.771429	0.166667
	-0.211538	-0.3	-0.178463	0.018695	-0.351312	0.195046	-0.657143	-0.0857143	0.771429	0.542857	0.571429	-0.6	0.257143	-0.2	-0.485714	0.333333
	-0.244615	0.00909091	0.0403821	0.0359238	-0.0485068	0.442724	-0.828571	0.257143	0.314286	-0.0857143	0	0.5	0.485714	0.6	0.828571	0.142857
	0.227692	-0.272727	-0.0624186	0.163856	-0.176199	0.164087	-0.142857	0.485714	0.257143	-0.371429	-0.214286	0.5	0.371429	-0.0857143	-0.142857	-0.380952
	-0.300769	-0.327273	0.192249	0.0395894	0.0146606	0.137255	0.142857	0.0857143	0.428571	-0.314286	-0.0357143	-0.3	-0.942857	0.257143	0.0857143	-0.809524
	0.196923	0.00909091	0.164025	0.269795	-0.222715	-0.368421	0.2	0.657143	0.771429	0.6	-0.178571	-0.7	-0.257143	0.371429	0.371429	0.047619
	-0.266154	-0.0909091	0.0504776	0.136364	0.00895928	0.281734	-0.2	0.314286	-0.0857143	0.371429	0.107143	-0.5	-0.771429	-0.314286	0.257143	-0.47619
	0.370769	-0.318182	0.0972644	-0.206745	-0.099457	0.50258	-0.0285714	0.314286	-0.257143	-0.542857	0.785714	0.4	0.485714	-0.0285714	-0.0857143	0.047619
	-0.378462	-0.154545	0.0735997	-0.124633	-0.106606	0.0794634	0.6	0.0285714	0.257143	-0.0857143	0.214286	0.3	0.0857143	-0.257143	-0.257143	-0.142857
	-0.0776923	-0.609091	0.0611159	-0.369719	0.215385	-0.673891	-0.0857143	0.542857	-0.0285714	-0.371429	-0.321429	-0.8	0.0857143	0.257143	-0.257143	0.357143
	-0.287692	0.0363636	0.0365827	0.0395894	-0.00968326	0.209494	0.257143	0.428571	0.428571	0.485714	0.214286	0.2	0.485714	-0.257143	0.428571	-0.809524
	-0.225385	-0.236364	-0.124512	-0.298598	-0.279367	0.240454	0.0857143	-0.371429	-0.0857143	-0.257143	0.0357143	0.9	0.142857	0.6	-0.257143	-0.119048
	-0.301538	0.590909	-0.108337	-0.509897	-0.104796	0.494324	-0.542857	0.314286	0.0857143	0.371429	-0.178571	-0.1	-0.0857143	0.828571	-0.0857143	0.785714
	0.124615	0.0818182	0.172927	0.100073	0.171674	0.252838	-0.6	0.428571	-0.142857	-0.2	0.142857	0.2	0.428571	0.0285714	-0.6	0.309524
	-0.136923	-0.145455	0.18769	-0.0707478	0.100362	-0.294118	-0.142857	-0.714286	0.428571	-0.428571	-0.0714286	0.7	0.2	0.314286	0.6	-0.285714
	0.192308	0.518182	-0.0764221	-0.284824	-0.0582805	-0.624355	-0.885714	0.428571	0.371429	-0.257143	-0.142857	0.3	-0.142857	-0.314286	0.142857	-0.380952
	-0.0276923	0.336364	-0.121472	0.233871	0.164525	0.48194	0.6	0.428571	-0.771429	0.428571	0.178571	-0.2	-0.257143	0.428571	-0.2	0.52381
	-0.0123077	-0.0818182	-0.139818	-0.177419	0.0623529	-0.333333	-0.257143	-0.257143	0.714286	-0.428571	0.357143	0.7	0.771429	0.828571	-0.714286	-0.404762
	0.14	-0.0181818	-0.0503691	0.0702044	0.479457	-0.306502	0.142857	0.0857143	0.714286	0.2	-0.25	0.6	0.6	-0.714286	0.314286	0.047619
	-0.0584615	-0.345455	0.42043	-0.182185	0.0680543	0.333333	-0.371429	0.428571	-0.314286	0.542857	0.0357143	-0.1	0.257143	0.0857143	-0.657143	0.619048
	-0.243077	0.590909	-0.0223621	0.420088	0.285792	-0.430341	0.828571	-0.257143	-0.2	-0.0857143	0.142857	0.8	0.371429	0.942857	-0.257143	-0.690476
	-0.283846	0.6	0.101281	0.0854106	-0.113937	0.0216718	0.657143	0.657143	-0.314286	-0.657143	-0.142857	0.5	-0.314286	-0.257143	-0.771429	-0.166667
	-0.187692	-0.8	0.0794616	-0.107771	-0.206878	0.366357	-0.714286	-0.6	0.257143	0.771429	-0.285714	0.3	-0.371429	-0.542857	0.314286	0.428571
	-0.217692	0.0454545	-0.130156	-0.160924	0.210045	-0.157895	0.314286	0.485714	-0.257143	-0.428571	0.5	-0.5	0.0285714	0.542857	-0.371429	-0.0238095
	-0.0792308	0.190909	0.0146548	0.0381232	-0.0079638	-0.275542	0.257143	0.485714	0.257143	0.142857	-0.178571	0.3	0.0857143	0.0285714	0.0857143	-0.547619
	-0.0515385	0.0363636	0.0629614	0.184751	-0.0534842	-0.376677	0.142857	0.0857143	-0.542857	-0.428571	-0.357143	-0.4	0.142857	0.142857	-0.485714	0.119048
	-0.152308	0.136364	-0.0570994	0.252933	-0.0281448	0.345717	0.142857	-0.6	-0.428571	-0.0857143	0.0714286	-0.9	0.828571	0.371429	-0.257143	-0.714286
	-0.0346154	-0.181818	-0.189752	-0.0100816	0.130679	0.0402477	-0.542857	-0.542857	-0.0857143	0.0285714	0.0357143	0.5	-0.0857143	0.142857	0.142857	-0.166667
	0.179231	-0.154545	0.0363656	0.166438	-0.0727602	0.00309598	-0.371429	-0.714286	-0.6	0.428571	-0.678571	-0.6	-0.657143	-0.257143	-0.0857143	-0.166667
	-0.0230769	0.681818	-0.0237733	0.045088	-0.0733937	-0.240454	0.142857	0.657143	-0.371429	-0.142857	-0.642857	0.2	-0.257143	0.942857	-0.142857	-0.428571
	0.0792308	-0.127273	0.121798	-0.00806452	0.0898643	0.0753354	-0.2	-0.485714	-0.0285714	0.2	-0.571429	-0.2	0.542857	-0.371429	-0.542857	0.0714286
	-0.112308	0.0363636	-0.0853235	-0.184018	-0.295837	-0.102167	0.371429	-0.314286	0.6	-0.142857	-0.214286	0.5	-0.0285714	-0.485714	-0.885714	-0.428571
	0.00615385	0.145455	0.104755	-0.171554	0.0041629	0.593395	0.2	0.485714	-0.2	-0.0285714	0.0714286	0.1	-0.542857	-0.0857143	0.257143	0.5
	-0.346154	0.463636	-0.0603561	0.0953079	0.0897738	-0.155831	-0.314286	0.542857	-0.657143	-0.371429	-0.107143	0	-0.6	0.885714	-0.428571	-0.285714
	-0.00230769	0.354545	-0.157842	-0.435484	0.0134842	-0.126935	0.371429	0.542857	0.428571	0.257143	-0.428571	0.3	0.6	0.257143	-0.771429	-0.357143
	0.364301	-0.2	0.235671	0.20088	-0.0469683	-0.366357	-0.542857	0.142857	0.371429	0.371429	0.214286	0.6	-0.771429	0.0857143	-0.257143	-0.404762
	0.146154	0.363636	0.156969	0.16239	-0.0819005	-0.135191	-0.142857	0.885714	-0.314286	-0.142857	0.642857	-0.2	-0.0857143	-0.657143	-0.485714	-0.428571
	0.203077	-0.590909	0.103561	0.298964	0.279819	0.0340557	-0.657143	-0.314286	-0.542857	0.0285714	0.0357143	0.1	-0.942857	-0.828571	-0.771429	-0.357143
	0.15	0.345455	0.00488493	-0.0185134	-0.152217	-0.318885	-0.142857	1	0.428571	0.371429	0	-0.5	-0.657143	-0.0857143	0.0285714	0.166667
	-0.268462	-0.663636	-0.242076	0.246701	-0.02	0.0959752	-0.257143	-0.657143	-0.257143	-0.0857143	-0.464286	0.4	-0.142857	0.371429	-0.371429	0.214286
	0.158462	0.290909	0.0407078	-0.118046	-0.0227149	0.211558	-0.2	-0.142857	-0.485714	0.371429	0.535714	0.2	-0.485714	-0.0857143	-0.771429	0.904762
	0.238462	0.472727	-0.193118	-0.0771698	-0.196652	-0.112487	0.485714	0.0857143	-0.314286	0.0285714	-0.785714	0.3	0.0857143	0.371429	0.0857143	0.238095
	-0.231538	-0.263636	-0.18769	-0.0813783	-0.0169231	-0.22807	0.485714	-0.542857	-0.6	0.771429	-0.0357143	0.3	0.485714	0.257143	-0.142857	0.5
	-0.389231	-0.690909	0.00347373	0.0205279	0.0193665	0.329205	-0.771429	0.371429	-0.142857	-0.485714	0.392857	0.2	-0.542857	0.542857	-0.828571	0.404762
	-0.251538	0.318182	-0.0860834	0.314883	0.0453394	-0.221878	-0.371429	-0.257143	-0.257143	-0.828571	-0.214286	-0.3	0.542857	-0.0857143	0.371429	0.333333
	0.166923	0.154545	-0.00976987	0.14846	0.0698643	-0.325077	0.428571	-0.371429	0.142857	-0.428571	-0.5	-0.5	-0.371429	0.714286	0.142857	0.47619
	-0.123846	-0.172727	-0.0187799	-0.0216276	-0.182262	-0.308566	-0.542857	-0.771429	-0.714286	0.0857143	-0.428571	-0.1	0.0285714	-0.142857	-0.371429	-0.0714286
	0.0107692	-0.254545	0.121581	0.0711144	0.0767421	0.221878	-0.2	-0.6	-0.6	-0.542857	-0.392857	0.1	0.371429	0.485714	-0.142857	0.833333
	0.0161538	0.427273	0.102692	-0.103006	0.00289593	0.52322	0.0285714	-0.657143	-0.257143	-0.657143	0.428571	-0.3	-0.371429	-0.2	-0.942857	0.047619
	0.227692	-0.5	-0.0527573	0.226906	0.038733	-0.00103199	0.6	0.542857	-0.142857	-0.0857143	0.142857	0.9	-0.371429	-0.657143	0.0857143	-0.404762
	-0.329231	0.181818	-0.0499349	-0.289223	0.170317	-0.374613	-0.657143	-0.542857	0.142857	-0.142857	-0.214286	0.5	-0.542857	-0.0285714	0.828571	0.0714286
	-0.12	-0.0727273	-0.143183	0.00109971	-0.0568326	-0.275542	-0.2	0.6	0.0857143	-0.142857	-0.107143	0	0.314286	-0.657143	0.485714	0.285714
	0.0753846	0.445455	-0.168042	-0.236804	-0.0933937	0.0732714	-0.714286	-0.0285714	-0.371429	0.0285714	0.214286	-0.7	0.657143	0.6	-0.2	0.0952381
	-0.442308	0.0818182	-0.134607	0.195015	-0.183439	0.0670795	0.885714	-0.428571	0.142857	-0.0285714	0.5	-0.1	0.542857	0.142857	-0.314286	0.380952
	-0.273077	-0.154545	0.0499349	-0.218475	0.0493213	0.244582	0.142857	0.371429	0.142857	-0.371429	0.0357143	0.6	0.2	-0.257143	-0.828571	-0.428571
	0.382308	0.245455	0.109857	-0.292522	0.297376	0.116615	0.0285714	-0.6	-0.371429	0.142857	0.535714	-0.9	0.142857	0.714286	0.428571	0.047619
	0.0223077	-0.118182	-0.0825011	-0.230572	-0.155294	0.00515996	-0.257143	0.2	-0.142857	-0.142857	0.0357143	0.3	-0.771429	-0.0285714	-0.0285714	-0.047619
	0.0830769	0.136364	0.0706687	0.0344575	0.122624	0.0113519	-0.714286	-0.6	-0.371429	-0.0857143	0.0714286	0.8	0.257143	0.142857	-0.0857143	-0.47619
	0.0223077	-0.836364	0.0702345	-0.199248	0.150226	0.00309598	0.257143	-0.714286	0.0285714	-0.0857143	-0.214286	0.3	-0.485714	0.657143	0.257143	0.666667
	-0.0653846	0.172727	-0.000976987	0.155792	-0.105882	-0.0567595	0.2	0.0857143	0.257143	0.142857	0.535714	0.2	-0.314286	-0.771429	0.371429	0.0952381
	-0.189231	0.463636	0.0247503	0.11107	-0.081267	0.124871	0.0285714	-0.828571	-0.6	0.6	0.785714	0	-0.2	0.257143	0.257143	-0.0952381
	0.255385	-0.454545	0.0683891	-0.115469	0.0636199	-0.570691	0.828571	0.0857143	0.714286	0.0857143	-0.642857	0.6	-0.0857143	0.257143	-0.428571	0.0714286
	-0.142308	-0.0545455	0.0667607	0.171188	-0.163529	-0.188854	0.314286	0.485714	0.485714	0.657143	-0.678571	0.8	-0.2	0.0857143	0.657143	-0.666667
	0.503846	-0.627273	-0.232197	0.155425	0.0560181	-0.294118	-0.0857143	-0.2	-0.142857	-0.257143	-0.214286	-0.4	0.885714	0.714286	-0.942857	0.0952381
	-0.177692	-0.381818	-0.0408163	-0.090176	-0.0492308	0.397317	0.485714	-0.828571	-0.542857	0.142857	-0.5	-0.6	0.542857	0.142857	-0.428571	-0.238095
	0.165385	0.318182	0.391989	-0.209677	0.212851	0.0340557	-0.828571	-0.428571	-0.542857	-0.828571	-0.428571	0.2	-0.257143	0.771429	0.485714	-0.404762
	0.0569231	-0.145455	-0.0258359	-0.231326	0.111131	0.124871	0.6	0.542857	-0.942857	-0.657143	-0.714286	0.5	-0.371429	-0.257143	-0.371429	-0.119048
	-0.130769	0.372727	0.0536257	0.388232	-0.0676923	0.20743	-0.371429	-0.714286	0.2	0.0857143	0.214286	0.4	-0.142857	-0.0285714	-0.485714	-0.428571
	-0.221538	-0.154545	-0.16066	-0.285191	0.205339	-0.190918	-0.0285714	0.0285714	-0.771429	-0.257143	-0.464286	0.4	0.485714	0.257143	0.885714	0.5
	0.0684615	-0.127273	0.00206253	-0.28629	-0.305068	0.0753354	-0.371429	-0.0285714	-0.714286	-0.142857	-0.821429	-0.6	0.371429	-0.885714	0.257143	-0.285714
	-0.120769	-0.709091	0.163808	0.27676	-0.0377376	-0.00515996	-0.714286	-0.2	0.0285714	0.371429	0.357143	0	-0.142857	0.0285714	0.6	-0.238095
	0.0676923	0.527273	-0.111376	0.0366603	0.0377376	-0.323013	-0.714286	-0.771429	-0.542857	0.0857143	-0.214286	0.9	-0.0857143	-0.0857143	0.142857	-0.5
	-0.0207692	-0.381818	-0.0866261	-0.178886	0.0141176	-0.120743	0.6	-0.371429	-0.0285714	-0.771429	-0.571429	0.6	0.371429	0.657143	-0.485714	-0.190476
	-0.00230769	0.354545	-0.133087	0.0527859	-0.134661	0.232198	-0.485714	0.485714	-0.428571	-0.0857143	0.214286	0.7	0.142857	-0.485714	0.314286	0.547619
	0.0661538	0.245455	-0.363113	-0.105205	0.0437104	0.133127	0.657143	0.0285714	-0.6	-0.828571	0.0714286	0.3	-0.371429	0.0857143	-1	-0.261905
	0.153846	-0.0454545	-0.0663265	-0.0155806	-0.126244	0.0897833	-0.0857143	-0.0285714	-0.257143	0.0857143	-0.571429	-0.9	0.485714	-0.257143	-0.0857143	0.690476
	-0.149231	-0.0727273	-0.043096	-0.0557185	-0.234661	0.0959752	0.6	0.314286	0.428571	0.0285714	0.321429	0.6	-0.257143	0.714286	0.542857	0.452381
	0.26	-0.381818	0.199848	-0.133065	-0.25638	0.145511	0.257143	-0.0857143	0.6	-0.6	-0.0714286	0.3	0.6	0.0857143	-0.371429	0.428571
	0.147692	0.309091	-0.133521	-0.17522	0.0354751	0.252838	0.142857	0.371429	-0.257143	0.542857	-0.0714286	-0.4	0.142857	0.428571	-0.714286	-0.5
	-0.00615385	0.454545	-0.016066	0.129399	0.0176471	-0.44066	-0.257143	-0.257143	-0.771429	0.371429	0.285714	0.1	-0.828571	-0.257143	0.771429	0.880952
	-0.388462	0.0272727	0.154038	0.0868768	-0.00823529	-0.0773994	0.0857143	-0.142857	-0.142857	-0.0857143	0.5	-0.5	-0.428571	0.0857143	0.142857	-0.0952381
	-0.118462	-0.181818	0.141772	0.254032	0.154299	0.221878	-0.142857	-0.0285714	0.142857	-0.542857	-0.142857	0.5	-0.142857	0.942857	0.942857	-0.190476
	0.118462	0.290909	0.103018	-0.177452	0.184796	-0.20743	-0.314286	-0.0857143	0.428571	-0.2	-0.214286	-0.9	0.542857	-0.0285714	-0.142857	0.571429
	-0.106923	0.5	0.11409	0.0769795	0.0486878	-0.203302	0.142857	-0.257143	-0.142857	0.257143	0.535714	-0.6	-0.257143	0.428571	0.0857143	-0.428571
	-0.121538	0.254545	0.067195	-0.00623167	-0.0380091	0.417957	-0.942857	-0.428571	0.428571	0.371429	0.464286	0	-0.6	-0.6	-0.0285714	-0.238095
	0.000769231	0.0363636	0.113113	0.16239	-0.0294118	0.0608875	0.657143	-0.771429	-0.485714	0.771429	0.535714	0.1	0.371429	0.542857	0.542857	0.452381
	0.0961538	0.363636	0.107469	-0.000549904	-0.202262	-0.215686	-0.0857143	-0.0285714	0.942857	-0.428571	0.178571	-0.9	-0.485714	0.0857143	-0.142857	0.52381
	0.0692308	-0.0272727	-0.109205	0.32368	0.186063	0.306502	0.314286	-0.828571	-0.257143	-0.371429	0.857143	0.5	0.6	-0.714286	0.2	-0.047619
	0.15	-0.336364	-0.289405	-0.253666	-0.115566	0.219814	-0.0285714	-0.257143	0.142857	0.371429	0.75	0.2	-0.314286	0.314286	0.6	0.380952
	0.279231	-0.536364	0.207338	-0.0443548	0.08181	0.230134	-0.371429	0.0857143	0.542857	-0.714286	-0.214286	0	-0.714286	0.428571	0.371429	0.428571
	0.285385	0.0454545	-0.0946591	0.0131965	0.188959	0.201238	-0.314286	-0.0285714	-0.0857143	-0.0857143	-0.642857	0	0.142857	0.2	-0.0857143	0.714286
	-0.241538	0.0181818	0.249023	-0.0267595	0.147511	-0.131063	0.0857143	0.6	0.0857143	-0.0285714	-0.214286	-0.6	1	0.257143	0.0285714	0.357143
	-0.0976923	-0.445455	-0.129505	0.205481	-0.16905	0.345717	0.657143	0.142857	-0.428571	0.771429	-0.571429	0.3	-0.0285714	-0.6	0.6	0.214286
	-0.225385	0.554545	-0.00890143	0.0381232	-0.288054	0.475748	-0.542857	0.2	-0.142857	-0.257143	0.25	-1	-0.6	-0.771429	0.485714	0.761905
	0.106154	0.0909091	-0.237516	-0.0879765	-0.101991	0.263158	-0.257143	0.6	0.0857143	0.0857143	-0.357143	0.5	0.6	0.2	0.771429	0
	-0.17	0.0181818	-0.0283326	0.098607	-0.0948416	-0.122807	0.257143	-0.142857	0.428571	-0.0857143	0.285714	0.3	0.714286	-0.542857	-0.257143	-0.619048
	-0.0353846	-0.518182	-0.0902084	-0.146274	0.000542986	0.0959752	0.485714	0.142857	-0.714286	-0.657143	-0.321429	-0.5	-0.771429	0.314286	-0.257143	-0.047619
	-0.0384615	-0.445455	0.174881	-0.288123	0.041448	0.201238	0.0285714	0.485714	-0.371429	0.6	0	-0.3	-0.6	-0.314286	-0.142857	-0.52381
	0.0138462	-0.290909	0.145897	-0.0359238	0.244706	-0.22807	-0.0285714	-0.257143	0.371429	-0.314286	0.392857	-0.4	-0.485714	0.257143	0.885714	0.238095
	0.0738462	0.109091	-0.0757707	0.144428	0.0822624	0.234262	-0.371429	0.142857	-0.485714	0.485714	-0.428571	-0.1	0.371429	0.0857143	0.485714	-0.619048
	0.14	0.172727	-0.0162831	0.394428	-0.0842534	0.124871	-0.657143	0.314286	-0.485714	0.714286	0.0714286	0.3	-0.428571	-0.0285714	-0.542857	-0.0714286
	0.22	0.1	-0.06231	-0.23827	-0.173665	-0.190918	0.2	0.542857	-0.657143	-0.6	-0.0357143	0	-0.2	-0.2	0.142857	-0.0714286
	0.0776923	0.118182	-0.110942	-0.1261	-0.0494118	-0.0608875	0.6	0.142857	-0.771429	0.142857	-0.678571	-0.2	-0.428571	0.0285714	-0.771429	-0.119048
	0.344615	0.345455	-0.0330004	-0.0806452	0.0899548	0.252838	0.257143	0.314286	-0.828571	-0.257143	0.428571	-0.1	-0.371429	-0.0857143	-0.428571	0.166667
	0.264615	-0.690909	0.0868432	-0.0153959	-0.170226	0.0196078	-0.371429	-0.6	-0.828571	0.0857143	-0.285714	0.7	-0.714286	-0.257143	-0.0285714	-0.5
	-0.0307692	-0.272727	-0.144703	-0.220674	0.0723077	-0.106295	0.6	-0.142857	0.142857	-0.0857143	-0.428571	-0.1	-0.0857143	-0.657143	0.0285714	0.714286
	-0.08	0.227273	0.0451585	-0.163123	0.12914	0.100103	-0.0285714	-0.371429	-0.942857	0.371429	-0.0714286	-0.2	0.0285714	-0.485714	0.0857143	0.380952
	-0.317692	0.463636	-0.0654581	0.224198	0.0913122	-0.0113519	0.0857143	0.6	-0.428571	-0.485714	-0.607143	-0.6	0.2	-0.6	-0.828571	0.238095
	-0.216154	0.827273	-0.0779418	0.034824	-0.0369231	0.219814	0.942857	-0.257143	0.657143	0.6	0.25	0.3	0.6	-0.542857	0.657143	0.309524
	0.197692	0.1	-0.0929223	0.255522	-0.0144796	-0.550052	-0.485714	0.257143	-0.142857	-0.428571	-0.571429	0.6	0.257143	-0.771429	0.371429	0
	-0.122308	-0.00909091	-0.0847807	-0.362903	0.169412	-0.219814	0.0857143	-0.6	0.0857143	0.485714	0.535714	0.1	-0.428571	-0.371429	-0.485714	0.190476
	0.0115385	0.254545	0.301563	-0.00183284	-0.106606	0.0175439	-0.885714	-0.142857	0.142857	0.0857143	-0.0357143	-0.5	-0.771429	-0.885714	0.6	0.047619
	0.0830769	-0.445455	-0.102366	0.0058651	0.160995	-0.0918473	-0.657143	0.428571	0.6	0.257143	0.0357143	0.6	0.314286	0.6	-0.485714	0.333333
	0.231538	0.1	0.054277	0.492302	0.106787	0.0175439	0.6	0.714286	-0.2	-0.428571	0.392857	-0.2	0.371429	0.771429	-0.657143	0.357143
	-0.320769	0.254545	-0.00423361	-0.172654	0.113937	0.0753354	0.0857143	0.542857	-0.2	-0.657143	-0.25	-0.1	0.714286	0.2	-0.428571	-0.333333
	-0.285385	0.0363636	-0.0960703	-0.0131965	-0.0860633	0.0134159	-0.0285714	-0.314286	0.371429	0.0857143	-0.107143	0.3	-0.314286	0.257143	0.257143	-0.452381
	0.03	0.518182	-0.0872775	-0.268695	0.203258	-0.0299278	0.0857143	0.314286	-0.0285714	0.314286	0.714286	0.2	0.657143	0.2	0.657143	-0.428571
	-0.01	0.627273	-0.0255102	0.0362903	0.140905	0.399381	-0.257143	-0.6	-0.428571	0.314286	-0.285714	-0.7	-0.371429	-0.371429	-0.542857	-0.214286
	0.0238462	0.245455	0.0692575	0.0828522	-0.104706	0.234262	-0.142857	-0.0857143	-0.2	0.314286	-0.0357143	-0.5	-0.428571	0.142857	-0.6	-0.666667
	0.19	0.263636	-0.0839123	-0.0619501	0.0564706	-0.318885	-0.314286	-0.428571	0.371429	-0.771429	0.321429	0.4	-0.371429	0.257143	-0.428571	-0.714286
	-0.07	0.336364	-0.155992	-0.0733138	0.321629	-0.306502	-0.257143	0.257143	-0.542857	-0.657143	-0.214286	-0.5	0.657143	0.6	0.485714	0.214286
	-0.290769	-0.427273	0.293639	0.141129	0.197014	-0.0918473	-0.314286	-0.0857143	-0.371429	-0.0857143	-0.392857	0.7	0.542857	-0.0857143	-0.371429	0.0952381
	0.0838462	-0.781818	0.137212	0.109971	-0.169321	-0.234262	-0.0285714	0.828571	0.6	-0.0857143	-0.142857	-0.7	0.0285714	-0.771429	0.371429	0.238095
	-0.157692	0.0272727	-0.154907	-0.0788123	-0.142715	0.23839	-0.771429	-0.6	0.828571	0.314286	-0.535714	0.6	0.6	0.714286	0.0857143	0.261905
	0.116923	-0.472727	-0.081307	-0.026393	-0.0150226	-0.0423117	-0.314286	-0.6	0.0285714	-0.542857	-0.214286	0.1	0.0285714	-0.0857143	-0.142857	0.309524
	0.156923	0.409091	0.0930308	0.129399	-0.0346606	0.0918473	0.142857	0.371429	0.0285714	0.0857143	0.5	-0.3	-0.142857	0.542857	-1	-0.571429
	-0.0253846	0.236364	-0.11333	-0.0175953	-0.0971946	-0.0464396	-0.657143	-1	0.0285714	-0.714286	0.0357143	0.2	0.2	-0.371429	-0.371429	0.309524
	0.0115385	0.0545455	-0.125814	-0.0144808	-0.0308597	0.166151	-0.828571	-0.714286	-0.0857143	-0.6	0.0357143	-0.3	-0.0857143	-0.657143	-0.371429	0.190476
	0.173846	-0.345455	0.0442901	-0.146628	0.163529	-0.601651	0.142857	0.6	0.0857143	-0.542857	0.357143	0.3	-0.0857143	-0.371429	-0.714286	-0.761905
	0.00692308	-0.154545	-0.0510204	-0.0252933	0.132036	-0.0732714	-0.0857143	0.142857	-0.2	0.142857	0.178571	-0.3	-0.142857	0.142857	-0.885714	-0.119048
	0.123077	0.236364	-0.113656	0.139663	-0.124796	0.0257998	0.771429	-0.2	-0.657143	-0.428571	0.464286	-0.3	-0.0857143	0.314286	0.0857143	0.47619
	0.00615385	0.381818	-0.151107	-0.140422	-0.0356561	0.0361197	0.0857143	-0.257143	0.714286	-0.828571	-0.178571	0.3	0.828571	0.485714	-0.428571	-0.190476
	-0.188462	-0.0545455	0.209726	-0.31305	-0.0236199	-0.389061	-0.314286	0.6	0.314286	0.6	0.107143	-0.9	-0.142857	-0.257143	-0.828571	-0.714286
	-0.04	0.0727273	-0.100738	-0.0388563	0.0339367	0.296182	-0.542857	-0.485714	-0.257143	0.6	-0.928571	0	0.142857	0.714286	0.6	0.738095
	-0.241538	0.190909	-0.00607903	0.0967831	-0.0529412	-0.192982	-0.0285714	0.371429	-0.0285714	0.2	-0.107143	-0.1	-0.0285714	0.314286	-0.2	0.0714286
	0.0284615	0.145455	-0.0650239	0.0777126	0.115204	-0.0980392	0.6	0.371429	-0.257143	0.2	0.321429	0.5	0.142857	-0.371429	0.314286	-0.452381
	-0.0107692	0.281818	-0.0422275	-0.0142962	0.0628054	0.0897833	-0.257143	0.828571	0.0285714	-0.657143	0.5	0.6	-0.428571	0.485714	-0.6	0.285714
	0.123846	0.290909	0.0140035	0.000366569	0.0821719	0.157895	0.542857	-0.142857	-0.0857143	0.0857143	0	-0.1	-0.542857	-0.428571	0.0285714	-0.047619
	0.0615385	-0.3	0.143726	0.252199	-0.0463348	0.230134	-0.0857143	-0.771429	0.714286	-0.885714	0.0714286	0.1	0.6	0.6	-0.714286	0
	0.0176923	-0.0454545	0.095419	-0.0454545	0.0930317	0.176471	0.428571	0.2	-0.314286	-0.657143	0.321429	0.2	-0.371429	-0.828571	-0.428571	0.166667
	-0.383846	-0.172727	-0.0700174	-0.0956745	0.182262	0.242518	0.771429	0.0285714	-0.2	-0.314286	-0.0357143	0.9	-0.828571	-0.0857143	-0.2	-0.238095
	0.0315385	-0.190909	0.154038	-0.0344606	0.115294	-0.135191	-0.142857	-0.371429	0.142857	0.657143	0	-0.1	-0.0857143	-0.371429	0.142857	-0.309524
	-0.0492308	0.290909	-0.108554	0.246701	-0.143982	0.209494	0.0285714	0.657143	0.828571	0.542857	-0.0357143	-0.5	0.428571	0.314286	-0.428571	-0.428571
	-0.00230769	-0.0636364	-0.170973	-0.338343	-0.0749321	0.455108	0.142857	-0.828571	0.542857	-0.0857143	-0.821429	0.5	-0.542857	-0.2	-0.542857	0.214286
	-0.0623077	0.727273	0.0772905	-0.197782	-0.0886878	-0.199174	1	0.6	0.714286	-0.371429	-0.107143	0.9	0.542857	0.142857	-0.485714	0.309524
	0.0276923	0.254545	-0.323057	-0.0485748	-0.00651584	-0.430341	0.0285714	0.6	-0.657143	0.771429	-0.607143	0.3	-0.0285714	-0.0857143	-0.428571	0.285714
	-0.142308	-0.0272727	-0.189318	-0.0432551	-0.138462	0.139319	-0.0857143	-0.6	0.371429	-0.0857143	0	-0.7	0.0285714	-0.885714	0.142857	-0.333333
	0.161538	-0.209091	0.210486	-0.19868	0.079095	-0.547988	-0.542857	0.0857143	-0.657143	-0.314286	0.107143	-0.5	-0.257143	0.371429	0.0857143	-0.452381
	-0.150769	0.0363636	-0.00434216	0.0353804	0.119005	-0.0216718	-0.371429	-0.428571	0.0857143	0.485714	0.321429	-0.1	-0.6	-0.0285714	-0.6	0.047619
	-0.162308	0.309091	0.151867	-0.169569	-0.0341176	0.108359	0.142857	-0.485714	-0.0285714	0.371429	0	-0.5	-0.657143	-0.314286	0.257143	0.404762
	-0.0330769	0.236364	-0.182371	-0.00806526	-0.0209955	0.128999	0.714286	-0.771429	-0.314286	0.257143	-0.0714286	-0.8	-0.2	-0.257143	0.257143	0.5
	0.176154	0.145455	-0.180634	-0.0274927	0.0849774	0.0443756	-0.485714	-0.6	0.485714	-0.428571	-0.178571	0.5	0.942857	0.6	0.0285714	-0.52381
	-0.0676923	0.218182	-0.00705601	0.215176	-0.00705882	0.118679	-0.542857	0.371429	-0.314286	0.428571	-0.321429	-0.3	-0.314286	0.257143	-0.2	0
	0.0461538	-0.372727	-0.0386452	0.0696609	-0.113032	-0.230134	-0.0285714	-0.771429	0.485714	-0.371429	0.464286	0.6	0.657143	0.485714	-0.2	-0.619048
	0.09	0.236364	-0.17564	0.351173	0.0726697	-0.0299278	-0.314286	-0.371429	0.485714	-0.142857	0.571429	-0.1	0.6	-0.314286	-0.657143	0.285714
	-0.226923	0.154545	-0.109314	-0.249267	0.0504072	0.110423	0.257143	-0.314286	0.657143	-0.142857	0.571429	0.4	0.142857	-0.657143	0.2	0.119048
	-0.0730769	0.772727	-0.0575337	0.271261	-0.080362	0.0423117	0.771429	-0.0857143	-0.771429	0.257143	0.571429	0.1	-0.6	-0.714286	-0.2	0.690476
	-0.292308	0.4	-0.253257	0.111437	0.223529	0.124871	0.485714	0.257143	0.142857	-0.371429	-0.464286	0.4	-0.371429	-0.0285714	-0.428571	-0.261905
	0.133846	0.0727273	-0.0416848	-0.215909	0.0144796	0.20743	-0.714286	0.542857	0.828571	0.0285714	-0.214286	-0.6	0.428571	-0.371429	0.142857	0.0714286
	0.0261538	-0.0909091	-0.064264	-0.137097	-0.0161086	0.494324	-0.314286	0.257143	-0.657143	0.485714	0.857143	-0.6	-0.0285714	-0.257143	-0.542857	-0.380952
	0.226923	0.354545	-0.010964	-0.0384897	-0.0628959	-0.323013	-0.314286	0.657143	0.142857	-0.0285714	0	-0.3	-0.6	-0.314286	0.314286	-0.0714286
	-0.151538	-0.136364	-0.200825	0.28739	-0.0289593	-0.465428	0.257143	-0.542857	-0.714286	0.657143	0.464286	-0.7	0.657143	-0.0857143	0.0857143	0.190476
	-0.0984615	0.263636	-0.0287668	0.105032	0.280271	-0.622291	0.0857143	0.142857	0.0285714	-0.542857	0.5	-0.3	0.771429	-0.542857	0.142857	-0.5
	-0.0169231	-0.145455	-0.0458098	0.03739	0.0540271	-0.0918473	0.142857	-0.314286	0.485714	0.485714	0.571429	0.9	-0.0857143	-0.942857	0.371429	-0.428571
	0.0207692	-0.345455	0.0539514	-0.247067	0.214389	0.106295	0.714286	0.485714	-0.485714	0.942857	0.107143	-0.7	0.0857143	-0.257143	0.371429	-0.47619
	-0.225385	0.0545455	-0.10063	0.1239	0.0455204	-0.209494	-0.0285714	0.2	0.771429	0.485714	-0.571429	-1	-0.542857	0.714286	0.2	-0.52381
	-0.332308	-0.281818	-0.047221	-0.439883	-0.00597285	-0.139319	0.428571	-0.0857143	-0.428571	-0.542857	0.642857	-0.7	0.2	0.542857	-0.142857	0
	0.24	0.236364	0.18541	-0.0256598	-0.0290498	0.296182	0.0857143	-0.0285714	0.2	0.257143	0.571429	-0.7	0.828571	0.371429	-0.257143	0.142857
	-0.0576923	0.309091	-0.0318063	0.0128299	-0.0451584	-0.0650155	-0.142857	-0.314286	0.6	-0.485714	0.642857	-0.6	0.142857	0.2	-0.257143	0.0952381
	-0.0446154	-0.309091	0.0376683	0.0377566	-0.0907692	0.306502	-0.371429	-0.485714	0.142857	-0.485714	0.357143	0.1	-0.0285714	0.428571	0.2	0.238095
	-0.138462	0.445455	-0.0487408	-0.320381	-0.10733	-0.0567595	0.0857143	-0.6	0.257143	0.485714	0.321429	0.5	-0.885714	-0.371429	-0.371429	-0.214286
	-0.0469231	0.245455	0.0614416	0.19978	0.264344	-0.292054	-0.428571	0.142857	-0.0285714	-0.657143	0.857143	-0.2	-0.257143	-0.485714	0.257143	0.166667
	-0.0438462	-0.127273	-0.468411	-0.238636	-0.122081	0.358101	0.0857143	-0.714286	0.6	0.257143	0.142857	-0.6	-0.371429	-0.257143	-0.314286	0.142857
	-0.15	0.290909	0.105949	-0.082478	-0.0840724	0.0526316	-0.0285714	-0.314286	0.0857143	-0.257143	-0.464286	-0.7	-0.771429	0.0857143	-0.0857143	-0.952381
	0.0676923	-0.472727	0.123209	-0.0285924	-0.0898643	-0.0629515	-0.714286	0.0857143	-0.257143	0.657143	0.428571	0.7	-0.6	-0.257143	-0.542857	0
	-0.0323077	-0.209091	-0.0839123	0.166056	-0.0156561	0.0196078	-0.485714	0.657143	0.314286	-0.257143	-0.535714	0.6	0.485714	-0.371429	-0.828571	0.380952
	0.296154	0.6	-0.0118324	0.0692815	0.0254299	-0.137255	-0.6	0.0857143	0.771429	-0.314286	-0.0714286	-0.8	0.485714	-0.371429	-0.942857	-0.285714
	0.371538	0.3	-0.00162831	-0.215176	-0.060905	-0.168215	0.428571	-0.6	-0.257143	-0.257143	0.107143	0.2	0.0857143	-0.6	0.828571	0.357143
	-0.0461538	0.227273	0.177269	0.144271	0.118462	-0.176471	0.142857	-0.2	-0.257143	0.942857	-0.392857	-0.4	0.371429	-0.371429	-0.257143	0.047619
	-0.0384615	0.0181818	0.110725	0.126466	0.0799095	0.351909	0.542857	0.257143	-0.771429	-0.542857	-0.357143	0.6	0.142857	-0.942857	-0.0857143	0.714286
	-0.176923	-0.0636364	0.109422	0.212243	-0.0369231	-0.0423117	-0.428571	0.142857	-0.0857143	0.657143	0.0357143	-0.5	0.6	-0.485714	-0.2	-0.190476
	0.206154	-0.527273	0.0434216	0.0538856	-0.0253394	0.110423	-0.0857143	-0.0285714	-0.371429	-0.2	-0.785714	-0.7	0.371429	-0.6	0.257143	-0.642857
	0.193846	-0.172727	-0.000325662	0.274194	-0.0228959	0.22807	0.314286	0.428571	0.485714	0.371429	0.357143	-0.6	-0.485714	-0.657143	-0.142857	0.452381
	0.4	-0.272727	-0.0849978	-0.17632	0.116109	0.273478	0.2	0.314286	0.0285714	0.771429	-0.357143	0	0.6	0.142857	0.0857143	0
	-0.228462	-0.0727273	0.154255	0.099166	0.212489	-0.349845	0.314286	0.0857143	0.771429	0.142857	0.142857	0.1	-0.657143	-0.0857143	0.0857143	0.452381
	-0.0692308	-0.154545	0.0327833	-0.0839443	0.0206335	0.448916	-0.428571	0.542857	0.0285714	0.428571	-0.714286	-0.5	-0.142857	0.771429	0.314286	-0.214286
	-0.0515385	0.0454545	0.453213	0.35044	-0.0197285	-0.0773994	0.257143	-0.2	-0.2	-0.0857143	-0.0357143	0.8	0.428571	-0.485714	0.142857	-0.261905
	0.00384615	0.5	0.219931	-0.0681818	0.0246154	-0.0237358	-0.771429	-0.371429	-0.257143	-0.428571	-0.571429	-0.3	0.0857143	0.371429	-0.0857143	-0.285714
	-0.318462	0.0181818	0.129288	-0.0905425	-0.0817195	0.0691434	0.542857	0.485714	0.0285714	0.0857143	0.642857	0.6	0.428571	-0.257143	-0.828571	0.190476
	-0.152308	-0.372727	0.0919453	-0.0995326	-0.0221719	0.438596	-0.885714	-0.2	-0.771429	-0.257143	0.107143	0.6	-0.6	0.657143	-0.6	-0.190476
	0.294615	-0.0181818	-0.0127008	0.0614059	-0.100633	-0.0299278	-0.542857	-0.657143	-0.0857143	0.657143	-0.714286	-0.6	-0.542857	-0.371429	0.314286	-0.047619
	0.0692308	-0.163636	0.0410334	-0.214443	-0.0162896	-0.0443756	0.142857	-0.885714	-0.314286	0.314286	-0.464286	0.7	0.257143	0.257143	0.257143	0.761905
	-0.198462	-0.590909	0.0130265	0.0179619	0.00606335	0.308566	0.428571	-0.0857143	-0.314286	-0.371429	0.5	-0.3	-0.771429	0.314286	0.142857	-0.714286
	0.0607692	-0.509091	0.104538	-0.205279	-0.0248869	0.364293	0.714286	-0.0857143	-0.0857143	0.542857	0.142857	0.1	-0.0857143	0.714286	0.314286	0.428571
	0.211538	-0.4	0.244898	-0.130865	-0.202172	0.0897833	-0.828571	0.257143	-0.2	-0.371429	-0.392857	-0.7	0.2	0.542857	0.257143	0.142857
	0.120769	0.654545	0.0594876	-0.215909	-0.102896	-0.380805	-0.0857143	0.657143	-0.885714	0.0857143	-0.428571	0.9	-0.2	0.542857	-0.6	0.428571
	-0.255385	0.0909091	-0.0364742	-0.0307918	-0.0945701	-0.0278638	0.314286	-0.771429	-0.0857143	-0.142857	0.857143	-0.7	0.714286	0.885714	0.657143	0.309524
	0.159231	-0.154545	-0.27551	-0.1888	-0.0421719	0.151703	0.542857	-0.142857	-0.542857	-0.6	-0.0357143	0.3	-0.142857	0.0285714	0.2	-0.166667
	-0.167692	0.409091	0.0577508	0.280059	-0.139095	0.564499	-0.0857143	-0.657143	0.885714	-0.314286	-0.392857	-0.9	0.0285714	-0.0857143	-0.257143	-0.285714
	0.29	0.554545	-0.030178	-0.337243	-0.0895928	0.0154799	-0.257143	0.885714	-0.142857	-0.371429	0.642857	-0.1	0.0857143	0.771429	0.2	0.142857
	-0.396923	-0.4	0.0917282	0.0839443	0.100452	0.0485036	-0.257143	0.657143	-0.142857	0.771429	0.642857	-0.3	0.828571	-0.0285714	0.771429	0.047619
	0.0938462	0	-0.0679548	-0.495601	-0.079457	0.203302	0.485714	-0.2	0.6	-0.0285714	0.357143	0.4	-0.0285714	-0.257143	0.428571	-0.214286
	-0.0692441	-0.536364	0.27855	-0.21151	0.141538	0.0402477	0.542857	-0.142857	-0.142857	-0.6	-0.464286	0	0.2	0.0285714	0.0857143	0.0952381
	0.299231	0.0818182	-0.215154	-0.134164	-0.205249	-0.162023	0.371429	0.6	0.657143	-0.771429	-0.142857	-0.2	-0.485714	-0.142857	-0.257143	0.190476
	0.05	-0.336364	0.167499	0.0762463	0.325701	0.386997	0.485714	0.2	-0.371429	-0.0285714	-0.25	-0.3	-0.0857143	0.657143	-0.428571	-0.595238
	0.0846154	-0.481818	0.0669779	0.142962	0.214389	-0.358101	-0.257143	-0.142857	0.371429	0.371429	0.5	-0.1	0.0857143	0.314286	-0.257143	0.0714286
	-0.200769	0.436364	0.189318	-0.16349	-0.168145	-0.0691434	-0.142857	0.942857	0.314286	0.0285714	0.0357143	0	0.314286	0.0857143	-0.257143	0.238095
	-0.166923	-0.181818	0.0867347	-0.0604839	-0.13086	0.100103	-0.0857143	-0.885714	0.0857143	0.428571	0.0714286	0.5	0.428571	-0.0857143	0.314286	-0.52381
	0.276154	-0.172727	0.00195397	0.0348272	0.019095	-0.0237358	-0.828571	0.771429	-0.314286	0.0857143	-0.535714	0.9	-0.771429	-0.771429	0.314286	-0.119048
	0.0315385	-0.345455	-0.230026	0.045088	0.0847059	0.170279	-0.771429	-0.0857143	0.885714	-0.542857	-0.142857	-0.3	0.257143	-0.142857	0.428571	0.214286
	-0.0115385	0.690909	-0.234368	0.173021	0.0228959	-0.0712074	-0.371429	-0.714286	-0.485714	0.485714	-0.0357143	0.4	0.314286	-0.314286	-0.257143	-0.119048
	-0.0876923	0.0181818	-0.00749023	0.217009	0.138281	0.517028	0.542857	0.257143	-0.2	-0.0285714	0	-0.5	-0.0285714	-0.371429	-0.0285714	-0.166667
	0.157723	0.218182	0.23502	-0.175953	0.239457	0.0340557	0.657143	0.257143	0.257143	0.0857143	0.535714	-0.8	0.257143	-0.657143	0.428571	-0.452381
	0.209231	0.372727	-0.26205	-0.0443589	0.038371	0.281734	0.314286	-0.314286	0.485714	-0.371429	0.392857	-0.7	0.371429	-0.6	0.257143	-0.333333
	0.0515385	-0.0363636	0.0343031	-0.0153959	0.0408145	-0.0588235	0.0857143	-0.6	-0.657143	-0.142857	0.0714286	-0.1	0.371429	-0.6	-0.257143	-0.738095
	-0.0507692	-0.527273	-0.0768563	0.261754	0.111131	-0.0216718	-0.885714	-0.542857	-0.485714	-0.428571	0.107143	-0.9	-0.0285714	-0.0857143	-0.542857	0.190476
	-0.00692308	-0.445455	-0.0775076	-0.208891	-0.0833484	0.0773994	0.657143	-0.0285714	-0.828571	-0.371429	0.857143	0.8	0.428571	0.0285714	0.771429	-0.333333
	0.0715385	-0.00909091	0.054277	0.103372	0.209412	-0.31063	-0.542857	-0.314286	-0.942857	-0.657143	0.321429	-0.3	-0.314286	0.371429	0.142857	0.452381
	-0.126923	0.636364	0.190512	0.0887178	-0.164253	-0.141383	-0.142857	0.257143	-0.0857143	-0.771429	-0.178571	-0.4	0.542857	0.0857143	0.0857143	-0.619048
	-0.07	0.0909091	-0.131568	-0.425298	-0.0639819	0.21775	0.6	0.0285714	-0.885714	-0.485714	0	0	0.485714	-0.428571	-0.771429	-0.404762
	-0.154615	-0.0545455	-0.176943	0.0436217	-0.0251584	-0.0361197	0.257143	-0.6	0.0857143	-0.485714	-0.642857	-0.7	0.6	-0.0285714	0.542857	0.238095
	-0.0430769	0.3	-0.0546027	0.307946	-0.0799095	0.0464396	-0.0857143	-0.6	-0.142857	0.257143	0.5	0.6	0.428571	0.657143	-0.257143	0.190476
	-0.266923	0.518182	0.136235	-0.00824856	0.0933032	-0.345717	0.0857143	-0.657143	0.142857	-0.485714	-0.678571	0.2	-0.428571	0.257143	0.142857	0.333333
	-0.0261538	0.318182	-0.0262701	-0.0234604	-0.105339	-0.0340557	0.0857143	-0.485714	-0.314286	0.6	-0.571429	0.1	0.371429	0.6	0.2	-0.142857
	0.164615	-0.0181818	-0.141989	-0.282258	-0.0967421	-0.529412	0.485714	-0.0857143	0.485714	0.885714	0.357143	-0.1	-0.657143	0.0285714	-0.542857	-0.285714
	0.277692	-0.390909	0.151541	0.056085	-0.0935747	0.298246	-0.542857	0.428571	0.257143	0.142857	-0.428571	-0.4	0.2	-0.2	0.314286	-0.642857
	0.321538	0.263636	-0.0285497	0.0557185	0.0946606	-0.0815273	0.714286	-0.0285714	-0.485714	-0.0285714	-0.214286	-0.6	0.542857	-0.6	0.0857143	-0.619048
	-0.191538	0.118182	-0.0269214	0.00623224	0.236471	0.155831	-0.142857	-0.0285714	0.0285714	-0.485714	-0.392857	0.8	-0.371429	-0.657143	-0.885714	0.142857
	-0.129231	0.4	-0.119518	0.259897	-0.0421719	0.155831	-0.6	-0.314286	0.314286	-0.0857143	-0.285714	0.2	0.0857143	-0.714286	0.828571	-0.404762
	0.103077	0.190909	0.123752	0.3761	-0.211222	-0.155831	-0.371429	0.885714	-1	0.257143	0.142857	-0.4	0.771429	-0.0857143	0.2	0.285714
	0.167692	0.163636	-0.258793	0.164956	0.000995475	0.442724	0.142857	0.428571	-0.428571	-0.2	0.107143	0.2	0.142857	0.257143	-0.6	-0.785714
	-0.0215385	0.436364	-0.0995441	-0.101906	0.0825339	0.0113519	0.142857	0.0285714	0.657143	0.142857	0.321429	0	0.0285714	0.0857143	-0.371429	-0.0238095
	0.153077	-0.00909091	-0.172058	-0.0480205	-0.197647	0.356037	0.6	-0.314286	-0.0285714	-0.371429	-0.357143	0.5	-0.371429	0.0285714	-0.771429	-0.404762
	-0.106923	0.0545455	0.34086	-0.11107	-0.139548	0.0113519	0.142857	-0.142857	0.371429	0.714286	-0.428571	0.6	-0.428571	-0.828571	-0.6	0.333333
	0.157692	-0.109091	0.112136	0.272386	0.112579	0.349845	0.2	0.371429	-0.0285714	0.771429	-0.107143	-1	-0.542857	0.257143	0.771429	0.380952
	0.423846	-0.627273	0.00683891	0.258065	-0.0913122	-0.00515996	0.428571	-0.2	0.6	0.0285714	0.142857	-0.2	-0.542857	-0.0857143	0.314286	0.5
	-0.194615	-0.409091	0.13135	-0.023827	-0.0821719	0.267286	-0.142857	-0.828571	-0.428571	-0.2	0.214286	-0.1	0.542857	0.885714	-0.657143	0.309524
	-0.0446154	0.654545	-0.260638	0.246379	0.0427149	-0.0237358	0.0285714	0.314286	0.314286	0.6	0.285714	0.6	0.6	0.485714	0.142857	-0.619048
	0.237692	0.427273	0.0319149	0.222141	-0.0297738	-0.420021	0.6	1	0.0285714	0.0285714	0	0.1	0.0285714	-0.542857	0.714286	0
	0.0753846	0.209091	-0.0546027	0.0322581	-0.0574661	-0.0134159	-0.714286	0.371429	-0.314286	-0.142857	0.428571	-0.6	-0.0857143	-0.485714	0.0857143	0.047619
	-0.0846154	-0.509091	0.0258359	0.0480205	0.0340271	0.252838	-0.0285714	-0.314286	-0.314286	-0.485714	0.678571	0.4	0.142857	-0.657143	-0.0285714	-0.52381
	-0.0553846	-0.163636	-0.127551	-0.380167	0.0237104	-0.250774	-0.0285714	-0.371429	-0.0857143	0.257143	0.535714	-0.3	0.485714	-0.542857	-0.257143	0.166667
	0.0953846	-0.254545	-0.248372	-0.125	-0.0489593	-0.333333	0.714286	-0.0857143	-0.314286	0.942857	0.142857	0.3	0.0285714	-0.0857143	-0.0285714	-0.190476
	-0.154615	-0.309091	-0.224164	-0.00293255	0.102805	-0.19711	-0.371429	0.314286	0.6	0.0857143	0.285714	0.2	-0.6	-0.0285714	0.542857	-0.0238095
	0.0123077	-0.0818182	0.0351715	-0.372434	-0.130136	0.0340557	-0.371429	-0.714286	0.828571	-0.2	0.571429	0.9	0.314286	0.0285714	-0.314286	0.0238095
	0.117692	-0.272727	0.143617	0.14956	-0.196199	0.351909	-0.142857	0.0285714	0.485714	-0.428571	0.571429	0.2	0.0285714	0.0857143	-0.6	-0.0714286
[truncated: 8,004 more rows]
