# Supplementary material for: Systems level expression correlation of Ras GTPase regulators
Source: Cell Commun Signal. 2018 Aug 15;16:46. doi: 10.1186/s12964-018-0256-8 (PMC6094892; doi:10.1186/s12964-018-0256-8)
Supplement: Supplementary file 6 — Gene expression correlations across human individuals in normal adult tissues. (XLSX 12 kb) [file 12964_2018_256_MOESM6_ESM.xlsx]

## Sheet: Sheet1
Additional file 6. Correlations of RAS subfamily and regulator gene expression levels across human individuals in different normal adult tissues.
Abbreviations
RAS = sum of all Ras family transcripts
GEF = sum of all RasGEF family transcripts
GAP = sum of all RasGAP family transcripts
	RAS_GEF	RAS_GAP	GEF_GAP				RAS_GEF	RAS_GAP	GEF_GAP
Adipose Tissue	0.111466	0.0451053	0.568811			All tissues and all individuals	-0.0505644	0.177111	0.69392
Adrenal Gland	0.12328	0.331373	0.40929
Bladder	-0.263636	0.3	0.709091
Blood	0.373263	0.200373	0.667783
Blood Vessel	-0.0148695	0.208714	0.641655
Brain	0.374832	0.58091	0.673857
Breast	-0.140096	-0.571991	0.608074
Cervix Uteri	-0.2	0.272727	0.436364
Colon	-0.229687	0.264342	0.501771
Esophagus	-0.579621	0.270199	0.181659
Fallopian Tube	0.542857	0.6	0.942857
Heart	0.595003	0.642145	0.769081
Kidney	0.799853	0.727639	0.88673
Liver	0.501367	0.378429	0.554052
Lung	0.484751	0.467257	0.817054
Muscle	0.521716	0.400089	0.668763
Nerve	-0.274831	-0.382785	0.722865
Ovary	-0.136085	-0.147473	0.543223
Pancreas	0.829577	0.744865	0.834185
Pituitary	-0.296424	-0.157262	0.765079
Prostate	0.0206917	-0.0757488	0.641615
Salivary Gland	0.477314	0.0548354	0.495204
Skin	-0.495925	-0.254812	0.723257
Small Intestine	0.0934979	0.290972	0.91131
Spleen	-0.0831217	-0.0149685	0.746751
Stomach	0.318594	-0.588651	0.179845
Testis	0.163083	0.41339	0.521962
Thyroid	-0.123673	-0.272169	0.276602
Uterus	-0.262667	-0.0155325	0.69126
Vagina	-0.571907	0.0516007	0.448956
