# Supplementary material for: Systems level expression correlation of Ras GTPase regulators
Source: Cell Commun Signal. 2018 Aug 15;16:46. doi: 10.1186/s12964-018-0256-8 (PMC6094892; doi:10.1186/s12964-018-0256-8)
Supplement: Supplementary file 7 — Classification of human normal tissues into groups of similar tissues, ratio of sum of RASGEF to sum of RASGAP ratios, and tissue turnover times. (XLSX 13 kb) [file 12964_2018_256_MOESM7_ESM.xlsx]

## Sheet: Sheet1
Additional file 7. Classification of human normal tissues from different studies into groups of similar tissues, the ratio of sum of RASGEF to sum of RASGAP (gene expression) ratios, and tissue turnover times.
	kidney	pancreas	thyroid	Salivary Gland	Nerve	artery	Brain -basal ganglia	Uterus	Cervix	stomach	prostate	Brain - Cerebellum	Brain temporal lobe	colon	Brain - Cerebellar Hemisphere	fallopian tube	Pituitary	rectum	testis	breast	esophagus	small intestine	ovary	heart	gallbladder	endometrium	adrenal gland	Vagina	lung	duodenum	bladder	Brain - Substantia nigra	liver	Muscle	adipose	Brain – prefrontal cortex	Brain - Cortex	lymph node	Brain - Frontal Cortex	Brain - Anterior cingulate cortex	Brain - Hypothalamus	spleen	Whole Blood	bone marrow	skin	Brain - Amygdala	Brain - Hippocampus	tonsil	Brain - Spinal cord
ORGAN turnover (days)	270	265	49	NaN	NaN	NaN	NaN	13	5.7	1.4	NaN	NaN	NaN	3.4	NaN	NaN	NaN	NaN	64	47	10	4	14	14800	NaN	NaN	455	3.9	200	NaN	49	NaN	327	5510	2448	NaN	16425	NaN	NaN	NaN	NaN	7.8	NaN	3.2	64	NaN	NaN	NaN	NaN
GEF/GAP
hsNT_01	1.09324													0.99542					1.26586				1.09574	1.17965					1.37451				1.57571	1.42297	1.63431						1.81567	1.75676
hsNT_02	0.957951	0.861888	0.808611	0.68495						0.988581	1.03345			1.14044		1.10795		1.32021	1.25772		1.55474	1.36748	1.2905	1.58228	1.19381	1.12554	1.06915		1.36999	1.5216	1.25984		1.78227	1,34; 1,50	1.65011		1.44762	1.79778				1.61705		2.66751	2.1174			2.21618
hsNT_03	0.784314	0.644324	0.782733	0.794761	0.796106	0,81; 0,85; 0,75	0,83; 0,84; 0,89	0.816352	0,77; 0,85	0.642026	0.862029	0.896983		0,76; 0,94	0.948626	0.956834	0.958705		0.919218	1.09297	0,86; 1,27; 0,82	0.970389	0.931131	1,01; 1,07			1.15659	1.19149	1.11562		0.910593	1.30157	0.713352	1.35606	1,10; 1,26		1.35623		1.43848	1.44546	1.13025	1.35295	1.46426		1,61; 1,51	1.62822	1.71198		2.05247
hsNT_04	0,50; 0,61; 0,55		0.544018					0.900118	1.00568	0.819347	0.782714			0.932433				0.929088		1.01812									1,17; 1,24		1.28228		1.16036												0.875987
hsNT_05	0.631792											0.824805	0.831546						0.767822					1.35397									0.580528			1.39837			1.07426
