# Supplementary material for: Systems level expression correlation of Ras GTPase regulators
Source: Cell Commun Signal. 2018 Aug 15;16:46. doi: 10.1186/s12964-018-0256-8 (PMC6094892; doi:10.1186/s12964-018-0256-8)
Supplement: Supplementary file 8 — Ratios and correlations of gene expression levels in cancer tissues and cell lines. (XLSX 41 kb) [file 12964_2018_256_MOESM8_ESM.xlsx]

## Sheet: Sheet1
Additional file 8. Ratios and correlations of RAS subfamily and regulator gene expression levels in cancer tissues and cell lines.
Abbreviations
RAS = sum of all Ras family transcripts
GEF = sum of all RasGEF family transcripts
GAP = sum of all RasGAP family transcripts
hsCT_01	BLCA	BRCA	CESC	COAD	GBM	HNSC	KICH	KIRC	KIRP	LIHC	LUAD	LUSC	PRAD	READ	SKCM	STAD	THCA	UCEC
RAS	441.428	431.37	482.727	420.022	600.021	477.673	463.823	585.389	518.672	260.554	517.81	485.132	409.11	431.017	377.72	450.498	457.169	442.326
GEF	159.788	149.201	156.392	132.919	168.381	137.845	216.702	195.277	145.498	79.3733	157.5	150.029	116.481	131.3	130.252	164.513	196.711	147.576
GAP	168.407	168.973	165.118	185.43	181.743	141.8	446.68	182.513	235.242	108.115	193.332	158.209	205.202	185.93	174.74	222.743	266.346	221.602
SPEARMAN CORR	0.661507	0.126935	0.366357
RATIOS
RAS_to_GEF	2.76259	2.8912	3.08665	3.15999	3.56347	3.4653	2.14038	2.99774	3.56481	3.28264	3.28769	3.23359	3.51226	3.28269	2.89992	2.73837	2.32406	2.99727
RAS_to_GAP	2.6212	2.55289	2.92353	2.26513	3.30149	3.36863	1.03838	3.20739	2.20485	2.40996	2.67834	3.0664	1.99369	2.31817	2.16162	2.02251	1.71645	1.99604
GEF_to_GAP	0.948819	0.882989	0.947153	0.716815	0.926482	0.972105	0.485138	1.06993	0.618503	0.734153	0.814659	0.948295	0.567639	0.706179	0.745404	0.738579	0.738556	0.665951
hsCT_02	prostate	upper_aerodigestive_tract	stomach	adrenal_gland	urinary_tract	central_nervous_system	pancreas	oesophagus	liver	soft_tissue	small_intestine	salivary_gland	ovary	biliary_tract	vulva	testis	bone	pleura	kidney	breast	large_intestine	haematopoietic_lymphoid_tissue	skin	lung	gastrointestinal_tract_(site_indeterminate)	endometrium	cervix	thyroid	eye	autonomic_ganglia
RAS	4918.2	6823.6	6149	4674	6022	5831.3	6164.7	6090.4	5040.7	5461.5	4798	5970	5816.8	6040.1	6753.7	8132.3	4855.6	6039.7	6017.1	5040	5253.8	4978.7	5271	5160.4	5014	4930.7	5416.7	6581	3957	4425.7
GEF	1255.7	1605.4	2152.8	1727	1651.2	1865.8	2015.3	1563	1730.2	2142.6	2387	1442	1630.7	1656.5	1355.1	1232.8	3097.2	1665	1477.4	1890.1	1810.1	2865.5	1657	1857.8	2599	1871	2226	2150	1919.5	2901.4
GAP	2585.9	2296.3	2383.5	2313.5	2207.5	2668.8	5040	2150.9	2166.3	2731.9	2295	2012	2448.3	3953	2157.8	1855	2446.2	2349.1	2566	2591.8	2892.8	2158.5	2137.1	2768	2170	2502.4	2252.1	3046.8	3319	2637.5
SPEARMAN CORR	-0.465323	-0.144758	0.243952
RATIOS
RAS_to_GEF	3.9167	4.2504	2.85628	2.70643	3.64704	3.12536	3.05895	3.89661	2.91336	2.54901	2.01005	4.14008	3.56706	3.6463	4.98391	6.59661	1.56774	3.62745	4.07276	2.66653	1.86786	2.90249	1.73746	3.18105	2.77769	1.9292	2.63533	2.43338	3.06093	2.06147	1.52537
RAS_to_GAP	1.90193	2.97156	2.57982	2.02032	2.72797	2.18499	1.22315	2.83156	2.32687	1.99916	2.09063	2.9672	2.37585	1.52798	3.1299	4.38399	1.98496	2.57107	2.34493	1.94459	2.62096	1.81616	2.30656	2.46643	1.86431	2.3106	1.97039	2.40518	2.15997	1.19223	1.67799
GEF_to_GAP	0.485595	0.699125	0.90321	0.746488	0.747995	0.699116	0.399861	0.726673	0.798689	0.784289	1.04009	0.7167	0.666054	0.419049	0.628001	0.664582	1.26613	0.708782	0.57576	0.729262	1.40319	0.625726	1.32754	0.77535	0.671171	1.1977	0.747682	0.988411	0.705658	0.578337	1.10006
hsCT_03	ABDOMINAL_MASS	ABDOMINAL_WALL	ABDOMINAL_WALL_FASCIA	ABDOMINAL_WALL_MASS	ABDOMINAL_WALL_SOFT_TISSUE	ABDOMINAL-PELVIC_MASS	ABDOMINAL/PELVIC_TISSUE	ACETABULUM	ACETABULUM_AND_PELVIC_SOFT_TISSUES	ADRENAL_GLAND	APPENDIX	ASCENDING_COLON	AXILLARY_LYMPH_NODE	AXILLARY_LYMPH_NODES	BLADDER	BONE	BONE_&_CARTILAGE	BRAIN	BRANCHIAL_CLEFT_CYST	BREAST	BREAST_DERMAL_MASS	BRONCHUS_&_LUNG	CECUM	CEREBELLAR__TISSUE	CERVICAL_LYMPH_NODE	CERVIX	CERVIX_UTERI	CHEST_WALL	CHEST_WALL_MASS	COLON	COLON_MESENTERY	COMMON_BILE_DUCT	CONNCECTIVE_TISSUE_OF_ABDOMEN	CONNECTIVE_TISSUE_OF_ABDOMEN	CORPUS_UTERI	DERMAL_AND_SUBCUTANEOUS_FAT_AND_LYMPH_NODES_FROM_NECK_DISSECTION	DUODENUM	ENDOCERVIX	ENDOMETRIUM	ESOPHAGUS	EXOCRINE_PANCREAS	FALLOPIAN_TUBE	FEMORAL_LYMPH_NODE	GALLBLADDER	GASTROESOPHAGEAL_JUNCTION	GI_TRACT_CONNECTIVE_TISSUE	HEAD_OF_PANCREAS	HEMIDIAPHRAGM	HEPATIC_FLEXURE
RAS	35649.1	34834.9	35633.1	35969.8	32548.2	36018.2	32749.8	48575.4	35880.4	37830.3	49648.7	34751.7	33483.2	33087	38038	44877	30353.7	39742.7	31898.5	36609.6	41350.7	36091	37195.5	45287.5	38346.9	39945.8	37303.7	39039.2	51101.6	36691.9	34131.8	45868.8	31491.3	28238.8	37756.5	30613.8	35670.4	33593.4	35207.4	46860.4	41867.6	36670.6	44537.3	39395.9	36215	27233.8	50416.8	17346.1	28076.9
GEF	23965.1	19319	21313.6	19405.4	20199.6	19103.5	22282.7	15496.5	21305.6	22063.3	19770.5	19042.7	25015.6	15657	17096	16184.6	19485.6	20792.2	17459.9	20051.2	18935.1	21859.9	17061	22252.6	23549.9	19639.4	20310.4	17176.2	32287.6	18076.8	11664.7	18461.1	27101.9	24308.4	19225.4	18584.8	18527.7	15259.6	18558.2	18835.2	21897.4	22300.5	37823.6	14291.4	20059.4	34784.7	15447.1	8576.9	14851.4
GAP	18915.9	17968.3	22396.3	18492	20698.8	17269.6	19974.2	14734.7	17183.1	19417.7	24284.9	18068.2	21095	17420.9	16988.6	22095.5	16987.1	18622.8	16480.1	18217.8	17086	15671.9	18795.6	26150	16830.9	17842.7	17273.4	19821.6	13671.9	19221.9	12621.2	16901.6	23174.1	21165	19812.3	20028.7	16282.8	18791.5	19900.2	18824.4	19481.1	19779.9	20503.2	16253	15564	19831.4	19656.6	8905.4	18584.2
SPEARMAN CORR	-0.128421	-0.151324	0.152515
RATIOS
RAS_to_GEF	1.48754	1.80314	1.67185	1.85359	1.61133	1.88542	1.46974	3.1346	1.68408	1.71463	2.51125	1.82493	1.33849	2.11324	2.22496	2.77282	1.55775	1.91142	1.82696	1.82581	2.18381	1.65101	2.18016	2.03516	1.62832	2.03397	1.83668	2.27286	1.5827	2.02978	2.92608	2.48462	1.16196	1.16169	1.96389	1.64725	1.92525	2.20146	1.89713	2.48792	1.91199	1.64438	1.1775	2.75662	1.80539	0.782925	3.26384	2.02242	1.89052
RAS_to_GAP	1.88461	1.93869	1.59103	1.94515	1.57247	2.08564	1.63961	3.29667	2.08812	1.94823	2.04443	1.92337	1.58726	1.89927	2.23903	2.03105	1.78687	2.13409	1.93558	2.00955	2.42015	2.30291	1.97895	1.73184	2.27836	2.23877	2.15961	1.96953	3.73771	1.90886	2.70432	2.71387	1.3589	1.33422	1.90571	1.5285	2.19068	1.78769	1.7692	2.48935	2.14914	1.85394	2.17221	2.42392	2.32684	1.37327	2.56488	1.94782	1.51079
GEF_to_GAP	1.26693	1.07517	0.951657	1.04939	0.975883	1.10619	1.11557	1.0517	1.23992	1.13624	0.814107	1.05394	1.18585	0.898748	1.00632	0.732484	1.14708	1.11649	1.05945	1.10063	1.10822	1.39485	0.907708	0.85096	1.39921	1.10069	1.17582	0.866542	2.3616	0.940428	0.924215	1.09227	1.16949	1.14852	0.970375	0.927908	1.13787	0.812048	0.932565	1.00058	1.12403	1.12744	1.84477	0.879308	1.28883	1.75402	0.785848	0.963112	0.799141
hsCL_01	Breast_T-47d.C81	Breast_T-47d.C82	Abdominal_CACO-2.C3	Abdominal_CACO-2.C4	Abdominal_CAPAN-2.C57	Abdominal_CAPAN-2.C58	Abdominal_Hep_G2.C13	Abdominal_Hep_G2.C14	Brain_AF22.C114	Brain_AF22.C115	Brain_SH-SY5Y.C77	Brain_SH-SY5Y.C78	Brain_U-138 MG.C83	Brain_U-138 MG.C84	Brain_U-251 MG.C45	Brain_U-87 MG.C91	Brain_U-87 MG.C92	BreastFemRep_AN3-CA.C53	BreastFemRep_AN3-CA.C54	BreastFemRep_EFO-21.C37	BreastFemRep_EFO-21.C38	BreastFemRep_HeLa.C11	BreastFemRep_HeLa.C12	BreastFemRep_MCF7.C19	BreastFemRep_MCF7.C20	BreastFemRep_SiHa.C27	BreastFemRep_SK-BR-3.C79	BreastFemRep_SK-BR-3.C80	Endothelial_HUVEC_TERT2.C98	Endothelial_HUVEC_TERT2.C99	Endothelial_TIME.C29	Fibroblast_BJ.S1	Fibroblast_BJ.S2	Fibroblast_BJhTERT+.C107	Fibroblast_BJhTERT+.C108	Fibroblast_BJhTERT+SV40LargeT+.C109	Fibroblast_BJhTERT+SV40LargeT+.C110	Fibroblast_BJhTERT+SV40LargeT+RasG12V.C111	Fibroblast_BJhTERT+SV40LargeT+RasG12V.C112	Fibroblast_HBFTERT88.C105	Fibroblast_HBFTERT88.C106	Glioblastoma_U-251 MG.C46	Lung_A549.C1	Lung_A549.C2	Lung_SCLC-21H.C75	Lung_SCLC-21H.C76	Lymphoid_Daudi.C5	Lymphoid_Daudi.C6	Lymphoid_HDLM-2.C95
RAS	494.436	567.094	488.13	511.854	722.405	782.833	291.417	343.042	639.916	639.916	697.097	753.733	810.561	820.623	762.94	1079.45	1076.51	438.226	478.899	761.069	685.393	430.193	162.026	603.966	587.286	749.453	573.941	583.235	1126.78	1106.96	893.216	859.128	860.699	862.239	845.855	867.898	819.328	895.852	914.321	1105.31	1061.58	755.077	422.132	403.637	617.243	594.784	403.299	438.081	1335.2
GEF	165.077	152.287	104.413	107.429	100.1	95.7568	65.3402	76.4625	136.725	136.725	150.1	153.072	128.019	134.698	69.109	72.8725	70.7817	92.0357	81.8774	84.817	75.6447	77.3592	52.1561	61.977	65.2941	93.5039	111.702	126.506	117.235	121.107	108.947	73.0721	74.4476	89.2572	82.0578	65.2303	62.3217	64.1379	64.7309	72.7592	72.2321	60.9192	65.2125	77.9597	181.587	147.016	166.016	167.021	151.935
GAP	146.829	122.167	132.343	137.503	162.684	169.069	68.196	84.9867	243.125	243.125	192.887	196.765	205.815	191.294	117.453	144.605	129.781	116.426	103.112	150.877	153.319	137.121	95.7628	114.815	90.9835	185.407	141.95	155.816	136.657	143.335	225.7	157.622	150.05	163.806	164.345	116.923	117.437	124.765	144.164	189.987	199.235	103.702	154.308	183.75	214.125	200.974	84.6198	95.7425	136.235
SPEARMAN CORR	-0.117025	0.444328	0.133738
RATIOS
RAS_to_GEF	2.99518	3.72385	4.67497	4.76456	7.21685	8.17522	4.46	4.48641	4.68031	4.68031	4.64422	4.92402	6.33157	6.0923	11.0397	14.8129	15.2089	4.76148	5.84898	8.97307	9.06069	5.56098	3.10656	9.74499	8.99447	8.0152	5.13817	4.61033	9.61127	9.14035	8.19864	11.7573	11.5611	9.66015	10.308	13.3051	13.1468	13.9676	14.1249	15.1914	14.6968	12.3947	6.47317	5.17751	3.39915	4.0457	2.42928	2.6229	8.78797
RAS_to_GAP	3.36743	4.64197	3.68837	3.72249	4.44055	4.63026	4.27323	4.03642	2.63204	2.63204	3.61401	3.83063	3.9383	4.28986	6.49572	7.46484	8.29484	3.764	4.64446	5.04429	4.47037	3.13733	1.69195	5.26034	6.45486	4.04221	4.04325	3.7431	8.24528	7.72291	3.95754	5.45056	5.73608	5.26379	5.14683	7.42284	6.97677	7.18033	6.34222	5.81784	5.32828	7.28122	2.73564	2.19666	2.88263	2.9595	4.76601	4.57561	9.80077
GEF_to_GAP	1.12428	1.24655	0.788961	0.781289	0.615302	0.566378	0.958123	0.8997	0.562364	0.562364	0.778174	0.777947	0.62201	0.704144	0.588398	0.503943	0.545395	0.79051	0.794063	0.562159	0.49338	0.564169	0.544638	0.5398	0.717647	0.504318	0.786905	0.811893	0.857876	0.844926	0.482707	0.463591	0.496152	0.544897	0.499303	0.557893	0.530684	0.514071	0.449008	0.38297	0.362547	0.587444	0.422611	0.42427	0.848044	0.731519	1.9619	1.74448	1.11525
hsCL_02	AUTONOMIC GANGLIA	BILIARY TRACT	BONE	BREAST	CENTRAL NERVOUS SYSTEM	ENDOMETRIUM	HAEMATOPOIETIC AND LYMPHOID TISSUE	KIDNEY	LARGE INTESTINE	LIVER	LUNG	OESOPHAGUS	OVARY	PANCREAS	PLEURA	PROSTATE	SALIVARY GLAND	SKIN	SMALL INTESTINE	SOFT TISSUE	STOMACH	THYROID	UPPER AERODIGESTIVE TRACT	URINARY TRACT
RAS	217.845	225.572	224.006	222.776	225.789	231.301	222.415	237.158	224.255	229.471	227.568	232.248	232.686	226.758	226.054	223.128	233.609	227.488	233.999	224.453	225.813	227.203	232.27	231.196
GEF	154.649	161.517	158.984	159.85	159.14	160.194	159.868	161.917	158.588	159.103	158.68	163.565	160.166	161.872	156.356	155.187	165.19	157.977	160.927	161.585	158.227	157.259	165.71	163.608
GAP	119.662	122.835	115.269	119.225	116.411	120.855	120.045	119.786	124.787	122.082	120.524	126.235	120.632	123.964	119.597	116.947	126.766	117.114	116.796	116.809	121.426	117.781	125.699	121.037
SPEARMAN CORR	0.576522	0.346087	0.478261
RATIOS
RAS_to_GEF	1.40864	1.39659	1.40898	1.39366	1.41881	1.44389	1.39124	1.46468	1.41408	1.44228	1.43413	1.41991	1.45278	1.40085	1.44576	1.4378	1.41418	1.44001	1.45406	1.38908	1.42715	1.44477	1.40167	1.41311
RAS_to_GAP	1.82051	1.83638	1.94333	1.86854	1.93959	1.91388	1.85277	1.97984	1.7971	1.87964	1.88816	1.8398	1.92889	1.82923	1.89013	1.90794	1.84283	1.94245	2.00348	1.92154	1.85968	1.92903	1.84782	1.91013
GEF_to_GAP	1.29239	1.3149	1.37925	1.34075	1.36705	1.32551	1.33174	1.35172	1.27087	1.30324	1.31659	1.29572	1.32772	1.3058	1.30736	1.32698	1.30311	1.34892	1.37785	1.38332	1.30307	1.33518	1.3183	1.35172
[truncated: 114 more columns]
