# Supplementary material for: Systems level expression correlation of Ras GTPase regulators
Source: Cell Commun Signal. 2018 Aug 15;16:46. doi: 10.1186/s12964-018-0256-8 (PMC6094892; doi:10.1186/s12964-018-0256-8)
Supplement: Supplementary file 9 — Gene expression correlations for random shuffled genes in cancer tissues and cell lines. (XLSX 613 kb) [file 12964_2018_256_MOESM9_ESM.xlsx]

## Sheet: Sheet1
Additional file 9. Spearman correlations (åGEF to åGAP) for random shuffled genes in cancer tissues and cell lines.
Ras: åGEF to åGAP
	hsCT_01	hsCT_02	hsCT_03	hsCL_02	hsCL_01
P-value	0.0639398	0.09016	0.506395	0.0110157	0.502104
real data	0.366357	0.243952	0.152515	0.478261	0.133738
SHUFFLED	0.0567595	-0.151613	-0.0595319	0.478261	0.102162
	-0.0237358	0.183468	-0.0927505	0.0373913	-0.0977117
	-0.00928793	0.270161	0.120031	0.00695652	0.0543439
	0.0464396	-0.164516	-0.157281	0.0617391	0.0143612
	-0.170279	0.0891129	-0.0691473	-0.026087	0.0733212
	-0.0361197	0.0689516	-0.045023	0.0695652	-0.0428786
	0.0691434	0.369355	0.0678754	0.216522	-0.0495068
	-0.0216718	0.113306	0.0459402	0.187826	0.030711
	0.345717	-0.199194	0.0348618	-0.17913	0.0993135
	0.118679	-0.0729839	-0.0200259	-0.101739	0.174339
	0.178535	0.383065	0.0467383	-0.531304	0.0234909
	0.0918473	0.283468	-0.15031	0.0582609	-0.067916
	-0.256966	0.128629	-0.128355	0.153913	0.0675136
	0.24871	0.152419	0.0294695	-0.266087	-0.0600253
	0.393189	-0.135081	0.00704662	-0.28087	-0.0105184
	-0.281734	-0.00120968	-0.0298879	-0.134783	0.0166338
	0.320949	0.2625	-0.0215888	-0.086087	0.0933954
	-0.232198	-0.180242	-0.204626	-0.32	0.00306163
	-0.0134159	-0.132661	0.028059	-0.0330435	-0.0115284
	0.0423117	0.377419	-0.00635388	-0.0252174	-0.00853784
	-0.128999	-0.0778226	0.0338227	-0.121739	0.122102
	0.244582	0.00120968	0.0111643	0.00956522	-0.147937
	-0.201238	0.353226	-0.0291009	-0.181739	-0.0875247
	-0.298246	0.321774	-0.173237	-0.153913	0.162172
	-0.116615	0.116532	-0.106353	0.315652	0.116081
	-0.0546956	-0.256855	0.0164458	0.246087	0.094729
	-0.199174	-0.120968	0.00987303	-0.0191304	0.0151188
	-0.486068	0.0334677	0.00104743	0.0330435	-0.158218
	0.182663	0.236694	-0.00191475	0.0626087	0.136834
	0.401445	-0.192742	0.0169363	0.246957	-0.0492622
	-0.209494	-0.1	-0.0983535	0.00956522	-0.0124753
	0.370485	0.0120968	-0.0528067	-0.04	0.0847392
	0.331269	0.224194	-0.0247449	0.0478261	0.121723
	0.0485036	-0.189516	0.00838501	-0.255652	0.0468397
	-0.108359	0.0612903	0.170981	-0.238261	0.0686183
	-0.0526316	-0.154032	0.0238832	-0.0165217	-0.0545964
	-0.0939112	0.0387097	-0.0137607	0.0973913	0.136353
	0.102167	-0.169758	0.0382009	-0.138261	-0.00286436
	-0.473684	-0.0415323	-0.033407	0.00173913	-0.0425866
	0.0299278	-0.16371	0.00998664	0.0582609	0.140701
	-0.27967	0.204839	-0.000105298	0.14	-0.110818
	0.486068	-0.0447581	0.0666257	0.215652	-0.0389805
	-0.211558	0.295565	-0.111258	0.302609	-0.0970804
	-0.0526316	-0.0790323	-0.0714583	-0.142609	0.0525053
	0.254902	0.141129	-0.00955437	0.0113043	-0.0193719
	-0.556244	-0.157661	-0.0818051	-0.105217	-0.00654147
	-0.0278638	0.190726	0.0791727	-0.0226087	-0.180076
	-0.0712074	-0.0689516	0.0974612	-0.20087	-0.0337095
	-0.213622	0.335887	0.123303	0.233043	0.135209
	-0.607843	-0.150403	-0.0577003	0.0878261	-0.0290223
	-0.0196078	0.0419355	0.0226002	-0.217391	-0.0508325
	-0.0794634	0.103226	-0.165065	-0.0026087	0.122378
	0.223942	0.0237903	-0.0228911	0.00782609	-0.0580999
	0.339525	0.0866935	-0.0282253	-0.21913	-0.0765722
	0.186791	-0.0568548	0.00558354	0.0269565	0.0660065
	0.320949	0.19879	-0.0326755	-0.237391	-0.00389805
	0.0670795	0.117742	-0.0200481	0.115652	0.0886057
	-0.345717	-0.221371	0.0458405	0.353043	0.0239486
	-0.0877193	0.0229839	0.00851248	-0.0913043	0.0521976
	-0.0835913	-0.0677419	-0.00107237	0.226087	-0.00620216
	0.137255	0.0366935	0.0561208	-0.115652	-0.00126253
	-0.170279	0.152419	-0.0732733	0.270435	0.127673
	0.234262	-0.058871	-0.0139187	-0.18087	0.0798232
	-0.151703	0.0959677	0.0744288	-0.330435	0.0702123
	-0.133127	-0.0580645	0.0251744	0.0913043	-0.11399
	0.0381837	0.235484	0.0221208	-0.25913	-0.181954
	-0.384933	-0.337097	-0.0221901	0.222609	-0.120145
	-0.0629515	0.202016	0.176728	-0.107826	-0.0473921
	-0.0753354	-0.136694	0.110227	-0.046087	0.18541
	-0.166151	0.249597	-0.00963473	0.113043	0.0571767
	-0.0629515	-0.329839	-0.0726609	0.0443478	-0.0600884
	0.356037	0.0556452	-0.0124916	-0.0721739	0.0446619
	-0.126935	-0.0169355	-0.0403484	-0.146957	-0.0464925
	-0.273478	-0.12621	0.067238	0.00869565	0.0288803
	0.188854	0.172177	-0.0276683	0.0808696	-0.0405034
	0.0939112	0.0447581	0.00520392	0.114783	0.177432
	0.351909	0.171371	0.0540592	-0.137391	-0.0271522
	0.205366	-0.00403226	-0.00189259	0.104348	0.0186775
	0.201238	-0.147984	0.0478688	0.306087	-0.0965359
	-0.323013	0.104839	0.0403872	0.0704348	0.302983
	-0.263158	0.14879	0.0645474	0.191304	0.0467766
	-0.267286	-0.181048	0.111258	-0.126957	-0.0148426
	-0.331269	0.0165323	0.0818689	-0.117391	0.111915
	-0.374613	0.155645	0.0188843	0.026087	0.0532707
	-0.0423117	-0.302419	0.0575839	0.0834783	0.0136037
	0.240454	-0.157661	-0.0656752	-0.266087	-0.106226
	-0.30031	-0.2	-0.0802451	-0.026087	-0.0466425
	-0.0608875	-0.116532	-0.174345	-0.413913	0.11575
	0.267286	-0.0866935	-0.0279094	-0.123478	0.0555748
	0.139319	0.297984	0.117897	0.192174	-0.0316184
	0.151703	0.206452	0.00911378	0.12087	0.140511
	0.126935	-0.254435	0.0397997	0.405217	-0.144512
	-0.133127	0.0282258	-0.0641622	-0.00608696	0.079626
	0.00103199	-0.122177	0.0453445	-0.181739	0.0498303
	0.364293	0.13871	0.0403539	-0.232174	-0.0176044
	0.232198	0.122177	0.00123309	-0.0495652	0.0249033
	0.159959	0.0266129	-0.027854	-0.0113043	-0.0219837
	-0.0712074	-0.0806452	-0.00286243	0.249565	0.0246903
	-0.0980392	0.00282258	-0.0307109	0.0226087	0.119088
	-0.576883	0.462903	-0.0434463	0.194783	-0.030056
	-0.0773994	-0.220565	0.0584346	-0.226957	-0.042484
	-0.0505676	-0.204032	-0.123057	-0.0547826	0.0133118
	-0.316821	-0.0887097	0.00473285	0.575652	0.0973013
	0.0175439	-0.0189516	0.0454442	0.0947826	0.0141403
	0.0443756	0.272177	-0.105347	-0.257391	0.0206581
	-0.213622	0.120161	0.0159221	-0.270435	-0.068279
	-0.0361197	0.136694	-0.174162	-0.1	0.149081
	-0.195046	0.00766129	-0.0336481	-0.211304	-0.0173913
	0.308566	-0.0701613	0.0414845	0.0295652	-0.0908309
	-0.168215	0.156855	0.0545913	-0.245217	0.063292
	0.570691	-0.233065	0.0319634	0.208696	-0.0735422
	0.395253	0.0360923	0.159033	-0.0295652	-0.00804072
	-0.102167	-0.256452	0.0930082	0.192174	-0.125661
	-0.0464396	-0.197984	0.023002	-0.0269565	-0.0284621
	0.323013	-0.103226	0.138804	-0.230435	-0.00686499
	-0.353973	0.115726	0.0720956	-0.14087	0.0540835
	0.337461	-0.205242	0.103208	0.233043	-0.0312239
	0.484004	0.108468	0.0592354	-0.236522	0.0383256
	-0.00309598	-0.0758141	0.09704	-0.312174	-0.178332
	0.188854	-0.00967742	0.047201	0.110435	0.236882
	0.128999	-0.0778226	-0.0405728	0.193043	-0.075578
	0.168215	0.182258	-0.00421467	-0.0321739	-0.00370867
	-0.0670795	0.0850892	-0.0491463	0.207826	-0.0855204
	-0.0732714	0.0100806	-0.0840136	-0.27913	0.129725
	0.124871	0.121371	0.0562705	0.308696	-0.0663852
	-0.0897833	0.0439516	-0.0686402	0.284348	0.137876
	-0.572755	0.165323	-0.224439	-0.409565	0.00178332
	0.329205	-0.124597	-0.0250913	-0.0704348	0.0667166
	-0.298246	0.0225806	0.0135307	-0.0130435	0.13397
	0.263158	0.0657258	-0.105101	0.0669565	-0.0101239
	-0.380805	0.0237903	0.0487445	0.263478	0.0485994
	0.246646	0.0971774	-0.0502103	-0.11913	-0.115995
	0.430341	-0.342339	0.05555	0.291304	-0.0763908
	0.0237358	-0.0770161	0.108756	-0.326087	0.0111023
	-0.28999	0.000806452	-0.0960813	0.405217	-0.0760041
	-0.170279	0.314919	0.0175099	0.536522	-0.0125385
	-0.141383	-0.178629	-0.0276184	0.256522	0.0215261
	-0.114551	-0.0782258	0.0722508	0.0843478	-0.0974907
	0.0877193	-0.148387	-0.078261	-0.42087	-0.0315395
	-0.178535	-0.021371	0.0703138	0.23913	-0.0312791
	-0.122807	-0.210887	0.0955576	-0.278261	-0.09682
	-0.333333	-0.033871	-0.00524548	0.337391	-0.0976801
	-0.250774	-0.294355	-0.0487694	0.113913	0.0210684
	0.174407	-0.0419355	-0.036541	-0.231304	-0.0186223
	0.195046	0.271371	0.134374	-0.262609	0.0702596
	0.190918	0.124194	-0.0243986	0.442609	0.0291959
	0.00103199	0.0665323	-0.0320964	-0.24	-0.0256372
	0.273478	0.147581	-0.212188	-0.0156522	0.00583129
	-0.0691434	-0.210707	0.132506	-0.0782609	-0.052166
	0.0423117	0.0391129	0.0181112	0.143478	-0.0212972
	0.386997	0.112097	-0.000105298	-0.16087	0.0284858
	0.0712074	0.0754032	-0.00417865	0.0026087	0.110905
	0.0773994	0.152823	0.00614605	0.506957	0.0833189
	0.221878	-0.0939516	-0.0646278	0.217391	-0.0327705
	-0.0650155	-0.0810484	-0.0495924	-0.132174	0.0594413
	0.124871	-0.123387	-0.021392	-0.271304	0.0185118
	0.339525	-0.168548	0.0900738	0.103478	-0.0786396
	-0.314757	0.178629	0.038018	0.00347826	0.157579
	0.568627	0.107661	-0.167648	-0.172174	-0.046674
	0.386997	-0.0258065	-0.165932	0.00956522	0.00303795
	-0.316821	-0.160484	-0.0789926	0.086087	-0.00121518
	-0.261094	0.191129	-0.0629873	0.46	0.235122
	0.151703	-0.075	-0.0949008	-0.000869565	0.205374
	-0.479876	-0.137903	0.0039348	-0.111304	0.086057
	0.271414	0.0383065	-0.0593961	0.132174	0.0376549
	-0.0980392	0.040125	-0.177997	-0.0626087	-0.0417896
	-0.128999	-0.336526	-0.027962	-0.114783	0.0142666
	-0.00722394	0.0112903	-0.0750578	0.206087	-0.0519214
	-0.550052	0.0604839	0.017036	0.105217	0.0627239
	0.285862	0.0552419	-0.0800843	0.252174	0.120437
	0.413829	0.101613	0.0681525	-0.114783	0.161114
	-0.424149	0.0641129	-0.0148109	-0.16	0.00686499
	-0.143447	-0.208065	0.179873	0.218261	-0.11631
	-0.0464396	-0.14879	0.0125027	-0.261739	-0.080344
	0.345717	-0.268145	-0.00401239	-0.393043	0.0791683
	0.0154799	-0.0350806	0.0728576	0.0165217	0.0259923
	0.353973	0.0689516	-0.0225836	-0.256522	-0.0602856
	0.417957	0.286694	-0.0549099	0.053913	0.140204
	0.0835913	-0.170565	-0.0163405	-0.130435	0.102904
	0.145511	-0.170565	-0.0719016	-0.187826	0.153728
	0.234262	-0.0471774	-0.0749691	-0.0504348	-0.072974
	-0.116615	-0.0596774	0.0475446	-0.0217391	-0.0604514
	0.23839	-0.140323	-0.0106711	0.0765217	-0.0190247
	-0.329205	-0.27379	-0.0659468	0.284348	0.102541
	-0.174407	-0.0391129	0.0347371	0.408696	-0.0193798
	0.0918473	0.134274	0.0608925	0.0278261	-0.101973
	-0.407637	0.227419	0.0441003	-0.0913043	0.0583287
	-0.205366	0.345161	-0.0519006	-0.113913	-0.0161446
	-0.143447	-0.291935	-0.0376854	-0.0643478	-0.119924
	-0.405573	-0.131452	-0.0695352	-0.0826087	-0.0256293
	0.00928793	-0.34879	0.0289374	0.262609	-0.0338909
	-0.0423117	-0.177823	0.0242351	-0.182609	-0.0176517
	-0.273478	-0.0157258	-0.0613968	-0.121739	0.0134301
	-0.00103199	-0.470565	0.122791	0.316522	-0.032731
	0.624355	0.0358871	-0.0893007	0.12	0.00525527
	-0.0443756	-0.0318548	-0.070034	-0.274783	0.0373945
	0.164087	-0.0645161	0.0151213	0.0973913	-0.218125
	-0.356037	0.0875	0.0934765	-0.434783	0.0623451
	-0.240454	-0.156048	0.0191337	-0.401739	0.129875
	-0.00103199	0.0354839	0.0683492	0.0834783	0.0985007
	0.395253	0.166129	0.0682023	-0.0930435	0.00398485
	0.201238	0.0415323	-0.0987525	-0.244348	-0.0928509
	-0.157895	0.0375	0.0818218	0.136522	0.0664484
	0.110423	-0.0907258	0.0874857	0.233043	0.0416318
	-0.149639	-0.130645	-0.024357	-0.314783	0.135832
	0.343653	-0.220968	0.0803698	-0.222609	-0.0589126
	-0.174407	0.225	-0.0624941	0.135652	-0.0903969
	0.234262	-0.0471774	-0.132489	0.41913	0.0203346
	-0.00103199	-0.518145	-0.00487417	0.126957	0.17295
	-0.205366	0.205645	-0.0431498	0.0365217	0.0699755
	-0.172343	0.0189516	0.1293	-0.15913	-0.0694863
	-0.166151	-0.0197601	0.0588419	-0.0669565	0.0431547
	0.0773994	-0.397581	0.0319966	0.214783	-0.0536258
	0.0732714	-0.0262097	-0.0923377	0.111304	0.0129172
	0.395253	-0.213306	0.0139713	-0.248696	0.176572
	0.133127	-0.0197581	0.0175958	0.161739	0.0692496
	-0.234262	-0.0524194	0.088389	0.165217	0.0824193
	-0.0608875	0.205645	0.027527	-0.417391	-0.0477551
	0.244582	-0.0725806	-0.11419	0.181739	0.0213525
	-0.0546956	-0.128629	0.0308245	-0.417391	-0.121984
	-0.162023	-0.390323	0.0112779	0.267826	0.0175491
	-0.256966	-0.0274194	0.0262274	-0.173043	0.111592
	0.126935	-0.00685484	0.109412	0.206087	0.0733528
	-0.166151	0.2875	-0.0612361	-0.343478	-0.00254083
	0.102167	0.120161	0.0332048	-0.170435	-0.0703227
	-0.0567595	-0.257661	0.093507	0.053913	0.0952497
	0.0237358	0.147984	-0.0205774	0.106087	-0.0964965
	-0.281734	-0.110887	-0.0884029	0.133043	0.063876
	0.0216718	-0.220565	0.0364828	-0.174783	0.0252269
	-0.0753354	-0.237903	-0.123068	0.323478	0.106668
	0.178535	-0.245161	-0.0295914	0.0165217	0.0831137
	-0.252838	0.54879	-0.0651737	0.141739	0.199684
	0.242518	-0.276613	665037	-0.046087	-0.0412215
	0.339525	-0.160081	0.159681	0.166087	-0.00785923
	0.178535	-0.179435	-0.0315117	0.417391	-0.0263079
	0.304438	0.167742	0.0120871	0.348696	0.221139
	-0.362229	-0.205242	-0.00681663	-0.332174	0.0322576
	0.0877193	-0.0677419	-0.047359	-0.0147826	0.191123
	0.106295	-0.00443548	0.0283971	-0.327826	-0.0163971
	0.0134159	0.0947581	0.102754	0.0434783	-0.0626213
	0.223942	0.193971	0.0785381	0.0591304	-0.132147
	-0.0237358	0.00927419	0.0203169	-0.19913	0.201775
	-0.211558	0.153226	0.074487	0.0817391	-0.0029117
	-0.192982	0.111694	-0.0354991	0.0391304	0.0951945
	-0.0546956	0.153226	0.265064	0.242609	0.0158447
	-0.100103	-0.133468	0.0383089	0.0191304	0.0174308
	-0.00103199	0.191129	0.0518729	0.158261	0.0244457
	0.504644	-0.123387	-0.089176	0.413043	-0.108372
	-0.236326	0.175806	0.0212369	-0.117391	-0.179665
	-0.393189	-0.154032	0.0575063	0.271304	-0.0433836
	-0.0175439	0.0556452	0.115473	-0.214783	-0.0827034
	-0.0381837	-0.216935	-0.0235312	0.249565	0.0652884
	0.0670795	-0.304839	-0.104527	0.146087	-0.0989821
	0.275542	0.15	0.0147223	0.0982609	-0.0362582
	-0.265222	0.251613	0.0538597	0.0826087	0.0508956
	0.0526316	0.0762097	0.0624442	-0.0495652	-0.0951393
	0.174407	0.021371	0.100856	-0.0921739	0.0871459
	-0.157895	-0.0528226	0.112056	0.0173913	0.0570189
	0.420021	0.071371	-0.0407197	-0.0826087	0.0890239
	-0.0897833	0.285887	-0.0426677	0.0652174	0.233899
	0.192982	0.220968	-0.0225254	-0.446957	0.0507457
	-0.118679	0.161694	-0.0990656	-0.192174	-0.12185
	0.128999	-0.11129	0.0472592	-0.306087	-0.0328651
	0.213622	0.0891129	-0.00146585	-0.126087	-0.0253531
	-0.215686	-0.158871	-0.0363609	-0.0269565	-0.0762724
	-0.145511	-0.0399194	-0.169041	-0.0669565	0.0653752
	-0.00103199	-0.222984	-0.0368348	-0.0721739	-0.109374
	-0.172343	-0.189516	-0.0256704	0.25913	0.050651
	-0.133127	-0.143548	0.0493929	-0.0417391	-0.0486783
	0.401445	-0.196774	0.0737776	0.248696	0.150493
	-0.578947	0.200403	0.027588	0.201739	-0.0736921
	-0.558308	0.0693548	0.0301428	-0.0730435	0.222615
	0.353973	-0.192339	-0.0306998	0.0226087	0.208964
	0.0691434	0.27379	0.0287102	-0.170435	0.0425708
	-0.221878	0.127016	0.0530478	0.224348	0.107954
	-0.0877193	-0.0262097	-0.0243598	-0.313043	-0.0457192
	-0.0835913	-0.174194	0.0600224	0.0165217	-0.078182
	-0.366357	-0.215323	-0.072672	0.230435	-0.0670559
	0.100103	-0.225806	-0.12332	0.107826	0.0581315
	0.27967	0.207258	-0.103258	-0.334783	-0.0366922
	0.0361197	-0.194355	0.0531725	-0.10087	-0.140638
	0.195046	-0.356048	-0.0155868	-0.387826	-0.00829322
	0.242518	-0.188306	0.0270255	0.0313043	-0.016618
	-0.139319	0.0810484	0.112923	0.247826	-0.0560088
	-0.00103199	0.204032	-0.0697486	-0.129565	-0.179681
	0.54386	0.11129	0.0123281	-0.11913	0.0447171
	-0.192982	0.13629	-0.0377104	-0.309565	0.0631027
	-0.124871	0.0282258	-0.0885109	0.291304	0.0719403
	0.232198	0.0641129	0.109149	-0.293913	0.0840922
	0.304438	0.106855	-0.0428173	-0.0417391	0.133512
	0.246646	-0.0608871	-0.0300652	-0.217391	0.212262
	-0.19711	-0.418952	0.0847341	0.224348	-0.102888
	-0.131063	0.0116935	-0.0721344	-0.111304	0.185781
	0.0959752	0.0116935	0.071328	0.218261	-0.0538389
	-0.0546956	-0.0233871	0.0781807	-0.146957	-0.00267498
	0.0753354	0.00887097	0.196912	-0.0565217	-0.0349641
	0.170279	0.0366935	0.10371	-0.0208696	-0.200395
	-0.0773994	0.0927419	-0.0256926	0.33913	0.145995
	-0.545924	-0.0399194	0.00642869	0.0486957	-0.136953
	-0.211558	0.0403226	0.0472426	-0.222609	0.0564586
	0.294118	-0.0173387	-0.0749026	0.18	0.0612878
	-0.00722394	-0.104032	0.0192889	0.0652174	-0.0576659
	-0.137255	0.299597	0.0309686	0.303478	0.151117
	-0.430341	0.0516129	-0.0765125	-0.136522	0.0377417
	-0.47162	0.292742	-0.027599	0.0573913	0.0661564
	0.00722394	0.0391129	-0.0373197	-0.0130435	0.202817
	-0.234262	-0.0842742	-0.0312401	-0.226957	-0.148102
	0.0588235	0.142339	0.0144562	0.265217	0.0654857
	-0.0877193	0.0903226	-0.0504098	-0.0921739	0.173274
	0.0773994	0.0504032	-0.0968655	0.153043	-0.128675
	-0.236326	-0.0306452	0.0999496	-0.195652	0.116847
	0.143447	-0.0637097	0.03763	0.145217	-0.0923065
	-0.591331	0.00927419	-0.122544	-0.309565	-0.0644835
	-0.205366	-0.102016	-0.0668196	0.08	-0.0475499
	-0.261094	0.303629	0.0789011	-0.033913	-0.0247061
	-0.174407	0.107258	-0.118335	-0.238261	-0.0471001
	0.323013	0.170565	-0.0933823	-0.341739	-0.0823641
	-0.124871	0.0778226	-0.0793029	0.291304	0.0286041
	-0.0650155	0.0895161	-0.0882588	0.0869565	0.0699361
	-0.184727	0.342742	0.091221	0.177391	0.0595123
	0.100103	0.201613	-0.122048	0.14087	0.0979247
	0.302374	0.332661	0.0133257	0.0565217	0.0389805
	0.0485036	-0.0379032	-0.0186931	-0.184348	-0.10389
	0.184727	-0.143952	-0.124235	-0.302609	0.00738578
	-0.254902	0.0858871	0.0765264	-0.267826	-0.208609
	-0.273478	-0.217339	-0.0299073	0.123478	-0.125124
	-0.246646	-0.1875	0.0595957	-0.0713043	-0.00244615
	-0.535604	0.046371	0.03515	-0.221739	-0.0196007
	-0.168215	-0.252823	0.117947	0.0686957	0.182719
	0.465428	0.11371	6.09618e+06	0.0330435	-0.00269076
	-0.0278638	-0.339516	-0.0793777	0.105217	0.212854
	0.0918473	-0.152419	-0.0949368	-0.0113043	0.016618
	-0.298246	-0.0955645	-0.00716578	0.22	0.0413477
	0.182663	-0.182258	-0.0576199	0.236522	-0.09581
	0.0691434	-0.102016	-0.0359841	0.143478	-0.0854809
	0.172343	0.352823	0.129743	0.0669565	-0.018133
	-0.70485	-0.127016	0.0292977	-0.0982609	0.0176438
	-0.190918	0.205242	0.160936	0.0782609	0.0164918
	-0.145511	-0.00483871	0.0487251	-0.144348	-0.00416634
	0.0154799	-0.22379	-0.0882976	0.326087	0.00699124
	-0.0134159	0.0467742	0.0733148	0.207826	0.102565
	0.0278638	0.219355	0.0186488	-0.143478	0.0433678
	-0.384933	0.271774	0.106567	0.238261	1.57816e+06
	0.170279	-0.000806452	0.0694576	-0.286087	-0.0104158
	-0.143447	-0.146371	-0.0203474	-0.231304	-0.129235
	0.128999	0.258871	0.0113472	-0.153043	0.136037
	-0.104231	0.0774194	0.0169307	-0.0217391	-0.0297088
	-0.366357	0.154435	0.0626493	0.216522	0.0120019
	-0.426213	0.219758	0.0989215	0.176522	-0.076659
	0.0237358	0.22379	-0.0735282	-0.293913	-0.0279492
	-0.333333	-0.17621	-0.108238	0.25913	0.0621715
	0.0402477	0.0693548	-0.0603743	0.132174	0.0680028
	0.133127	-0.162097	0.0758447	0.250435	-0.10894
	-0.172343	0.180242	-0.0429864	0.209565	-0.169542
	0.131063	0.0689516	0.0451754	0.192174	-0.0119467
	-0.28999	0.0975806	0.0136083	-0.0113043	0.0134617
	0.327141	0.137903	-0.107994	-0.4	-0.112247
	-0.28999	0.0858871	0.0770945	-0.00782609	-0.241782
	-0.267286	-0.1375	0.0358039	0.175652	-0.0996212
	0.182663	0.0705645	-0.0458987	-0.0547826	0.213541
	0.267286	0.0245968	0.00301484	0.112174	0.0828217
	0.155831	0.147581	-0.018973	-0.166087	-0.0113864
	-0.172343	-0.141935	-0.0741046	0.165217	0.0513138
	-0.31063	-0.422177	0.0036771	-0.135652	-0.0319893
	0.0546956	-0.220565	0.14712	0.101739	-0.161004
	0.106295	0.235887	0.150237	-0.06	-0.0621873
	0.112487	0.157258	-0.122528	-0.262609	-0.222536
	-0.153767	-0.273011	0.110452	-0.0208696	-0.117691
	-0.223942	-0.0903226	0.00185379	-0.101739	0.146903
	0.213622	-0.227016	0.163402	0.142609	0.0661958
	-0.244582	0.0641129	-0.056639	0.113043	0.0202872
	0.170279	0.0415323	-0.0708542	0.0956522	0.0667877
	0.0526316	0.125	-0.118479	-0.225217	-0.141742
	-0.420021	-0.279435	0.092515	-0.121739	-0.162211
	-0.122807	0.236694	0.0417976	-0.066087	0.203859
	-0.124871	0.12379	-0.141029	0.113043	-0.00841158
	-0.195046	0.21129	-0.0302259	-0.250435	0.0685394
	-0.0794634	0.210484	0.0633116	0.117391	0.108412
	0.182663	0.195968	-0.0133534	0.27913	0.081283
	-0.0134159	0.380645	0.0751021	-0.14087	-0.0341987
	-0.21775	-0.249622	-0.105652	0.522609	-0.0938294
	-0.366357	-0.0830645	0.0243764	0.14087	0.0514243
	-0.374613	0.0475806	-0.0203668	-0.0678261	0.0195534
	-0.281734	0.0592742	-0.0527264	-0.530435	-0.0275073
	0.395253	0.0112903	-0.0181001	-0.404348	0.0877772
	-0.159959	0.206452	0.0635609	-0.12087	-0.0379942
	0.0629515	0.260887	-0.0733675	-0.00173913	-0.0473526
	-0.448916	0.283065	-0.0576338	-0.0973913	-0.0648386
	-0.0629515	0.26371	0.0355102	0.44	0.102044
	-0.343653	0.0350806	0.0910436	-0.122609	0.0344828
	0.351909	0.225403	-0.161629	0.186957	0.121345
	-0.411765	-0.179839	0.0639406	-0.165217	0.0375128
	-0.192982	0.192742	0.103901	-0.301739	-0.0518267
	0.0856553	0.147984	0.00152959	-0.394783	-0.105247
	-0.153767	0.0362903	-0.0270199	-0.0173913	0.122623
	-0.457172	0.183065	0.105267	0.334783	-0.072974
	0.168215	0.0975806	0.000382396	0.149565	-0.195289
	0.104231	-0.346774	0.14835	-0.313043	-0.0121597
	0.333333	-0.247581	0.049404	0.425217	0.0524185
	-0.164087	0.103629	0.175767	-0.0773913	0.116555
	0.0423117	-0.111694	-0.0430335	-0.174783	-0.0251637
	-0.137255	-0.100403	0.0177371	-0.0791304	0.160317
	0.166151	0.0419355	-0.0242046	0.133043	0.0376075
	0.0567595	0.0302419	0.0387661	0.163478	-0.0264657
	0.00928793	-0.138306	0.0817303	0.137391	-0.129425
	0.287926	-0.0943548	0.123567	0.30087	0.0866251
	-0.0505676	-0.169758	-0.00459153	-0.418261	-0.104924
	0.331269	-0.243952	-0.0211039	0.0434783	-0.018859
	0.22807	0.00604839	-0.11312	0.0434783	0.152624
	-0.275542	-0.143145	0.087591	0.473043	0.061414
	0.362229	0.0758065	0.0295221	-0.252174	-0.0147242
	0.0526316	-0.167742	-0.0910796	0.0530435	-0.0900024
	-0.0856553	0.137097	-0.0105381	0.126957	-0.0578632
	0.345717	-0.00846774	0.0233816	0.106087	0.01893
	-0.100103	0.0693548	0.0913235	-0.418261	0.00815908
	-0.0216718	0.116129	-0.125867	0.324348	-0.05679
	-0.30031	-0.075	0.0418253	0.357391	0.166772
	-0.166151	0.0987903	-0.0632534	0.146087	-0.00317999
	0.254902	-0.234677	0.0551676	-0.155652	-0.0700308
	0.360165	-0.178226	0.0718074	-0.0686957	0.246603
	0.168215	0.328226	-0.0522525	0.114783	0.232187
	-0.128999	0.142339	-0.00706879	0.0156522	0.158944
	0.128999	-0.110081	-0.0936927	0.0426087	0.0203898
	-0.166151	-0.172581	-0.0136721	-0.0026087	0.0677424
	-0.114551	-0.142339	-0.083246	0.213043	-0.0542886
	-0.00515996	0.170161	0.0924319	-0.387826	-0.0260475
	-0.0815273	-0.124194	0.0524992	-0.256522	-0.00447408
	-0.211558	-0.141129	-0.0471151	-0.026087	-0.0309082
	-0.149639	0.000403266	-0.139766	-0.0756522	-0.0945238
	-0.162023	0.142555	-0.00823815	0.0617391	-0.00976091
	0.203302	-0.16129	-0.0661768	0.418261	0.0280044
	-0.22807	0.368548	-0.0423019	-0.08	-0.103125
	-0.0629515	0.100403	-0.0278401	0.0382609	-0.0249112
	-0.234262	-0.102419	-0.0852633	0.137391	0.000773298
	-0.164087	0.146774	-0.00134947	0.0695652	-0.277298
	-0.172343	0.222984	0.0857954	-0.448696	-0.12267
	0.147575	-0.372581	0.095879	0.110435	0.0990452
	0.265222	-0.102419	-0.0203779	-0.0634783	-0.0625187
	0.356037	0.00120968	-0.0523578	-0.116522	-0.0420027
	0.0237358	0.171774	-0.0996725	-0.151304	-0.12413
	-0.263158	-0.382258	-0.0467494	-0.488696	-0.117857
	-0.0835913	0.0520161	-0.00289568	-0.383478	0.00456877
	0.287926	-0.0100806	-0.00187319	0.40087	-0.0491675
	0.00309598	0.0427419	0.0222926	0.0852174	-0.136203
	0.0650155	0.104435	-0.00829911	-0.102609	0.00998185
	-0.221878	-0.0641129	-0.120732	0.158261	-0.0254715
	0.213622	-0.0633065	-0.0250414	-0.0278261	0.0914701
	-0.285862	-0.0774194	0.108127	-0.00608696	-0.0711434
	-0.124871	0.00725806	-0.0806829	0.0408696	-0.0366527
	-0.306502	-0.270968	0.0171801	0.182609	-0.0502012
	0.213622	-0.00524194	-0.0408305	-0.0469565	0.126087
	0.139319	0.340726	0.146308	-0.0269565	-0.0313659
	0.131063	-0.287097	-0.00837393	0.235652	0.0726111
	0.422085	0.00645161	0.106204	0.116522	0.00875878
	0.157895	-0.041129	-0.137491	0.366957	-0.00970567
	0.380805	0.0540323	-0.0320853	0.0486957	-0.218851
	0.473684	0.396774	-0.108559	-0.158261	0.0876904
	-0.122807	0.220565	0.0902289	-0.04	-0.223388
	-0.0835913	-0.0342742	-0.135305	-0.221739	0.045956
	-0.0670795	0.00806452	0.0603743	-0.351304	0.163552
	-0.308566	0.122581	-0.121677	0.381739	-0.127144
	0.72549	0.195161	-0.0688203	-0.235652	-0.0330072
	-0.0526316	-0.120565	-0.0669055	0.0730435	-0.0735974
	-0.49226	0.155242	0.0393092	-0.0504348	-0.0107394
	-0.0175439	0.252016	-0.00211426	0.0730435	0.0521502
	-0.100103	0.271774	-0.0298934	0.0104348	-0.0311844
	0.327141	0.317742	0.104702	-0.0365217	-0.100829
	-0.232198	0.113306	-0.0045084	0.192174	0.0934033
	-0.190918	-0.255242	-0.0147223	0.105217	0.0702202
	0.0959752	-0.00362903	-0.118967	-0.146087	0.0121676
	-0.162023	-0.0455645	-0.0420636	0.0547826	0.0358005
	0.252838	-0.0616935	-0.104996	-0.0026087	0.0578395
	-0.0650155	0.00483871	-0.00253268	-0.0469565	0.242587
	-0.100103	0.471774	0.0705715	0.0973913	-0.0406534
	0.475748	0.0782258	-0.0611419	0.354783	0.155804
	-0.110423	-0.0137097	-0.0237973	-0.0278261	-0.0470607
	-0.358101	0.122984	0.0452835	0.0434783	-0.00422157
	-0.155831	0.0314516	-0.0540565	-0.0904348	-0.0217391
	0.0980392	-0.120565	0.134083	0.0565217	-0.156987
	0.0732714	0.259274	-0.0878237	0.193913	0.0332912
	0.0588235	0.0185484	-0.18738	-0.0226087	-0.0975302
	-0.242518	0.174597	0.00681663	-0.101739	0.0158921
	0.166151	-0.207258	0.0461425	-0.0521739	-0.115829
	0.302374	-0.142742	-0.0255374	-0.0426087	-0.0792235
	-0.236326	0.112097	-0.0835065	0.174783	-0.0342618
	0.23839	-0.167339	-0.0115245	-0.243478	0.0121992
	0.223942	-0.0193548	0.0990268	-0.150435	0.0183619
	0.0897833	-0.167742	-0.0923266	0.046087	-0.158802
	-0.0257998	0.00524194	-0.0329637	-0.0826087	-0.00422157
	-0.126935	0.244355	0.0547215	0.0965217	0.221305
	0.170279	0.156048	0.00630954	-0.0730435	-0.0158368
	-0.0423117	-0.216532	-0.0482873	-0.170435	-0.0132644
	0.219814	0.161694	0.187128	0.0121739	-0.065249
	0.126935	-0.145968	-0.0927561	0.0330435	-0.142129
	0.263158	-0.151613	-0.0777512	-0.225217	0.114109
	0.0134159	-0.111694	-0.129821	0.101739	-0.0130829
	-0.397317	0.164516	0.00383228	0.0495652	0.0464215
	0.112487	0.433468	0.0230491	-0.0486957	0.162456
	-0.190918	-0.394355	-0.033565	-0.226957	-0.0730056
	0.19711	-0.0298387	0.0458432	0.418261	-0.0182435
	0.137255	-0.337097	0.0902123	0.224348	-0.0495621
	-0.442724	-0.133065	-0.0117739	0.06	-0.0222047
	0.281734	0.360887	0.0482263	0.22	-0.0468792
	-0.374613	-0.303226	0.103616	0.209565	-0.0837765
	-0.25903	0.0625063	-0.0624775	0.0756522	0.0711907
	-0.00515996	-0.193145	0.0410079	-0.0373913	0.105823
	0.143447	0.0693548	-0.0437816	0.564348	0.000883769
	-0.126935	-0.393548	0.000809129	0.0886957	-0.017344
	0.0815273	0.0342742	0.118421	0.0643478	0.0988164
	-0.20743	0.0919355	-0.0909217	0.521739	0.122378
	0.0381837	0.114516	-0.0436486	0.0826087	-0.140267
	-0.00309598	0.0504032	0.0549099	-0.275652	0.170307
	-0.19711	-0.373387	-0.079677	0.122609	-0.0790499
	0.0319917	-0.0935484	0.0365909	0.286087	0.203622
	-0.0629515	-0.00362903	-0.00405396	-0.0304348	0.0226466
	-0.0134159	-0.0431452	-0.0977743	0.0704348	-0.0651622
	0.180599	-0.135081	0.0621533	-0.246957	-0.03483
	-0.653251	-0.329839	-0.119873	0.0156522	-0.0452537
	0.168215	-0.0959677	-0.0201756	0.484348	0.13558
	0.164087	0.122581	0.105749	0.0321739	0.185244
	-0.0856553	-0.205242	-0.0519145	-0.174783	0.0300087
	-0.415893	-0.229435	0.0648605	0.11913	-0.0604435
	-0.234262	-0.150403	-0.018452	0.00434783	-0.0316421
	-0.174407	-0.277823	-0.090434	0.0504348	-0.106407
	-0.172343	-0.210887	0.039445	0.0530435	0.0278782
	0.213622	-0.0556452	0.00847368	-0.0278261	-0.0199637
	0.0546956	-0.144571	-0.237224	-0.0991304	-0.151448
	-0.139319	-0.202016	0.0408776	-0.295652	0.0231516
	-0.00309598	-0.0842742	-0.015584	-0.0478261	0.03165
	0.0732714	-0.192742	-0.0382757	-0.0895652	-0.185568
	-0.201238	0.15	0.0764571	0.145217	-0.0615482
	0.325077	0.166532	-0.105347	0.411304	0.0372603
	0.0485036	0.1625	0.055938	0.218261	0.0436676
	-0.0546956	-0.0100806	-0.0689561	0.046087	0.0438965
	-0.182663	0.05	-0.0460067	0.112174	0.00475026
	0.00309598	0.302823	-0.0187125	-0.086087	-0.0232936
	0.28999	0.0935484	0.0309547	-0.0895652	-0.0712775
	-0.0712074	-0.0540323	-0.000678892	-0.146957	-0.0872011
	-0.0691434	0.0427419	0.0325813	-0.170435	-0.054115
	0.475748	-0.277419	-0.0165927	-0.0408696	-0.0780241
	0.118679	0.0491935	0.0387412	0.252174	-0.00666772
	0.0546956	0.0879032	0.106741	0.0991304	0.117683
	0.47162	-0.021371	-0.102917	-0.341739	0.0692654
	0.661507	-0.2	0.0498695	-0.316522	-0.0391383
	-0.22807	0.169758	0.0885636	-0.218261	0.00414267
	0.0546956	-0.0423387	0.000548656	0.145217	-0.0108577
	0.00928793	0.225806	0.0600917	0.168696	0.0402588
	0.0567595	-0.152823	0.142515	-0.149565	0.0547621
	-0.331269	-0.00927419	0.05215	0.541739	0.0709067
	0.378741	-0.103629	0.033008	-0.0426087	-0.0190878
	-0.271414	0.0677419	-0.0497919	-0.213913	-0.0720193
	0.0939112	0.00685484	-0.113796	0.27913	-0.0753807
	0.380805	0.320565	0.0640542	0.147826	0.0424367
	-0.308566	0.156452	-0.00280978	0.11913	-0.0506115
	-0.250774	-0.0149194	0.181234	-0.131304	-0.0105421
	0.531476	0.0987903	0.14661	-0.108696	0.0999369
	0.104231	-0.211694	0.0252603	-0.24	0.0520477
	0.349845	0.130645	-0.144612	-0.0443478	-0.0374576
	0.19711	0.124597	-0.0454941	0.269565	0.0271601
	0.0464396	0.0205645	0.091196	-0.115652	0.00290381
	0.221878	-0.227823	0.125141	-0.437391	-0.0240985
	-0.172343	-0.185887	0.14011	-0.0356522	0.0872958
	0.108359	0.00241935	-0.122838	0.441739	0.0461059
	-0.263158	-0.121371	-0.00588281	0.293043	-0.0150477
	0.0712074	-0.0201613	-0.00736252	-0.150435	-0.0399353
	0.0794634	-0.00846774	0.0242628	0.206957	0.128438
	-0.0154799	-0.0903226	0.105749	0.341739	0.104995
	-0.351909	-0.0298387	0.0831214	-0.013913	-0.0495778
	-0.0897833	0.181452	-0.035247	-0.158261	0.0574371
	-0.283798	-0.106452	0.0596455	0.113043	0.014448
	0.19711	-0.170565	0.0310739	-0.0852174	-0.061564
	-0.0856553	-0.124811	0.025252	-0.222609	0.0872722
	-0.504644	-0.420161	-0.0635	-0.00782609	-0.0293853
	0.157895	0.0629032	-0.0960674	-0.0373913	0.0711749
	0.265222	0.163306	0.0506121	0.126957	0.232313
	0.22807	-0.192742	-0.117908	-0.0278261	0.00753571
	0.102167	0.0677419	0.168368	0.526087	0.00430048
	-0.240454	0.0778226	-0.073567	0.033913	0.0279018
	-0.30031	0.36371	0.0699342	0.135652	-0.0689024
	0.00309598	0.213306	0.0422548	0.104348	0.0742129
	-0.192982	0.0125	0.0356405	0.0026087	-0.0249507
	0.122807	-0.383468	-0.0518369	-0.233913	0.0456482
	-0.157895	0.147581	0.0974363	-0.253913	-0.0820011
	-0.0608875	0.245565	0.0350696	0.250435	-0.168176
	-0.292054	-0.189516	-0.0248502	-0.305217	0.0318078
	0.128999	-0.12621	0.0835259	-0.342609	-0.0323444
	0.0712074	0.0951613	0.170427	-0.0513043	-0.215008
	-0.393189	0.241532	-0.0597287	0.167826	-0.109485
	0.0980392	-0.22379	-0.100196	0.224348	-0.0523949
	-0.306502	0.0790323	-0.00824646	0.186087	-0.0212341
	-0.5129	-0.134677	0.122392	-0.0895652	0.0661091
	-0.0402477	-0.00483871	-0.0631287	0.1	0.0456956
	0.112487	0.102016	-0.0737693	0.0843478	0.0650438
	0.386997	0.058871	-0.200985	-0.013913	0.0349799
	-0.0154799	0.0274194	0.0585233	0.0130435	-0.185655
	0.0278638	0.230242	0.110186	0.352174	0.0835635
	0.0939112	0.297581	-0.209268	0.162609	0.0258502
	0.176471	-0.143952	0.0268537	0.243478	0.00828533
	0.0629515	0.0806452	0.0564506	-0.415652	0.0771088
	-0.378741	0.00645161	0.0976441	-0.135652	0.00845893
	0.0257998	0.0195584	-0.0117767	-0.0391304	-0.123112
	-0.0959752	0.408468	-0.0180059	-0.250435	0.158321
	0.0299278	-0.0737903	0.0908635	-0.0104348	0.00897972
	0.106295	-0.124194	-0.0273386	0.105217	0.00782767
	0.192982	-0.0943548	0.0192778	-0.013913	0.163481
	0.0381837	0.134274	0.0938783	-0.181739	-0.0376706
	0.0381837	0.0112903	-0.0843877	-0.0634783	0.00742523
	-0.0608875	0.258468	0.0132315	0.214783	-0.1306
	0.0712074	-0.0278254	0.108742	0.00608696	0.027168
	-0.0732714	0.00967742	-0.00670302	-0.156522	-0.0809358
	0.0340557	0.281048	0.0714084	-0.366957	0.0120335
	-0.366357	-0.0745968	0.0259974	-0.332174	-0.196615
	0.118679	0.277823	-0.0415427	-0.264348	0.0958494
	-0.30031	0.0745968	0.0126939	0.22087	-0.266614
	0.0175439	-0.0532258	0.0614079	0.231304	0.137876
	0.275542	-0.255242	0.042482	0.207826	0.0462953
	-0.104231	0.159274	0.1156	-0.0913043	-0.117967
	0.155831	-0.312097	-0.0036965	-0.165217	0.137039
	-0.252838	-0.000403226	-0.00358843	0.0547826	0.0658092
	0.137255	-0.307661	-0.014193	-0.11913	-0.150414
	0.104231	-0.134677	0.0114386	-0.0652174	0.0532313
	0.0877193	-0.0935484	0.0128629	0.0113043	-0.00547621
	-0.306502	0.270565	-0.0445908	0.0834783	0.283548
	-0.190918	0.1625	-0.0508227	-0.0634783	-0.0962834
	-0.201238	0.142742	0.10062	0.230435	0.0230569
	0.19711	-0.0862903	0.00880343	-0.135652	0.0387832
	0.143447	-0.129032	-0.0395365	0.0208696	0.0214945
	0.599587	0.178629	-0.0300154	0.0391304	0.107346
	0.358101	0.0395161	0.0176096	0.0904348	-0.0621005
	-0.122807	-0.0568548	-0.0785769	-0.196522	0.0653673
	0.195046	0.0177419	0.0376328	0.192174	0.131847
	0.0134159	0.162097	0.023728	0.00869565	-0.0465715
	0.0650155	-0.222177	0.002541	-0.414783	-0.0297167
	-0.380805	-0.0689516	0.10573	0.145217	0.0589126
	0.0753354	-0.106855	-0.104533	0.166957	-0.14381
	0.195046	0.138306	0.0250109	0.189565	0.0177543
	-0.201238	0.0959677	-0.0939393	-0.233043	-0.188787
	-0.0691434	0.255645	-0.114226	0.00521739	-0.0746153
	-0.23839	-0.0185484	0.0728964	-0.213913	0.122875
	0.0319917	-0.141935	-0.0431221	-0.249565	0.0155843
	-0.0918473	-0.290323	0.162388	-0.203478	0.0283911
	0.172343	0.0120968	0.00739854	0.153043	-0.0508325
	0.0113519	0.11371	-0.0314175	-0.176522	0.093861
	0.428277	0.0665323	-0.00622087	-0.314783	0.0511876
	-0.0216718	-0.0826613	-0.03175	0.39913	-0.172011
	-0.366357	-0.016129	0.0976718	0.226087	-0.0439754
	0.252838	0.0278226	0.0196602	-0.0530435	0.0185591
	0.0546956	-0.00645161	-0.0299433	0.246957	0.0330861
	0.0113519	0.0790323	0.0156921	0.275652	-0.0094295
	-0.203302	-0.191129	-0.0876491	0.0634783	-0.0544307
	0.409701	0.211694	0.112652	-0.16087	-0.0215261
	-0.0815273	0.215323	0.00667808	-0.154783	0.212783
	-0.116615	-0.225806	0.00157669	-0.426957	-0.0360609
	-0.215686	0.0693548	0.0294556	-0.0947826	-0.00173597
	0.277606	-0.0733871	-0.0484757	0.381739	-0.0396828
	-0.00722394	-0.447984	-0.0532446	0.0113043	-0.0209579
	-0.389061	0.0802419	0.169518	0.181739	-0.0106526
	0.180599	0.285887	-0.0367793	-0.207826	-0.0154265
	-0.0423117	-0.120968	0.0283029	-0.124348	-0.032802
	-0.149639	-0.108468	0.0421246	0.328696	0.128517
	0.395253	-0.139919	-0.101961	0.0626087	0.0718614
	-0.0402477	-0.260081	0.129001	0.0704348	-0.0417028
	0.53354	0.0564516	0.0288238	-0.02	-0.0127278
	-0.343653	0.0342742	0.00709373	-0.0252174	-0.0273732
	-0.0464396	-0.310081	0.0335179	0.073913	0.129922
	0.131063	0.0520161	0.0915784	-0.117391	0.113588
	0.281734	0.0967742	-0.00934932	-0.00434783	-0.0958021
	0.135191	-0.300403	0.0298629	0.454783	-0.10161
	-0.0608875	0.287903	-0.00523717	-0.336522	0.0722086
	-0.0588235	-0.00564516	0.0630705	0.0026087	-0.0662669
	0.0464396	-0.105242	-0.0177371	0.0182609	-0.0310739
	-0.0856553	0.238306	0.00525934	-0.39913	-0.0806439
	-0.139319	0.213306	0.112682	0.182609	-0.0241458
	0.0753354	-0.250806	-0.173057	-0.287826	0.0179594
	-0.550052	-0.115726	-0.118393	-0.16	-0.0832873
	0.0691434	-0.317742	-0.118931	-0.0913043	-0.0273574
	0.254902	0.0822581	0.0167257	-0.264348	-0.0382151
	0.104231	0.605645	-0.0268481	0.0243478	0.00410321
	0.0505676	-0.0733871	0.133201	0.25913	-0.0968042
	0.0216718	-0.00120968	0.0996364	-0.0756522	-0.038436
	0.0196078	-0.156855	-0.116091	0.0208696	0.121132
	0.294118	-0.0967742	-0.00541728	0.0582609	0.0583366
	0.329205	-0.0120968	0.175889	0.385217	-0.00714117
	0.0712074	-0.102823	-0.0389435	0.00956522	-0.14684
	0.277606	0.245968	0.0216137	0.0391304	0.0846208
	-0.180599	-0.0770161	-0.161335	-0.0469565	-0.157287
	0.00103199	-0.0262097	0.163569	-0.185217	-0.0447408
	-0.162023	-0.255645	0.123378	0.269565	0.103606
	0.304438	-0.053629	0.0589057	0.0295652	0.0109919
	0.351909	-0.37621	0.0777041	-0.361739	-0.174726
	-0.199174	-0.168548	-0.001089	-0.351304	0.0523396
	-0.271414	-0.112903	-0.0282918	-0.0695652	-0.0219127
	-0.244582	-0.417339	-0.0856928	-0.101739	-0.0277835
	0.0196078	0.405242	0.0600695	0.266087	0.0767458
	-0.23839	-0.0326613	0.0982399	-0.471304	0.0150556
	-0.463364	0.425	-0.162161	0.227826	0.0763592
	0.378741	0.0221774	0.0751658	-0.1	-0.0858518
	0.240454	-0.0443548	-0.0103219	-0.274783	0.152916
	0.331269	0.199194	-0.0627324	0.147826	-0.0521423
	-0.314757	-0.4625	0.00212535	0.0608696	-0.0684605
	-0.267286	0.174194	0.0810874	-0.106087	-0.0068571
	-0.126935	-0.0375	0.0747973	-0.000869565	-0.00284068
	-0.649123	0.0294355	-0.0394866	-0.287826	0.230309
	0.0691434	-0.0447581	0.0583321	0.0217391	-0.0839265
	-0.159959	0.325	0.0373224	0.262609	-0.0490649
	0.28999	0.0435484	0.0385971	0.00695652	-0.0733686
	-0.219814	-0.0508065	-0.0486863	-0.158261	-0.0680423
	-0.0897833	0.188306	-0.0187956	0.32087	-0.0748915
	0.230134	-0.0120968	0.0762742	0.0982609	0.0290855
	0.0629515	0.378629	-0.0701531	-0.28	-0.114779
	0.265222	0.382258	-0.101263	-0.0504348	0.0208711
	0.20743	-0.145565	0.0196657	0.00782609	0.0314211
	0.180599	-0.0282258	0.0215084	-0.00695652	0.0610826
	-0.118679	-0.31129	0.0644116	0.073913	-0.115758
	0.314757	-0.108468	-0.059446	-0.189565	0.0649886
	0.0526316	-0.140726	-0.00263798	0.189565	0.134041
	-0.0505676	-0.0145161	0.0314507	-0.355652	-0.107733
	0.0237358	-0.234274	-0.115597	-0.305217	-0.209658
	0.106295	-0.0100806	-0.0342411	-0.350435	-0.0366212
	-0.4613	-0.109274	0.0614273	-0.046087	0.0947132
	-0.182663	0.479839	0.0451145	-0.0791304	0.022836
	-0.110423	-0.202016	-0.0216885	-0.086087	0.0663063
	0.0361197	-0.272581	-0.000565282	0.325217	-0.159299
	0.329205	-0.000403226	-0.0110618	0.185217	-0.0964886
	-0.329205	0.197177	-0.133273	0.53913	-0.0251401
	-0.108359	-0.106452	0.0407086	-0.0130435	0.15507
	0.436533	0.270968	-0.0669415	-0.312174	0.0413241
	0.320949	-0.0612903	0.0457961	0.0165217	-0.0761856
	0.304438	-0.168145	0.0935042	-0.0330435	0.0353113
	-0.162023	-0.0846774	0.0504431	0.136522	-0.0733923
	-0.0443756	0.268952	0.0633476	0.233913	0.111655
	-0.442724	0.133065	0.0820878	0.252174	-0.11272
	0.0608875	0.193952	-0.00377409	-0.257391	-0.111544
	0.0526316	-0.0983871	-0.0343381	-0.0182609	-0.0653121
	0.0505676	-0.0169355	-0.106478	-0.196522	0.0694232
	0.30031	-0.171774	0.0251827	-0.414783	0.00902707
	-0.100103	-0.135484	-0.032645	-0.205217	-0.0211394
	0.333333	0.445968	-0.029511	0.0495652	0.243825
	-0.0216718	0.166532	-0.00328916	-0.14087	-0.0160183
	0.0340557	-0.109274	0.161086	0.346087	-0.0766827
	0.0794634	-0.0112903	0.149534	-0.289565	-0.10348
	0.164087	-0.158871	0.0606985	0.202609	-0.104671
	0.246646	-0.0705645	0.00173464	0.0730435	0.018354
	-0.0835913	0.242742	-0.0641595	-0.654783	-0.132605
	0.0732714	0.150403	-0.053408	0.231304	0.0953681
	-0.128999	-0.0645161	0.0550789	-0.0234783	0.0549594
	0.0629515	0.268548	0.11299	0.124348	0.00894816
	-0.0361197	0.0907258	-0.10808	0.135652	-0.0352245
	0.106295	-0.160484	0.0133534	0.0834783	-0.0177622
	-0.605779	-0.0576613	-0.00284026	0.395652	-0.0826403
	0.25903	-0.0258065	0.0659551	0.268696	0.00614693
	0.0567595	0.00443548	-0.0548794	-0.16	0.00781188
	0.345717	-0.0125	0.00441696	-0.151304	-0.0684526
	-0.102167	0.232661	0.0387578	0.152174	0.110132
	-0.0340557	0.349194	0.00157669	0.226957	-0.021968
	-0.0237358	0.197984	-0.0298823	-0.193913	0.111844
	-0.137255	-0.180645	0.0101169	0.0547826	-0.13221
	0.424149	0.262903	0.0904562	-0.115652	0.110834
	0.432405	0.0584677	0.0835398	-0.165217	0.0710408
	0.184727	-0.125	-0.0862831	0.42	0.0719482
	-0.157895	-0.0625	-0.112849	-0.086087	-0.0819222
	0.0381837	0.193952	0.0658941	0.033913	0.113722
	0.110423	-0.324597	-0.0521223	0.08	-0.0755228
	-0.159959	0.183065	-0.200656	-0.0556522	0.0371341
	0.0257998	-0.075	0.011846	-0.053913	0.00611536
	-0.112487	-0.0983871	0.00819381	-0.0408696	0.0553381
	0.128999	0.193548	0.0607484	0.0791304	-0.0110708
	0.0588235	0.0149194	-0.00978159	0.213913	-0.0645072
	0.147575	0.148387	-0.0556359	0.23913	0.0708356
	-0.168215	-0.425	-0.0455024	0.0678261	0.0764302
	-0.0567595	0.129435	0.0251606	-0.164348	-0.169778
	-0.221878	0.262903	-0.0348147	-0.128696	0.040172
	-0.00928793	-0.265323	0.161352	-0.12087	-0.0509508
	0.256966	0.118145	0.106098	-0.0573913	0.0724532
	0.236326	0.405645	0.101003	-0.215652	0.106147
	0.166151	-0.0483871	0.0538154	0.0652174	-0.011347
	-0.178535	-0.0479839	-0.0833181	-0.0356522	-0.156624
	0.00928793	0.121774	-0.0737028	0.0347826	0.0946343
	0.00309598	0.329839	0.127648	-0.033913	0.0585891
	-0.312693	-0.0342742	0.000659495	0.126087	-0.0697151
	0.376677	-0.0177419	-0.0137441	-0.149565	0.223696
	0.122807	0.0528226	0.0340111	-0.00347826	-0.00755938
	0.415893	0.0342742	-0.0765403	-0.106957	0.0152687
	-0.273478	-0.104435	0.0036965	-0.133913	-0.157185
	0.254902	0.00604839	-0.071583	-0.214783	-0.0696362
	-0.455108	0.0495968	0.101027	0.0773913	-0.0104948
	-0.236326	-0.217339	-0.0288515	0.185217	0.0264815
	-0.0732714	-0.0330645	0.106797	-0.229565	0.144473
	-0.122807	0.352823	-0.00875355	-0.27913	0.0802809
	0.333333	-0.141532	-0.059313	0.105217	0.0888819
	0.682147	0.226613	0.00481598	0.0321739	-0.0440543
	-0.347781	-0.198387	0.120981	0.325217	-0.0472106
	0.232198	0.0826613	-0.101316	0.249565	0.110242
	0.104231	-0.239113	0.0288155	0.00434783	-0.0232778
	0.141383	-0.0334677	0.0246064	0.135652	-0.0191352
	-0.345717	0.2375	0.245454	-0.0173913	-0.0499961
	-0.00103199	0.0697581	0.0291979	-0.11913	-0.0188748
	-0.325077	-0.242742	-0.14909	0.0913043	0.11014
	-0.0794634	0.174194	0.0276877	-0.28087	0.118464
	-0.0773994	0.423387	0.0588447	0.274783	-0.0554723
	0.0340557	0.104839	-0.0936012	-0.0547826	0.0501697
	0.0835913	-0.205645	-0.0174683	0.285217	-0.181244
	-0.0546956	0.119355	-0.106788	-0.226957	-0.00371656
	-0.287926	0.142339	-0.121791	0.283478	0.149791
	-0.488132	0.329435	-0.00332242	-0.0417391	0.0304269
	0.362229	-0.190726	-0.0132869	-0.0904348	-0.0189931
	-0.223942	-0.166532	0.120494	0.192174	-0.0869644
	-0.545924	-0.00403226	-0.0433216	-0.343478	-0.0116705
	-0.180599	-0.108871	-0.125326	0.271304	-0.054983
	-0.397317	-0.0354839	0.0463476	0.14087	0.0212657
	0.484004	-0.111694	-0.0770945	-0.482609	-0.0413714
	0.122807	-0.230242	-0.0388105	-0.26087	-0.0960941
	-0.20743	0.0935484	-0.0333295	-0.241739	-0.0967332
	0.0732714	-0.299194	0.0975166	-0.105217	0.000418212
	0.0691434	-0.00766129	0.0597841	-0.208696	-0.0770773
	0.467492	0.0673387	0.0784605	0.272174	0.017628
	0.28999	-0.0141129	-0.189741	0.12	-0.0312396
	-0.114551	-0.0177419	0.0489828	-0.356522	-0.133702
	-0.106295	0.18871	-0.0602912	0.053913	-0.100047
	0.104231	-0.183065	0.114932	-0.195652	0.0638681
	-0.0918473	-0.0600806	-0.132653	-0.155652	-0.00471869
	0.273478	0.341935	-0.0754956	0.224348	-0.0606565
	0.118679	0.153629	0.00280424	-0.204348	0.04321
	-0.0670795	0.182661	0.0118183	0.197391	-0.0597727
	0.341589	0.2	-0.10312	0.353043	-0.00749625
	-0.0691434	-0.175	-0.0397665	0.156522	0.0455378
	0.100103	0.0572581	0.112438	-0.263478	-0.132455
	-0.374613	-0.131048	-0.00328362	-0.102609	0.0396591
	-0.0546956	-0.0282258	-0.155386	-0.0208696	-0.0903969
	0.0175439	-0.212097	0.0203557	0.013913	-0.0606328
	0.221878	-0.267742	0.060064	-0.0426087	0.0633473
	0.27967	0.217742	-0.0711063	0.0921739	0.0777322
	0.00515996	0.0383065	-0.0840219	-0.534783	-0.132423
	-0.256966	0.0274194	-0.0763712	-0.215652	0.189426
	0.0196078	0.389516	-0.0127687	0.073913	0.150193
	0.0175439	-0.208065	-0.00426178	0.20087	-0.243833
	0.261094	-0.0528226	0.0505373	-0.141739	-0.123357
	-0.118679	-0.058871	-0.0968738	0.471304	-0.0912333
	0.254902	-0.399597	0.145931	0.00521739	-0.11167
	-0.642931	-0.279839	0.0223092	0.273043	0.12469
	-0.124871	-0.193952	-0.156406	-0.286957	0.0509035
	-0.00103199	-0.380242	0.144648	0.214783	-0.0520792
	0.178535	-0.00241935	-0.0454027	0.246957	-0.0141482
	-0.263158	0.091129	0.177354	0.190435	-0.0285252
	0.0670795	-0.058871	0.00629014	0.0130435	0.147147
	0.364293	0.0245968	-0.013733	-0.181739	-0.0865699
	-0.149639	0.0467742	-0.0379598	0.0895652	0.0622741
	0.261094	-0.309274	-0.0679585	0.151304	0.0235461
	-0.118679	-0.242339	-0.0769753	-0.306957	0.0956522
	-0.226006	0.134274	-0.0807051	0.146957	0.00629685
	-0.116615	-0.250806	-0.00665314	-0.29913	0.000244615
	0.221878	-0.226613	-0.0610754	0.233913	0.0562692
	0.0567595	-0.272984	-0.0555694	-0.164348	-0.116263
	-0.0815273	-0.0653226	0.0189979	0.206087	0.129661
	-0.195046	-0.075	-0.0170333	-0.0226087	0.00583129
	0.143447	0.0762097	0.134055	0.149565	0.0486152
	-0.0196078	-0.0806452	-0.127308	-0.0678261	0.00651779
	-0.261094	0.0306452	-0.0101723	0.18087	0.0328809
	0.0608875	-0.0366935	-0.0554419	-0.103478	-0.00407165
	0.166151	-0.122984	0.140941	-0.093913	-0.0256845
	0.271414	-0.149194	0.0815003	0.186957	0.172864
	0.192982	0.333468	-0.0211066	-0.490435	-0.00666772
	-0.374613	-0.265726	-0.00711867	0.0408696	-0.0764223
	0.139319	0.0689516	0.000124694	0.0730435	0.0817091
	0.0815273	0.154839	0.0397637	-0.0608696	0.153358
	0.327141	-0.104839	-0.000950449	-0.0756522	0.0857334
	-0.176471	-0.127419	-0.054655	0.146087	-0.112531
	0.186791	0.1	0.0565836	0.184348	0.223451
	0.325077	-0.0580645	0.0184298	0.0347826	0.0168232
	-0.345717	0.103629	-0.0378489	-0.0156522	-0.0267577
	-0.223942	-0.177823	-0.000911655	-0.126087	0.0473921
	-0.230134	-0.155242	0.0595569	0.0373913	-0.141072
	-0.188854	-0.145161	0.161308	-0.295652	0.0488124
	-0.192982	-0.214516	0.0090639	0.151304	-0.0372919
	0.0175439	-0.2375	0.0652125	0.00695652	0.0268997
	0.234262	-0.0508065	0.0296108	0.347826	-0.0734712
	0.401445	-0.0794355	-0.0017956	0.222609	-0.0264105
	-0.250774	0.041129	0.036009	-0.223478	-0.0163418
	-0.263158	-0.108468	-0.125282	-0.332174	0.004624
	0.180599	-0.116935	-0.0760332	0.0426087	-0.0193324
	0.0650155	-0.0241935	0.100922	-0.0286957	-0.0450091
	-0.00928793	-0.0818548	-0.0499859	0.0252174	-0.15825
	-0.469556	0.0157258	-0.0981096	0.00347826	0.123862
	0.159959	-0.041129	-0.0124639	-0.167826	0.00397696
	0.323013	0.315323	-0.00455273	-0.0121739	0.0512507
	0.0526316	0.00564516	-0.115608	-0.330435	0.138065
	-0.186791	0.0387097	-0.0369927	-0.155652	-0.0195218
	0.0712074	0.104435	-0.128316	0.241739	-0.0347037
	0.335397	-0.291129	0.127978	-0.214783	0.00880612
	-0.106295	0.155242	-0.14681	-0.177391	-0.0865304
	-0.151703	0.341532	0.0659745	-0.0965217	0.101775
	-0.0629515	0.259274	0.0980404	-0.277391	0.173787
	0.384933	-0.00201613	-0.0804723	0.0608696	-0.153886
	-0.116615	-0.122581	-0.016432	-0.306957	-0.0888898
	0.0877193	0.0294355	-0.228634	0.0895652	-0.0380573
	-0.0567595	-0.218145	-0.0307081	0.106087	-0.0837055
	0.157895	-0.00403226	0.063475	-0.147826	0.178253
	-0.213622	-0.262097	-0.0987165	0.163478	0.00266709
	-0.180599	-0.131452	0.0304227	0.0434783	0.0803125
	-0.226006	-0.156048	-0.152147	0.316522	0.100978
	0.211558	-0.0419355	0.0539318	0.229565	0.052892
	-0.250774	0.075	-0.0474449	-0.0817391	0.0135406
	-0.302374	-0.0560484	-0.060438	-0.0582609	0.016476
	0.00103199	0.0729839	0.114536	0.424348	0.0117652
	0.201238	-0.202419	-0.031351	0.238261	-0.00427681
	-0.147575	0.359677	-0.0238582	0.295652	0.122686
	0.277606	0.0802419	-0.0375275	-0.106087	-0.0600095
	0.0732714	-0.241129	-0.109706	-0.0347826	0.147392
	0.0712074	-0.271371	-0.0547409	0.0869565	0.0914858
	0.455108	0.128629	0.0639988	0.34087	-0.0090823
	0.0959752	-0.252823	-0.00439756	-0.0869565	0.0276651
	0.137255	-0.096371	0.0216331	0.093913	-0.0161525
	-0.0835913	-0.278629	0.0388964	-0.0156522	-0.0500197
	-0.104231	0.0270161	-0.00600196	-0.298261	-0.0375523
	0.203302	0.122581	-0.0420692	0.124348	-0.039091
	0.30031	0.215323	-0.208542	-0.186087	0.0327705
	-0.151703	0.0455645	-0.0180447	-0.265217	-0.124162
	0.27967	-0.465323	-0.0478134	0.36087	-0.20363
	-0.223942	0.0792498	-0.0275048	0.02	0.033378
	-0.325077	-0.0790323	-0.022772	0.24	0.100679
	0.0443756	-0.242339	-0.075249	-0.204348	0.00177543
	-0.0650155	-0.157661	0.108947	0.325217	0.000465557
	-0.112487	0.175	0.0995755	0.267826	-0.0155054
	-0.100103	-0.341129	-0.118917	0.182609	0.0741577
	-0.221878	-0.0556452	0.0229549	0.389565	-0.015103
	-0.0939112	0.0197581	-0.0762493	0.489565	0.0348457
	0.0464396	-0.0959677	-0.0314729	-0.134783	0.0928431
	0.27967	-0.0387097	0.0138882	0.481739	0.131555
	0.0815273	0.0290323	0.073179	-0.0965217	0.0751203
	0.0361197	0.253226	-0.100426	0.254783	-0.285299
	-0.442724	0.0645161	0.0655505	-0.105217	-0.00661248
	-0.00309598	0.0241935	-0.0226445	0.0721739	0.101097
	0.49226	0.0870968	-0.0549238	-0.237391	-0.0192299
	0.147575	0.164919	0.0326478	0.0495652	-0.0767458
	-0.0918473	-0.216532	-0.0482983	0.0486957	-0.0209737
	0.128999	0.141129	0.0949923	0.184348	-0.0760199
	-0.292054	0.124194	0.0294639	0.066087	0.0269865
	-0.164087	0.104435	0.020436	-0.206087	-0.105531
	0.296182	-0.346371	-0.0613137	0.0686957	-0.01272
	0.0773994	-0.041129	-0.0447321	-0.0182609	0.0780163
	-0.205366	0.144758	0.0322321	0.0286957	0.0288172
	-0.213622	-0.102823	-0.0503821	0.134783	-0.180518
	-0.0567595	-0.153629	-0.00517621	0.206087	0.141221
	0.0216718	0.22379	-0.00661158	0.0643478	-0.0472422
	0.347781	-0.253226	0.010236	-0.314783	0.102793
	-0.0856553	0.322984	0.151326	0.14	-0.0648702
	-0.0154799	0.0366935	0.14518	0.066087	0.0215734
	-0.339525	0.241935	0.0626853	-0.329565	-0.0275073
	0.467492	-0.117339	-0.0806801	-0.24	0.0221495
	-0.0691434	0.128629	0.0437262	-0.0704348	-0.00932692
	0.316821	0.0415323	-0.0236836	-0.324348	-0.139667
	-0.252838	-0.0645161	-0.0224395	-0.0226087	-0.0994161
	0.386997	0.119758	-0.0127715	-0.253043	0.142192
	-0.149639	-0.154839	0.15609	0.0643478	0.101168
	0.0753354	-0.191532	-0.0438731	-0.0652174	0.0220942
	0.00515996	-0.0524194	-0.014653	-0.0295652	-0.0653358
	0.110423	-0.304839	-0.0083573	-0.51913	-0.00569715
	0.180599	-0.291532	-0.0573789	0.144348	0.0360609
	0.28999	-0.0572581	-0.0377686	0.176522	-0.00951629
	0.53354	-0.0798387	-0.00176512	0.0269565	0.0254005
	-0.506708	-0.0544355	-0.0192916	-0.243478	-0.0987927
	-0.399381	-0.0899194	0.0778177	0.0182609	0.136235
	-0.265222	-0.0016129	-0.104228	-0.118261	0.142334
	-0.281734	-0.208871	0.0155231	0	-0.0298035
	-0.0237358	0.160484	0.0502353	-0.0973913	0.12099
	0.0546956	0.0800484	0.0188926	0.172174	-0.0732502
	0.0443756	0.17621	0.0224866	0.16087	0.0593309
	0.145511	0.169355	0.00806358	0.123478	0.0745049
	0.0877193	-0.016129	-0.0773799	0.174783	-0.0981614
	-0.141383	0.36129	0.10683	-0.203478	0.0371814
	0.184727	0.158468	0.000847923	0.0443478	-0.0858676
	-0.159959	0.178226	0.0843988	0.278261	0.0728557
	-0.192982	0.105645	0.092213	-0.129565	-0.0843605
	0.250774	0.0701613	0.0539068	-0.0113043	0.0881165
	0.0464396	-0.214516	-0.0968765	-0.404348	0.0343249
	-0.116615	-0.0709677	0.0130818	0.27913	-0.0243352
	-0.0319917	0.200403	0.0129017	0.0408696	-0.0298666
	-0.00928793	-0.254839	-0.0609396	-0.0304348	-0.152505
	-0.21775	-0.220565	0.200811	-0.189565	-0.0118125
	0.589267	-0.201613	0.0349727	0.10087	-0.143171
	-0.308566	0.0604839	-0.00684988	-0.224348	0.0575397
	-0.0567595	-0.0919355	0.118496	-0.0365217	0.0196323
	-0.234262	0.0826613	0.00770335	-0.00956522	-0.223404
	0.0588235	-0.258871	-0.050662	0.221739	0.0752624
	-0.0423117	0.0677419	0.0245565	-0.0443478	-0.000867987
	0.172343	0.318952	0.0318442	-0.244348	-0.0561667
	-0.455108	0.0100806	-0.0861168	-0.353913	-0.24119
	-0.428277	-0.0379032	-0.0296108	-0.284348	-0.0751124
	0.128999	-0.17621	-0.056833	-0.0373913	-0.175862
	0.298246	0.264516	0.0161382	-0.0913043	0.0311134
	-0.275542	0.0512097	-0.0530478	0.00608696	0.114724
	-0.0237358	0.0741935	-0.0825339	0.0886957	0.0170757
	0.0526316	0.407097	-0.0288515	0.265217	-0.0153634
	0.0340557	-0.0745968	-0.112383	0.253913	0.124169
	0.0608875	0.00362903	-0.0100531	-0.232174	-0.146532
	0.27967	0.409274	-0.019178	0.184348	-0.0121597
	-0.147575	-0.217339	-0.000507091	0.222609	0.10737
	-0.0691434	-0.0270161	-0.0226528	-0.181739	-0.0956127
	0.182663	0.0431452	0.0382064	0.0408696	0.0504143
	0.203302	0.0149194	0.0299793	-0.0634783	-0.0267892
	0.399381	-0.0278226	-0.0980154	0.0617391	-0.170212
	-0.226006	0.138306	-0.0437401	0.166957	-0.271404
	0.0237358	0.188306	-0.0100005	0.46087	-0.0526868
	-0.0154799	-0.115323	0.0142678	-0.166957	-0.0672217
	0.366357	-0.151613	0.0554918	0.0747826	0.155054
	0.0319917	0.1625	0.0849724	0.0278261	-0.205658
	0.275542	0.0241935	0.0424294	-0.113043	0.0449854
	-0.0505676	-0.0120968	-0.0483593	-0.24	-0.0562929
	0.192982	0.170565	0.097101	0.0791304	0.0255662
	0.254902	0.181452	-0.0457185	0.178261	-0.0555038
	-0.128999	0.146774	0.0295277	-0.237391	0.0210368
	-0.312693	-0.0612903	-0.00640653	0.0313043	0.191218
	0.382869	-0.139516	-0.0827445	0.0886957	0.095589
	0.320949	0.228629	-0.0653538	-0.16	-0.0492701
	-0.358101	0.21129	0.0239607	0.0347826	0.0351456
	-0.00928793	-0.0254032	0.199786	0.164348	0.0625266
	-0.0257998	0.021371	0.159728	0.00173913	-0.0165075
	-0.221878	0.159677	-0.0371257	-0.0834783	0.0965044
	0.188854	0.0564516	-0.0608537	-0.333913	0.0338909
	-0.490196	-0.0879032	-0.130821	-0.0304348	-0.0377653
	-0.0526316	-0.0100806	-0.0582905	0.546087	-0.00432415
	0.120743	0.244758	0.0921742	-0.148696	-0.13674
	0.234262	-0.149813	0.00517621	0.182609	0.0365975
	0.0340557	-0.0225806	0.0660715	-0.306087	0.038515
	-0.581011	-0.0516129	-0.0312568	0.241739	-0.0708435
	-0.0629515	0.0826613	-0.0455883	0.0530435	-0.200734
	-0.149639	0.00766129	-0.0335927	0.0147826	-0.203653
	0.0175439	0.172581	-0.0417283	0.42	-0.197649
	-0.391125	-0.260081	-0.0699675	-0.242609	0.0424603
	0.254902	0.185887	-0.0685487	-0.169565	-0.0214945
	-0.333333	-0.102823	0.12281	0.213913	-0.0423736
	0.0815273	0.05	0.0410771	0.288696	0.0434704
	-0.366357	-0.021371	9.42136e+06	-0.228696	0.211142
	0.265222	0.12379	0.131888	-0.0904348	0.0883926
	0.143447	-0.316129	0.112602	0.06	-0.124722
	-0.341589	-0.241532	-0.114057	0.161739	0.0386412
	-0.263158	0.0524194	0.0429115	0.106957	0.0264815
	-0.349845	0.156452	0.039337	0.218261	-0.0635761
	-0.0526316	-0.118145	-0.0540786	-0.0321739	-0.199306
	0.137255	-0.262097	-0.0619621	0.0313043	-0.0336937
	-0.265222	-0.083871	-0.0757034	0.0817391	0.00819853
	-0.116615	-0.104839	-0.00752878	-0.0443478	-0.0508877
	-0.273478	0.0806452	-0.0327226	-0.366957	-0.0907836
	0.0237358	-0.151613	0.0412766	0.341739	-0.0609485
	0.110423	0.0850806	-0.0338615	-0.109565	-0.102273
	-0.514964	-0.0681452	0.0849751	-0.204348	0.0473842
	-0.0629515	-0.311694	-0.0991792	0.350435	0.066835
	-0.0608875	-0.239113	0.0581825	0.292174	-0.0211079
	-0.242518	0.0221774	0.00256594	-0.00434783	-0.0196717
	-0.436533	-0.123803	-0.0119873	-0.210435	-0.21822
	-0.0113519	-0.151613	-0.0635111	-0.0330435	-0.0906652
	-0.20743	0.00766129	-0.053771	-0.218261	0.06431
	-0.135191	-0.133481	0.186864	0.00869565	0.0837213
	0.120743	-0.178226	0.0198763	-0.304348	-0.110874
	-0.0794634	0.158065	-0.00772829	-0.268696	0.173558
	0.0794634	-0.282661	0.0526848	0.217391	0.0293853
	0.133127	0.131048	-0.0012802	0.086087	-0.0993687
	0.287926	0.0705645	0.0325619	0.410435	0.0593072
	0.384933	-0.0649194	-0.122708	0.08	0.190018
	0.304438	-0.00846774	-0.0100448	0.275652	0.111142
	0.164087	-0.0431452	-0.0814504	-0.132174	-0.217794
	-0.244582	0.00201613	-0.0983535	-0.0295652	0.137379
	-0.30031	-0.109274	0.121663	0.193043	-0.184558
	0.00309598	-0.104435	0.00744288	-0.271304	0.0262211
	0.242518	0.0314516	-0.0853631	0.244348	-0.0886925
	0.131063	0.152823	0.0366214	0.193913	-0.127073
	0.22807	-0.35	-0.0507036	-0.410435	-0.0147005
	0.0485036	0.261317	-0.0448263	-0.0730435	0.153215
	-0.124871	0.190323	0.0604214	0.102609	-0.0467924
	0.448916	0.115323	0.024127	-0.0156522	0.014014
	0.0381837	0.0830645	0.0869897	-0.255652	-0.102202
	0.178535	-0.284274	-0.0106184	-0.0452174	-0.0853863
	-0.415893	0.235081	0.00740408	0.0573913	-0.0352008
	-0.180599	0.0145161	-0.131755	0.317391	-0.125258
	-0.00722394	0.0270161	0.00625966	-0.406087	-0.0141798
	0.399381	-0.0883065	-0.038248	-0.131304	-0.0266156
	0.0815273	0.0677419	0.0173076	-0.126957	0.111876
	-0.155831	-0.0383065	0.00163488	-0.249565	0.0854178
	-0.25903	-0.33871	0.117645	-0.329565	0.0222599
	0.203302	-0.216532	0.0358095	0.0330435	0.0822378
	0.153767	0.184677	-0.00540343	-0.0826087	-0.0383177
	-0.353973	0.0153226	0.00545885	-0.331304	-0.0474868
	-0.192982	0.0830645	0.0577031	-0.444348	-0.00251716
	-0.106295	0.071371	0.136466	-0.194783	0.0429417
	0.434469	-0.254032	0.119457	0.0626087	-0.109019
	0.351909	0.329032	0.067565	-0.189565	-0.0504616
	-0.366357	-0.393548	0.0804363	0.209565	0.137521
	-0.190918	0.00645161	0.14208	-0.156522	-0.0302691
	-0.0299278	0.153629	0.0520142	-0.165217	0.0215734
	-0.0175439	0.0221774	0.00645918	0.206957	-0.0915016
	-0.102167	-0.158871	-0.0730544	-0.156522	-0.0969463
	0.607843	-0.122581	0.0946404	0.37913	-0.01272
	-0.463364	-0.222581	-0.0276323	0.377391	-0.014669
	-0.0485036	0.0834677	0.0651875	-0.00869565	0.0877772
	0.0257998	0.196371	0.075709	-0.596522	-0.0614219
	-0.0629515	0.296774	-0.078987	0.441739	-0.118472
	-0.0980392	0.0850806	-0.0261886	-0.306087	-0.0589442
	0.368421	0.233065	-0.129901	-0.106957	-0.0698177
	0.0918473	0.0491935	0.0585676	0.289565	-0.0720114
	-0.484004	-0.0637097	0.00864271	0.19913	-0.0957942
	-0.0381837	0.00967742	-0.031592	-0.0843478	-0.13786
	-0.329205	-0.0826613	0.104832	0.213043	0.0872169
	0.409701	-0.427823	-0.0183384	0.164348	-0.0680028
	-0.0299278	0.10121	-0.0429254	-0.133913	0.0912965
	-0.157895	0.352823	0.0448706	0.106087	-0.0664405
	-0.0691434	-0.0693548	-0.0520974	-0.341739	0.0112365
	0.436533	0.164516	-0.00847368	-0.29913	0.0303401
	-0.376677	-0.033871	0.072478	0.0591304	-0.0302138
	-0.112487	-0.125	0.0143066	-0.053913	-0.0890634
	-0.170279	0.107258	0.0155619	-0.38	0.0788369
	0.00928793	-0.264516	0.0536186	-0.0982609	0.0579894
	-0.0650155	-0.0580645	-0.0106461	-0.148696	0.0634499
	-0.345717	0.0122996	0.0876907	-0.00434783	-0.0233015
	-0.147575	0.119355	-0.00597979	0.284348	-0.102091
	0.0299278	0.278226	-0.0584429	0.276522	0.0934822
	-0.27967	0.0887097	-0.118252	0.0365217	0.140638
	-0.106295	0.0100806	-0.0384586	-0.00173913	0.0452695
	0.314757	-0.210081	0.0340222	0.0965217	-0.109098
	0.275542	0.100403	-0.0113417	-0.147826	-0.255299
	0.424149	0.139113	0.00456382	0.167826	-0.139375
	0.271414	-0.392742	0.0386054	0.413913	0.13509
	-0.603715	-0.265726	-0.126637	0.115652	0.0864436
	0.366357	-0.316129	-0.046439	0.0486957	-0.00592598
	-0.277606	0.0108871	0.0627768	-0.214783	-0.0751282
	-0.108359	-0.320968	-0.110175	0.0530435	0.0424209
	0.384933	-0.100413	-0.10218	-0.0304348	0.0687919
	-0.120743	-0.0427419	-0.0834705	0.0721739	-0.066259
	0.203302	0.163306	0.0234592	0.14	-0.000576028
	0.232198	0.0766129	-0.0741932	0.213913	-0.125661
	-0.337461	0.194758	0.0643507	-0.00956522	0.0745522
	0.159959	-0.0862903	-0.00648966	-0.248696	0.000134143
	-0.671827	0.182258	-0.0386885	-0.115652	-0.0171467
	-0.401445	-0.00604839	0.00368819	0.127826	0.00767774
	0.180599	0.0334711	0.0538736	-0.133913	-0.182411
	-0.0340557	0.20121	0.0626742	0.310435	-0.205571
	-0.463364	0.0705645	0.0593989	-0.00347826	-0.0404403
	0.00515996	0.317339	-0.0388105	-0.0643478	0.196907
	-0.131063	0.0383065	-0.000155175	-0.354783	-0.098193
	0.281734	-0.242339	0.0429365	-0.0478261	0.17415
	0.331269	-0.0346774	0.168498	0.474783	0.111071
	-0.122807	-0.160484	-0.0339058	-0.131304	0.142571
	-0.0588235	0.157258	0.135784	-0.14087	-0.0582735
	0.137255	0.181855	-0.00893644	0.00869565	0.0793735
	0.199174	-0.220968	-0.0862914	-0.0165217	-0.082443
	0.0567595	-0.27379	-0.0667642	0.168696	0.0740314
	-0.403509	0.0137097	0.0515736	-0.202609	-0.0346958
	-0.349845	0.169758	-0.0826309	-0.248696	-0.145948
	0.22807	0.0431452	-0.0193498	-0.133043	-0.0711197
	0.184727	0.0987903	-0.0391541	0.0026087	0.109232
	0.155831	0.241129	0.0897496	-0.195652	-0.0259291
	0.0773994	0.131855	0.0374749	0.0208696	0.122796
	0.244582	0.201613	-0.09047	-0.186957	0.0993687
	0.120743	0.237097	-0.00320049	-0.138261	0.143896
	-0.312693	-0.0326613	0.0353079	-0.390435	-0.00263552
	-0.219814	-0.344355	0.0575811	0.1	-0.079768
	-0.0959752	-0.0326613	-0.0263743	0.215652	0.0601831
	-0.459236	-0.0834677	-0.00312568	-0.113043	-0.0581867
	-0.22807	0.0455645	-0.0456493	-0.176522	-0.0348142
	0.250774	-0.10121	0.043959	0.132174	-0.018062
	-0.184727	0.125	0.0463032	-0.0443478	-0.0217155
	0.230134	0.1375	0.0956933	0.541739	-0.0694705
	-0.267286	-0.0512097	-0.0574703	-0.336522	0.0415135
	-0.170279	-0.309274	0.0403428	-0.0504348	0.190421
	0.356037	-0.0697581	-0.0437234	0.0921739	-0.126876
	0.0134159	-0.336694	-0.0407502	-0.27913	0.0580526
	0.0815273	0.0512097	-0.0953386	0.130435	-0.0376706
	-0.0319917	-0.0774194	0.00353855	-0.109565	-0.119198
	-0.135191	0.0471774	0.0357707	-0.135652	0.111276
	-0.141383	0.0983871	-0.0782998	-0.14	-0.000875878
	0.0546956	-0.00443548	0.0897357	-0.0521739	-0.0394461
	0.244582	0.126613	0.0157198	-0.276522	0.115482
	-0.184727	-0.0588769	-0.114736	0.0234783	0.00304585
	0.157895	-0.205645	-0.0894919	-0.00608696	-0.127712
	-0.0608875	-0.160484	-0.0278096	-0.377391	0.110321
	-0.168215	-0.0741935	-0.021525	-0.0965217	-0.159078
	-0.358101	0.309677	0.0247172	0.255652	-0.0173361
	0.0650155	0.0625	0.0854434	0.19913	-0.00201215
	-0.20743	-0.0483871	0.0602358	0.205217	0.0658013
	-0.209494	0.224597	-0.155367	0.0452174	-0.00645467
	0.205366	0.147177	0.0808685	-0.0608696	-0.0642705
	0.151703	0.0177419	0.0250137	-0.165217	-0.212744
	-0.296182	-0.347581	0.0199899	-0.191304	-0.155638
	-0.370485	-0.148387	-0.0613275	-0.227826	0.163915
	0.20743	-0.0197581	-0.15011	0.0469565	0.101176
	-0.0443756	-0.00725806	-0.122389	-0.112174	-0.0954628
	0.151703	0.18629	-0.0325619	-0.35913	0.047834
	-0.273478	-0.0258065	-0.083864	-0.0756522	-0.0673085
	0.0237358	0.0298387	-0.0824729	-0.172174	0.00651779
	0.273478	0.0705645	0.0376134	-0.243478	-0.00130198
	-0.302374	-0.0629032	0.0728715	-0.118261	0.00850627
	-0.265222	0.174597	-0.124376	-0.197391	-0.0421053
	0.128999	-0.145968	-0.0599393	0.19913	-0.0209106
	-0.0918473	0.0883065	-0.0186875	0.0678261	0.134601
	-0.28999	-0.374597	-0.0524049	-0.128696	0.0284779
	0.00928793	0.102823	-0.0628322	0.221739	-0.138136
	-0.277606	0.402016	0.0479381	-0.25913	0.0876036
	0.159959	0.0181452	0.100734	-0.0286957	0.0534601
	-0.00103199	0.0870968	-0.0594599	-0.0643478	-0.0139904
	0.0877193	-0.230242	0.0383255	0.163478	-0.128628
	0.0113519	-0.0877105	-0.0364579	-0.203478	-0.0169494
	-0.126935	-0.169758	0.0489661	0.108696	0.10909
	0.0691434	0.156855	0.0388991	-0.0921739	-0.0477077
	-0.0629515	0.112903	0.0142457	0.307826	-0.108001
	-0.393189	-0.26129	-0.0234453	0.111304	0.017699
	0.0299278	-0.0266129	0.0302204	-0.375652	-0.165525
	0.325077	0.0346774	-0.0204527	0.046087	0.00815908
	-0.246646	-0.256452	-0.0131899	0.0130435	-0.014811
	0.122807	-0.199597	0.0578887	-0.145217	-0.241813
	0.157895	-0.0467742	0.0284885	-0.23913	0.0845893
	-0.186791	-0.00645161	-0.0382507	-0.0547826	0.109232
	-0.0381837	0.107661	-0.00753986	-0.328696	0.107536
	0.356037	-0.202823	0.0312346	-0.0191304	0.082301
	0.358101	-0.0395161	0.119369	0.130435	0.0959994
	0.250774	0.322177	-0.0119346	-0.0634783	-0.0248165
	-0.316821	0.435081	-0.0761329	-0.0504348	0.116768
	-0.0794634	0.109274	0.0592243	-0.233913	0.0382151
	0.205366	0.163306	-0.0228634	-0.013913	-0.0883532
	0.0113519	0.00564516	-0.0202753	-0.0156522	-0.0741813
	-0.0773994	-0.105645	0.0260085	0.109565	-0.0324785
	-0.0154799	0.125806	-0.000543114	-0.0391304	0.134049
	-0.223942	-0.141129	0.0445104	0.00521739	-0.0547621
	0.108359	0.205242	-0.0937869	0.125217	0.20625
	-0.0299278	0.0112903	0.0485394	-0.524348	-0.118535
	0.118679	0.0891129	-0.0741517	-0.118261	-0.0102975
	-0.356037	-0.302419	-0.0254321	0.291304	0.164089
	-0.0629515	0.083871	-0.0293697	0.351304	0.0771798
	0.0443756	-0.156855	-0.0448401	-0.161739	-0.0163497
	-0.166151	0.14879	0.0942025	-0.170435	0.0712144
	-0.143447	0.194758	-0.0358095	-0.2	0.034609
	0.455108	-0.0455645	0.000798045	0.0791304	-0.108262
	0.535604	0.0120968	0.18153	0.0191304	-0.00644678
	0.0299278	0.262903	-0.0323236	-0.216522	0.0902391
	-0.0237358	0.203629	0.0070494	0.108696	0.0657461
	0.0216718	0.0846774	-0.12452	-0.201739	-0.0342224
	0.116615	-0.0915323	0.0128241	0.113913	-0.082806
	-0.246646	0.0274194	-0.0379487	-0.0130435	-0.033023
	-0.230134	0.167339	-0.113212	-0.0330435	0.0635367
	0.00722394	0.0991935	0.000958762	0.133043	-0.188566
	0.108359	-0.210484	0.0332768	-0.00521739	0.00648623
	-0.0402477	0.395565	-0.0735892	-0.143478	-0.0133433
	0.347781	-0.0556452	0.0793999	0.230435	-0.0755307
	0.0237358	0.133065	-0.131561	0.267826	-0.0233173
	0.120743	-0.0645161	-0.039941	0.356522	0.0686262
	-0.281734	-0.103226	-0.0157614	-0.143478	0.125827
	-0.430341	0.207258	0.128363	0.221739	-0.0503038
	0.395253	0.0479839	-0.0623029	-0.321739	0.086341
	-0.314757	-0.0612903	-0.0497864	0.233913	0.0142902
	0.0443756	0.05	-0.0344462	0.197391	0.0141798
	0.205366	0.33871	-0.05601	-0.125217	-0.0699045
	0.162023	0.143952	0.047165	0.331304	0.0300402
	0.178535	-0.154839	0.0374471	-0.485217	0.0579579
	0.432405	-0.184677	0.0530007	0.253913	-0.11272
	-0.128999	-0.114919	-0.121006	0.00695652	0.157058
	-0.306502	0.0677419	-0.0497226	-0.204348	0.112341
	-0.0835913	0.199194	0.0199927	0.108696	0.0186223
	-0.312693	0.160484	0.0317694	0.23913	0.074497
	-0.0319917	-0.218145	0.148422	-0.0104348	0.196307
	-0.0588235	0.00443548	0.140705	0.0356522	-0.148528
	0.0196078	0.250403	-0.102793	0.0182609	0.0708514
	-0.0526316	0.188306	0.00816888	-0.0121739	-0.0182356
	-0.155831	0.0741935	0.00370758	0.108696	0.0860254
	0.0113519	-0.146774	-0.0566196	0.196522	-0.0635761
	0.0505676	-0.0391129	0.0814809	-0.00347826	0.116247
	0.0980392	-0.0625	-0.00109177	-0.287826	0.143052
	-0.0175439	-0.0334677	0.0490936	-0.376522	-0.109698
	0.465428	-0.110081	-0.0573013	-0.309565	-0.160791
	0.504644	0.0969856	-0.142753	-0.223478	0.00384282
	-0.188854	-0.241129	0.0205968	-0.114783	-0.0292669
	-0.201238	0.195161	0.0715802	0.0826087	-0.00172019
	-0.265222	-0.0931452	-0.0362916	0.137391	-0.151732
	0.0959752	0.0576613	0.175445	0.290435	0.256222
	-0.0588235	-0.0165323	0.129754	-0.0147826	0.0335516
	0.112487	-0.00403226	0.0303977	0.397391	0.0259844
	0.459236	-0.189919	-0.0913041	0.0443478	-0.0553302
	-0.00309598	0.0620968	-0.091329	0.40087	0.0396276
	0.0381837	0.169758	0.123367	-0.0513043	-0.115726
	-0.126935	-0.185887	0.0572791	0.241739	0.1954
	-0.00515996	0.0770161	-0.106847	-0.08	0.110471
	-0.126935	-0.00685484	0.12749	-0.0156522	0.0482127
	0.0608875	-0.164516	-0.0991488	-0.0356522	-0.145703
	0.473684	0.0620968	0.022143	0.123478	0.00652568
	-0.145511	-0.0362903	-0.00876187	-0.0147826	-0.156238
	0.240454	-0.189919	-0.109958	-0.0217391	-0.0266867
	-0.0361197	-0.362097	0.0583459	-0.0304348	-0.0256293
	-0.122807	-0.0822581	0.0626327	-0.147826	-0.0627712
	-0.0340557	-0.0342742	-0.175082	-0.343478	-0.109729
	0.25903	-0.00725806	-0.134224	0.186087	0.190073
	0.178535	0.137903	0.0142429	0.115652	-0.078537
	0.0134159	-0.0665323	-0.0237612	0.393043	-0.0831532
	0.31063	-0.000806452	0.107287	0.16087	-0.207504
	-0.0588235	0.235081	0.0467022	-0.153913	0.183445
	-0.0299278	0.0237903	0.0884998	0.203478	-0.176075
	0.281734	-0.0629032	-0.0154843	-0.19913	0.0892606
	0.128999	-0.241129	-0.183398	-0.154783	-0.147274
	-0.399381	-0.223387	-0.0432413	0.332174	0.0444725
	-0.192982	-0.145161	-0.000102527	-0.24	0.0345301
	-0.401445	-0.108871	-0.0057692	-0.295652	0.0826008
	-0.205366	0.0701613	-0.0338837	-0.155652	0.0316184
	0.114551	-0.00564516	0.228426	0.228696	-0.0729583
	-0.294118	-0.205645	0.0263327	0.196522	0.0817013
	-0.108359	0.336694	-0.0140517	-0.0886957	0.0130987
	0.182663	-0.147581	-0.0169889	-0.355652	0.0420658
	0.378741	0.297984	-0.0671826	-0.00521739	0.0250927
	-0.607843	-0.15	-0.0647857	0.106957	0.0239091
	0.0856553	0.144355	0.15614	-0.251304	0.0547226
	0.108359	0.143548	-0.112821	0.0652174	-0.00451353
	-0.145511	-0.0983871	0.0641013	0.182609	0.0363292
	-0.341589	-0.106452	0.0108318	0.026087	-0.0753886
	0.0216718	0.150403	-0.0266431	-0.370435	-0.137031
	0.0443756	0.214516	-0.17565	0.0243478	0.0613904
	-0.0588235	0.2625	-0.0252243	0.255652	-0.0409374
	0.314757	0.133065	-0.070868	0.195652	-0.153326
	0.250774	-0.221371	-0.00770058	-0.073913	0.166212
	-0.219814	-0.00685484	-0.131417	0.237391	0.024422
	0.593395	-0.254032	0.134193	-0.149565	0.138539
	-0.223942	-0.0850806	0.117448	-0.138261	-0.121155
	-0.139319	-0.0741935	-0.0508005	-0.0365217	-0.102888
	-0.0712074	0.0403226	0.0168116	0.236522	0.0361714
	0.271414	0.234677	0.0259919	0.0521739	0.030056
	-0.145511	-0.0149209	-0.0274189	-0.378261	-0.0719246
	-0.0402477	-0.0919355	0.0151047	-0.349565	-0.124817
	0.636739	0.143145	0.0671605	0.331304	0.0276493
	0.333333	-0.163306	0.03014	-0.0695652	-0.0189774
	0.0216718	-0.0967742	-0.021453	-0.0817391	0.00855362
	-0.137255	0.339516	-0.0648467	-0.04	-0.051519
	0.0381837	0.124597	0.0318414	-0.14087	0.0487572
	0.118679	0.146774	0.0137524	-0.191304	0.0392804
	-0.114551	0.225806	0.134351	-0.201739	0.0146532
	-0.0608875	-0.165726	-0.0988245	-0.102609	-0.0761777
	0.353973	-0.0935484	0.0333211	0.175652	-0.118914
	-0.0773994	0.230645	0.0607983	0.104348	-0.0524817
	-0.386997	0.00806452	-0.0487168	0.213913	-0.0704253
	0.155831	0.110484	-0.0716689	-0.131304	0.0244299
	-0.180599	-0.0798387	-0.100166	0.364348	0.0962834
	-0.500516	0.0967742	0.0182774	0.0495652	0.0320997
	0.386997	0.177823	-0.0845124	0.149565	0.155827
	0.242518	-0.00927419	0.0470542	-0.00347826	-0.175089
	0.131063	-0.167339	-0.0900073	-0.0886957	-0.104892
	0.250774	0.0330645	-0.0595901	0.0234783	0.0433757
	-0.139319	0.179032	0.127787	-0.631304	-0.0668666
	0.141383	-0.0560484	0.013068	-0.170435	0.0186933
	-0.0319917	0.0342742	0.0253462	-0.0913043	0.0738894
	0.110423	0.194355	-0.0624387	-0.0652174	-0.00557879
	0.265222	0.0637097	-0.102139	-0.0573913	0.119632
	0.108359	-0.17379	0.021223	0.155652	0.0513769
	-0.236326	-0.300403	0.136673	0.317391	0.141679
	-0.0712074	0.107661	0.0230879	0.0304348	-0.0160262
	-0.498452	-0.083871	0.0505428	-0.0513043	0.151732
	-0.116615	-0.0842742	0.0180918	-0.24087	-0.0373629
	-0.184727	-0.0883065	0.0394644	-0.41913	0.0978853
	-0.409701	-0.0282258	-0.0471317	0.0495652	-0.0422946
	-0.118679	-0.083871	-0.0188732	0.117391	-0.136826
	0.135191	-0.00887097	0.00143537	0.137391	-0.222702
	0.23839	0.166935	-0.0422354	-0.26087	0.0593861
	0.246646	-0.133871	0.0440088	0.253913	-0.0866882
	-0.0794634	0.0681452	-0.0678587	-0.296522	0.0782135
	-0.232198	0.11371	-0.0969403	0.334783	-0.00649412
	-0.133127	0.145565	0.100978	-0.103478	-0.0702833
	-0.153767	-0.349194	-0.0708764	0.106957	0.129504
	-0.0423117	0.138306	-0.0204083	-0.268696	-0.00589442
	-0.176471	0.340323	0.123442	0.0373913	-0.0890397
	-0.0732714	-0.218548	-0.033202	0.111304	-0.0455614
	-0.0526316	-0.155645	-0.0351167	0.207826	0.0534207
	0.413829	-0.181452	-0.01971	0.334783	-0.156214
	-0.0299278	-0.340726	0.0133756	0.185217	0.092922
	0.155831	0.247581	-0.085812	-0.0382609	-0.140164
	0.368421	-0.197177	-0.0511497	-0.0217391	0.143818
	-0.0464396	0.233871	0.175816	-0.46	0.0117888
	-0.428277	-0.2	0.00367987	-0.505217	-0.0698493
	0.537668	-0.0709677	0.0175764	0.247826	-0.0641127
	-0.343653	0.101613	0.0123974	0.026087	-0.141474
	0.120743	0.13871	-0.0774741	-0.102609	0.0512349
	-0.234262	-0.342339	-0.00553921	-0.0417391	-0.0301113
	-0.131063	0.172984	-0.0326007	-0.153043	-0.097901
	-0.162023	0.288306	0.0564367	-0.0817391	0.157058
	0.143447	0.182661	0.00164597	0.175652	-0.130427
	-0.250774	-0.27621	-0.169188	0.250435	-0.0811884
	0.343653	0.0387097	-0.0227083	0.0391304	-0.110929
	0.244582	0.134677	-0.0228551	-0.145217	0.00452931
	0.0196078	0.0891129	-0.0033141	0.34087	0.155638
	-0.00309598	0.0516129	-0.0245149	0.164348	-0.0593072
	-0.159959	-0.295565	-0.157933	0.253913	0.185497
	-0.384933	0.212903	0.0551094	-0.0808696	-0.111994
	0.128999	-0.0225806	0.0186792	0.254783	-0.0412057
	0.401445	-0.224597	0.127125	0.245217	-0.0908072
	0.0794634	-0.0326613	0.027793	0.384348	0.0254636
	0.401445	-0.254032	-0.0758835	0.0669565	0.0996686
	-0.00722394	-0.195161	-0.00295942	-0.273043	0.00679397
	0.347781	0.100806	0.105311	0.0104348	0.0829401
	0.0691434	-0.289516	0.0672519	0.36	0.0535153
	-0.159959	-0.0471774	0.00981484	-0.31913	0.0395644
	0.112487	0.297581	0.0204776	-0.073913	0.0696283
	0.219814	-0.0592742	-0.0689616	-0.0156522	0.146493
	0.0154799	-0.17379	-0.087095	0.166957	0.116058
	-0.219814	0.0592742	-0.0839637	0.263478	0.00818275
	-0.122807	0.033871	0.064323	-0.374783	-0.214921
	0.108359	-0.196774	-0.0747059	-0.141739	-0.10909
	0.172343	-0.0649194	-0.0375081	-0.12	0.0716563
	-0.0588235	-0.128226	0.0250109	-0.0930435	-0.0188195
	-0.304438	0.0991935	-0.018114	-0.115652	-0.0667482
	0.0134159	0.156048	0.190287	0.0269565	0.177811
	-0.47162	-0.000806452	0.232486	0.0669565	0.0546358
	-0.0835913	-0.217339	0.112727	0.468696	0.0454352
	-0.203302	-0.244355	0.0329969	-0.0373913	-0.0682475
	-0.0608875	0.133871	-0.0807106	-0.130435	0.0568453
	-0.0588235	0.166129	-0.12268	-0.266957	0.0691549
	0.182663	-0.403629	-0.00239691	-0.207826	0.0643889
	0.223942	0.359677	0.0227498	0.206087	-0.0381756
	0.221878	0.118145	0.0195105	-0.245217	-0.0310029
	-0.0278638	-0.0258065	0.0491767	0.429565	-0.0208554
	0.00309598	-0.134677	0.0117407	0.143478	-0.00492385
	0.168215	-0.0423387	-0.132406	-0.40087	0.0366212
	0.304438	-0.0653226	-0.0568358	0.0956522	0.160901
	-0.304438	0.204435	-0.0592908	-0.426087	-0.0707804
	-0.00928793	-0.176631	0.0152986	-0.395652	0.119277
	0.102167	0.0475806	-0.143207	-0.0843478	-0.0328888
	-0.221878	0.177016	0.0551427	0.213913	0.0735501
	-0.149639	-0.0677419	-0.12692	0.0234783	0.0324154
	0.151703	0.000403226	-0.130769	-0.000869565	-0.0924406
	-0.547988	0.1125	0.0299544	0.335652	-0.0786475
	-0.108359	0.0580645	0.0393647	0.0556522	0.0934112
	-0.304438	-0.283468	-0.0386747	-0.210435	-0.00825377
	0.316821	-0.0112903	0.0489274	0.233043	-0.0405429
	-0.00309598	0.445161	0.0437539	0.231304	-0.00179121
	-0.0794634	0.135081	-0.0699231	-0.107826	0.19147
	0.182663	-0.0479839	-0.0796465	-0.34	0.0916279
	0.180599	-0.255645	0.044455	0.187826	0.0223941
	-0.455108	-0.0447581	-0.0784079	0.0878261	0.0423578
	-0.0588235	-0.0927419	-0.0861029	0.15913	0.0372051
	0.283798	0.110081	0.0728022	0.135652	0.0316026
	-0.141383	0.114113	0.0107958	-0.186957	-0.146927
	-0.147575	-0.0358871	0.123445	0.37913	0.0913438
	0.0691434	0.0116935	-0.134459	0.0669565	0.104585
	0.285862	0.0495968	-0.113422	-0.208696	0.0533496
	-0.100103	0.128226	0.0256344	0.00695652	-0.17733
	-0.252838	-0.137097	0.0639794	-0.00173913	-0.0368105
	-0.211558	-0.146774	0.0284691	0.318261	0.0235146
	0.153767	-0.0616935	-0.0433022	0.342609	0.0887319
	-0.0629515	0.0262097	0.15561	-0.331304	0.0213446
	0.564499	0.410081	-0.024454	0.186957	0.0794761
	0.0794634	-0.0274221	-0.17979	0.361739	0.110637
	-0.413829	-0.152838	0.0528428	-0.129565	-0.0328573
	0.277606	0.13629	0.0800511	0.106957	-0.128967
	0.100103	-0.412097	-0.0334569	-0.0747826	0.0761856
	-0.358101	0.159677	0.0874053	0.122609	-0.0112681
	-0.201238	0.292339	0.0445464	-0.196522	-0.0508956
	-0.226006	-0.107258	-0.124922	0.000869565	-0.101791
	0.155831	0.0758141	-0.0967186	-0.0930435	0.0281622
	0.234262	-0.0596774	0.00305086	-0.193913	0.11212
	0.261094	-0.131855	-0.106359	0.157391	-0.011631
	-0.527348	-0.150806	0.0923681	0.18	0.0422631
	0.285862	0.122984	0.121414	0.29913	-0.142815
	0.209494	0.0326613	0.0907942	0.00869565	0.0692575
	-0.00515996	0.0959677	-0.149318	0.128696	0.0506589
	0.0608875	-0.0266129	0.0803808	-0.114783	-0.101326
	-0.0257998	-0.171371	0.0785409	-0.250435	0.0735895
	0.157895	0.165726	0.10721	0.201739	0.0864594
	-0.141383	-0.00806452	0.0693385	-0.073913	0.0704253
	-0.314757	0.249194	0.010732	-0.0469565	0.182743
	0.0505676	0.164919	0.0184908	-0.253913	-0.0699519
	-0.226006	0.0379032	-0.0593961	-0.196522	0.117084
	0.294118	-0.119355	-0.021586	0.0321739	0.161809
	0.0897833	0.0657258	-0.0124113	0.223478	-0.151487
	-0.215686	-0.343548	0.0191226	-0.291304	0.0741024
	0.314757	0.0810484	0.0237418	-0.177391	0.165407
	-0.384933	-0.0685484	0.0278124	0.147826	-0.0463742
	0.0897833	-0.0383065	0.0205441	0.175652	-0.151117
	-0.0959752	-0.344758	-0.165605	0.247826	0.125566
	-0.0196078	-0.167742	0.0853021	0.247826	0.164499
	0.273478	0.369355	-0.0493097	0.389565	0.0426655
	-0.0361197	-0.112097	-0.0269257	0.246087	0.0158763
	0.539732	-0.13871	-0.00482983	0.000869565	0.0600174
	-0.232198	-0.193548	-0.088087	-0.0826087	0.0343802
	0.166151	-0.083871	0.0679585	0.128696	-0.0154581
	0.157895	0.0665323	-0.0298713	-0.24	-0.132542
	0.263158	0.343145	-0.0789621	0.22087	-0.0976012
	-0.157895	0.250806	0.0684545	0.284348	0.00933481
	0.0629515	-0.214113	0.0316585	0.307826	-0.188101
	-0.0464396	-0.266935	-0.106572	-0.0313043	0.160088
	-0.331269	-0.317742	-0.0280119	0.506957	0.142602
	0.0856553	0.0358871	-0.0111893	-0.0486957	0.121321
	0.0423117	0.028629	0.135928	0.0286957	-0.109366
	0.0856553	0.0407258	-0.146427	0.0826087	0.0324548
	0.190918	0.0758065	-0.0558548	-0.216522	0.0864594
	-0.184727	-0.0600806	0.037026	-0.0791304	0.0939004
	-0.25903	-0.00524194	0.128654	-0.178261	0.00489229
	-0.135191	0.179839	-0.00769504	-0.209565	-0.189355
	0.345717	0.224194	0.0444467	-0.105217	0.0831295
	0.0608875	0.0201613	-0.0554807	0.104348	-0.195818
	-0.428277	0.0302419	0.0535604	-0.19913	-0.002312
	-0.368421	-0.0379032	-0.134302	0.0913043	-0.00362976
	0.0918473	-0.138306	-0.0323901	0.14087	-0.034175
	-0.139319	-0.194758	0.0493125	-0.18	-0.0708356
	0.182663	-0.203226	-0.0560848	-0.013913	0.0451511
	0.0196078	-0.108065	-0.20246	-0.0921739	-0.00209895
	-0.0464396	0.423387	0.040063	-0.26087	0.0952419
	-0.0381837	0.117742	-0.0632506	-0.151304	-0.0102659
	0.287926	0.0358871	-0.0743678	0.0686957	0.109579
	0.00928793	0.0971774	-0.17519	0.32	0.00456877
	-0.277606	0.0391129	0.141733	-0.190435	0.0583997
	-0.382869	-0.0955645	-0.174024	-0.0678261	0.0446382
	0.0485036	-0.0919355	0.0135834	-0.0443478	0.155456
	-0.211558	-0.321371	0.0221845	0.16087	0.0792078
	-0.0567595	0.190323	0.0786185	-0.397391	0.0273179
	-0.166151	-0.0270161	0.0279177	-0.053913	-0.0942555
	0.0423117	-0.527419	-0.0022445	0.118261	0.0714906
	0.607843	0.0108871	0.0297964	0.458261	0.0447802
	-0.0196078	-0.27379	0.0589112	0.0669565	-0.056285
	-0.145511	-0.00120968	-0.0713973	-0.150435	0.17815
	0.110423	-0.265323	0.0336232	0.06	0.129409
	-0.0216718	-0.272984	-0.181264	-0.28	-0.0881086
	-0.261094	-0.135081	-0.0404592	0.0556522	-0.179587
	-0.0980392	0.278226	-0.0765042	0.0617391	-0.106407
	0.0629515	0.0608871	0.00134393	0.196522	0.039667
	-0.382869	-0.223387	0.025155	0.00608696	-0.0224572
	-0.0505676	-0.19879	0.0719155	0.175652	0.0957942
	-0.26935	0.149597	0.102527	0.146087	0.135098
	-0.327141	0.190726	-0.148999	0.292174	-0.0701097
	0.0835913	0.075	0.0398995	-0.266087	0.0143455
	-0.473684	-0.0532258	0.0117767	0.116522	-0.16659
	0.0650155	0.102016	0.00446683	-0.343478	-0.0875089
	-0.102167	-0.0116935	-0.012184	0.423478	0.0856388
	-0.170279	-0.354068	-0.02472	-0.128696	0.0360294
	0.155831	-0.112903	0.0101363	0.590435	0.00114416
	0.0629515	-0.183468	-0.112846	-0.357391	0.0549041
	-0.308566	0.053629	0.0163405	-0.31913	-0.00415056
	0.120743	-0.0274194	0.021949	-0.0973913	0.194287
	0.199174	-0.166532	-0.0500745	-0.0826087	-0.184076
	0.343653	-0.0556452	-0.0779535	-0.138261	-0.0371893
	-0.219814	0.1125	0.0585094	-0.20087	-0.0421053
	-0.0257998	-0.0629032	0.0477774	0.377391	0.0642232
	-0.494324	0.167742	-0.162175	-0.355652	-0.0340803
	0.0959752	0.00887097	-0.132107	-0.162609	0.143494
	-0.0257998	0.0169355	-0.0657001	0.04	-0.0788527
	0.162023	-0.0346774	0.00218077	-0.222609	0.150178
	-0.0526316	-0.0596774	0.0131705	-0.0217391	0.00905074
	0.0464396	-0.205242	-0.0180973	0.225217	-0.0208001
	0.110423	0.0850806	-0.0471927	-0.215652	0.107907
	0.298246	-0.0120968	-0.0426538	-0.550435	0.00336937
	-0.261094	-0.121774	-0.027793	-0.235652	-0.0575318
	0.19711	-0.253629	0.0323845	0.178261	0.133844
	0.24871	-0.169355	-0.0318996	-0.251304	0.121573
	-0.25903	0.190323	-0.110208	-0.173913	-0.00115206
	0.133127	0.157661	0.00409552	-0.252174	0.028833
	-0.73581	0.487097	0.0617543	-0.14087	0.0669928
	-0.112487	0.0423387	-0.111388	0.146957	-0.1269
	0.0670795	-0.274597	-0.0555084	-0.130435	-0.00686499
	-0.178535	-0.00645161	-0.139239	-0.213043	-0.00849049
	-0.215686	0.102823	-0.0102443	0.210435	0.031066
	0.244582	0.112903	0.0184742	-0.337391	-0.118157
	-0.240454	0.122177	0.0267678	-0.173043	0.0408743
	0.428277	-0.0967742	0.0796327	-0.401739	0.0623215
	-0.0361197	0.0887097	-0.126332	0.166087	-0.0549751
	-0.211558	-0.0209677	0.00795551	0.209565	-0.0782214
	0.164087	0.25121	0.0485339	0.00956522	0.0488677
	-0.147575	-0.340323	0.0483177	0.00695652	-0.000134143
	0.00722394	-0.34879	0.00686651	-0.318261	-0.00314843
	0.265222	-0.0245968	0.0720984	0.217391	0.0244378
	0.0959752	0.0709677	-0.15591	-0.053913	0.0218733
	-0.176471	-0.191935	0.18575	0.265217	-0.142516
	0.195046	-0.283468	-0.0451283	0.00173913	-0.0388069
	-0.102167	-0.322177	-0.00798599	0.17913	-0.221794
	0.244582	0.0358871	-0.0759556	-0.214783	0.0919908
	-0.0237358	-0.330242	-0.0271308	-0.06	0.0681843
	-0.0196078	-0.187903	0.00817719	-0.113913	0.0693206
	0.135191	0.0233895	-0.0169529	0.0947826	-0.208372
	-0.00103199	0.433065	-0.138483	-0.00173913	0.0833899
	0.0546956	-0.0209677	0.159396	0.23913	0.0707883
	0.0485036	-0.0774194	-0.0141681	0.488696	-0.167624
	-0.318885	-0.132258	-0.131181	-0.17913	0.0559299
	-0.0546956	0.00604839	-0.0627269	0.129565	0.137923
	0.221878	-0.00846774	0.0281366	0.323478	0.0401957
	-0.263158	-0.121371	-0.0209736	0.113913	0.180786
	-0.0918473	-0.128226	0.00630123	-0.0347826	0.00991083
	0.0402477	0.107661	-0.0429226	0.130435	-0.0630238
	-0.302374	-0.161694	-0.06869	0.0521739	0.186373
	0.0712074	0.0826613	0.0445824	0.073913	0.0590389
	-0.45098	0.179032	0.0693107	-0.48087	0.154865
	-0.281734	0.344758	-0.0202504	0.0565217	0.0248718
	0.564499	-0.0556452	0.0160413	-0.0756522	0.0487493
	-0.327141	0.0334677	-0.00861223	0.0286957	-0.157106
	0.44066	0.132661	-0.13942	-0.0617391	0.0623215
	0.488132	0.0802419	0.137779	-0.393913	0.0232463
	-0.320949	-0.283065	-0.125127	0.253043	0.0873984
	-0.0691434	0.0282258	0.00312845	-0.135652	0.0442831
	-0.205366	-0.273387	0.090071	0.173043	-0.105468
	-0.0402477	-0.0959677	-0.0260002	0.0565217	0.130387
	0.48194	-0.0435484	0.0237751	-0.13913	0.0199637
	-0.250774	0.0330645	-0.0412462	0.0365217	-0.0141719
	-0.0773994	-0.0108871	-0.0104771	-0.175652	-0.0476762
	0.364293	-0.244758	-0.137053	-0.0756522	-0.0199716
	-0.186791	-0.046371	0.140844	0.0321739	0.0231831
	0.139319	0.287097	-0.156339	-0.452174	-0.0346169
	0.0423117	0.300403	0.199982	0.501739	-0.00217786
	-0.157895	-0.213306	-0.000922739	0.0652174	0.0386175
	0.0815273	0.146371	-0.0188621	0.0982609	-0.0493017
	-0.306502	-0.383871	-0.073168	0.122609	-0.136266
	0.242518	-0.00322581	0.02812	0.156522	-0.0863726
	-0.151703	0.0383065	-0.135354	-0.372174	-0.0459718
	0.0299278	-0.157258	-0.0593435	-0.0434783	0.0620216
	0.162023	-0.119758	-0.0346097	0.155652	-0.112538
	0.190918	0.21371	0.00912764	-0.225217	-0.0587548
	0.166151	-0.247984	-0.0662682	-0.0356522	0.0146848
	0.287926	-0.116532	0.0965828	-0.397391	-0.126773
	-0.312693	-0.203226	0.00999219	0.136522	0.120508
	0.0794634	-0.0334677	-0.0372255	0.0573913	-0.0131066
	0.0423117	0.025	-0.0517094	0.161739	-0.0380415
	-0.0402477	-0.0346774	-0.0193609	0.0165217	0.121652
	-0.312693	-0.279839	0.0156783	0.110435	-0.0504853
	0.28999	0.0439516	-0.115583	-0.0295652	-0.00129409
	-0.19711	0.0665323	0.0805804	-0.228696	0.0136353
	0.192982	0.198387	0.0101612	-0.138261	0.0660301
	-0.0980392	0.105645	0.004126	0.44087	-0.171293
	0.0278638	0.0669355	0.0138162	0.116522	0.135422
	-0.162023	0.118548	-0.0463642	-0.401739	0.155015
	-0.0216718	0.18871	-0.045084	-0.0991304	-0.0691707
	-0.236326	0.139516	-0.0193083	-0.0113043	0.0357532
	-0.0732714	-0.0818548	-0.0614605	0.053913	-0.0623057
	0.164087	-0.0120968	0.0175265	-0.0626087	-0.0140377
	0.312693	-0.166935	-0.072187	-0.161739	0.0372761
	-0.102167	-0.26129	0.0194274	-0.0365217	-0.000591809
	-0.0897833	-0.0616935	0.00127188	0.266087	-0.0339541
	0.312693	0.430242	-0.0266763	-0.313913	0.130111
	0.0712074	0.131855	0.0239081	0.04	-0.00252505
	0.0567595	-0.0995968	-0.0868428	0.0356522	0.0716563
	0.172343	-0.11129	0.00714361	-0.114783	0.0258108
	-0.190918	-0.0165323	0.0599503	-0.0365217	-0.0583761
	-0.0278638	-0.247581	-0.00361337	-0.224348	-0.0480312
	-0.0340557	-0.154032	-0.05036	0.273043	-0.165178
	0.147575	-0.231855	0.0602995	-0.3	-0.189797
	-0.178535	-0.110484	-0.0609451	-0.00695652	0.0288172
	-0.0485036	0.0254032	-0.0337202	0.225217	-0.132329
	0.364293	-0.0891129	0.109138	0.066087	-0.0832163
	-0.399381	0.169758	0.0799181	-0.347826	0.125393
	0.490196	0.16371	-0.0301428	-0.14	0.0668271
	-0.22807	-0.025	0.0175459	-0.181739	-0.138073
	0.477812	0.213306	-0.039348	0.365217	0.0366291
	-0.0897833	-0.0669355	0.0298962	0.423478	-0.121329
	0.0485036	0.0270161	-0.0141431	0.0547826	-0.0198217
	-0.192982	-0.0604839	-0.0406587	-0.0486957	-0.135564
	0.159959	-0.0354839	-0.0510111	-0.00695652	-0.139012
	-0.267286	-0.147984	0.00198403	0.0530435	-0.14321
	0.172343	-0.118952	-0.08638	0.0947826	0.0961887
	-0.114551	0.0504032	0.00361614	-0.324348	-0.183579
	0.254902	-0.134274	-0.00778648	-0.188696	-0.0252111
	-0.353973	0.058871	-0.038622	0.207826	0.0381046
	-0.24871	-0.276613	0.00440864	-0.21913	-0.0593703
	-0.232198	-0.0177419	-0.0404232	0.210435	0.0562061
	-0.186791	-0.00282258	-0.167997	0.26	0.0597254
	-0.133127	-0.293548	-0.0438454	-0.293913	-0.0506589
	-0.141383	0.046371	-0.209157	0.053913	-0.0216129
	-0.341589	0.0935484	0.0482124	0.22087	-0.0661327
	0.0567595	0.29879	0.00978159	0.258261	0.0603409
	-0.306502	0.0665323	0.0918666	0.395652	-0.107488
	-0.395253	-0.0330645	-0.0228302	0.107826	-0.121352
	0.0237358	0.242742	-0.00716301	-0.138261	0.0238223
	-0.159959	0.118952	-0.11304	-0.14	-0.0328257
	-0.426213	0.0959677	-0.0351583	0.251304	0.0182514
	-0.172343	0.00725806	0.0402652	0.125217	-0.0710408
	0.0897833	0.477419	0.00335567	0.0930435	0.090176
	0.19711	-0.0439516	-0.172932	-0.0217391	-0.089016
	0.180599	0.12621	-0.0499526	-0.0930435	-0.0462085
	0.213622	0.0229839	0.0339806	-0.0121739	0.101988
	0.386997	-0.0794355	-0.0484978	0.129565	-0.154068
	0.382869	-0.0544355	-0.0455357	-0.326087	0.0167285
	0.122807	0.412903	-0.0112031	-0.138261	0.122568
	0.114551	-0.147581	-0.0445741	-0.066087	0.0135327
	-0.159959	-0.0298387	-0.0173658	0.0452174	-0.0924643
	0.0753354	0.016129	-0.0265904	-0.0434783	-0.104072
	-0.199174	0.158468	-0.0716328	-0.0869565	-0.00206739
	0.252838	0.254032	0.0213865	-0.161739	-0.0284384
	-0.0361197	-0.150403	0.0787183	0.283478	0.115513
	-0.417957	-0.438306	-0.027164	-0.21913	-0.0485599
	0.244582	0.0471774	-0.0945129	0.24	-0.0558668
	0.182663	0.00120968	-0.0264768	0.105217	0.0775902
	-0.199174	-0.308065	-0.0668612	0.48087	-0.0122149
	-0.246646	-0.189919	0.0327753	-0.0478261	0.0416792
	-0.535604	0.0862903	-0.0515044	0.613913	-0.0140456
	0.558308	0.0487903	-0.149467	-0.0669565	0.066472
	0.0443756	-0.00201613	-0.0129765	-0.0669565	0.0838712
	-0.341589	-0.0641129	0.0185629	-0.0173913	-0.0789553
	0.351909	-0.0665323	-0.0315782	0.0669565	-0.138026
	-0.323013	-0.0370968	-0.0411603	-0.113913	0.168737
	-0.341589	0.178629	0.0113029	0.326957	0.0173282
	-0.275542	0.279839	0.065351	-0.0721739	0.104585
	-0.0856553	-0.114113	-0.035707	0.42087	0.116508
	0.479876	0.0846774	0.0169446	0.0713043	0.0828217
	-0.0299278	0.235887	0.04149	0.08	0.00176754
	-0.302374	0.289516	-0.0467632	-0.111304	0.139856
	-0.188854	0.300403	0.0902982	0.162609	-0.0745206
	-0.118679	0.132661	0.0256594	0.00173913	-0.0225598
	0.370485	-0.0766129	0.0610449	-0.372174	0.0563087
	-0.0546956	-0.397177	0.222785	0.173043	0.047834
	-0.0856553	-0.0455645	-0.084892	0.137391	0.0667719
	-0.277606	-0.125806	0.0867236	-0.0191304	0.0444646
	0.0237358	-0.235484	0.0389185	-0.0930435	0.0137773
	0.0980392	-0.058871	0.0489855	0.0478261	-0.0171072
	-0.360165	0.0447581	0.0755316	0.20087	-0.0982088
	-0.0588235	0.161694	0.00593823	0.00782609	0.0415213
	-0.236326	-0.0165323	-0.0577973	-0.304348	0.103298
	-0.0175439	-0.253629	-0.0122339	-0.197391	0.161848
	-0.186791	0.153629	0.153092	-0.246087	-0.0100371
	-0.0526316	-0.0157258	0.0584568	0.153043	-0.00606802
	-0.0877193	-0.0169355	0.00479658	0.250435	-0.104679
	0.642931	-0.0729839	-0.048423	0.00695652	-0.150825
	0.143447	0.229032	0.0546439	0.013913	0.0044583
	0.283798	0.125	0.0854462	-0.0504348	0.0316026
	0.312693	0.435081	0.110862	0.276522	-0.0577132
	0.168215	-0.199194	0.146785	-0.158261	0.0810384
	-0.0526316	0.00967742	-0.00263521	-0.013913	-0.0316736
	-0.100103	-0.275	0.0756951	0.0982609	0.0667877
	-0.166151	-0.0346774	-0.0371008	0.0573913	0.10273
	-0.335397	0.0455645	0.0676897	0.0678261	-0.0448591
	-0.153767	0.033871	0.0934239	0.112174	0.024351
	-0.30031	-0.236694	0.00133007	0.106087	0.0939872
	0.362229	-0.00443548	-0.0384586	0.00347826	0.0677188
	-0.184727	0.0790323	0.0940224	-0.093913	-0.166511
	0.180599	0.2375	0.209797	0.0504348	-0.0459875
	-0.380805	-0.190323	0.0653399	-0.0573913	0.141087
	-0.201238	-0.0165323	-0.0789233	0.0486957	-0.138223
	0.430341	-0.147581	0.00535078	0.108696	-0.0401247
	0.0113519	-0.0229839	0.0924374	-0.216522	0.0920224
	-0.184727	0.075	0.00879235	0.0982609	-0.166456
	0.147575	-0.356452	-0.00306748	-0.0130435	-0.0788448
	0.331269	-0.293548	0.0890457	-0.46087	0.101499
	0.00928793	0.0629032	-0.156214	-0.107826	-0.0924012
	-0.135191	0.0596774	0.0104633	0.0269565	0.000228833
	0.110423	-0.350806	0.0506897	-0.00695652	-0.0617139
	-0.112487	0.523387	-0.0728327	-0.206087	0.150367
	0.292054	0.235081	-0.160365	0.233043	-0.0164602
	-0.391125	-0.346371	-0.169801	0.0443478	-0.07572
	0.285862	0.120161	-0.0595458	-0.13913	0.0448355
	0.306502	0.107258	0.0904091	-0.118261	-0.0150004
	0.00103199	0.122984	0.136305	0.0347826	0.00632052
	-0.23839	0.0403226	-0.017895	0.123478	-0.108775
	0.432405	0.182661	-0.0244041	-0.164348	0.105484
	-0.151703	0.215726	-0.00369927	0.303478	-0.00166496
	-0.0877193	-0.0149194	0.110183	-0.0791304	-0.0468161
	-0.0877193	0.211694	-0.106223	0.229565	0.0370315
	0.335397	-0.0955645	0.0840912	0.0643478	-0.149807
	-0.230134	-0.155645	0.0932105	-0.165217	0.0679476
	0.0546956	0.169758	-0.0174351	0.349565	0.00344828
	0.0773994	0.202419	-0.0579331	-0.161739	0.0349799
	-0.327141	-0.146371	0.0600252	0.226087	-0.0344039
	0.170279	-0.00604839	0.0367544	-0.0113043	0.0810858
	-0.25903	-0.0278226	0.104109	0.107826	-0.274655
	-0.244582	-0.00967742	0.00624304	0.0513043	-0.0498619
	0.469556	-0.0157258	0.190433	0.0886957	0.0783082
	0.106295	-0.100806	0.117878	-0.02	0.0905626
	0.314757	0.033871	-0.0320022	-0.0913043	0.0745601
	-0.0196078	0.0173387	-0.034194	-0.336522	0.0215892
	-0.188854	-0.0294355	-0.0597647	-0.141739	-0.0585023
	0.267286	0.102016	-0.0440698	0.111304	-0.143155
	0.215686	-0.0451613	0.0126219	-0.04	-0.206786
	0.0629515	0.310484	0.0574204	-0.00347826	-0.140496
	-0.386997	0.191935	-0.0580716	-0.167826	0.00132565
	0.0319917	0.105242	0.0491906	-0.273913	-0.0291249
	0.100103	0.0665323	-0.0893893	0.38087	-0.0698414
	0.428277	0.235887	-0.0791838	-0.0521739	0.0806912
	-0.0650155	0.130645	0.0381842	-0.053913	-0.0603567
	-0.539732	0.0991935	-0.0438426	0.04	-0.0709461
	-0.124871	0.194355	-0.0145366	0.181739	0.117873
	0.304438	0.218952	0.0435073	-0.0756522	0.124927
	-0.320949	0.0991935	-0.0160191	-0.0573913	-0.0667877
	-0.201238	-0.32621	0.0364163	0.151304	-0.171349
	-0.27967	-0.078629	-0.0466884	0.151304	-0.0824272
	-0.240454	0.177016	-0.0581714	0.0556522	-0.109777
	0.434469	-0.326613	-0.0317722	-0.0147826	-0.0164996
	0.413829	0.2875	-0.0853104	-0.242609	-0.192796
	-0.0381837	-0.228629	-0.114328	-0.0626087	-0.0106526
	-0.271414	-0.0334677	-0.110341	-0.176522	0.134625
	-0.112487	-0.131048	0.0699647	0.0713043	-0.0463821
	-0.26935	0.0782258	0.180015	-0.0365217	0.0498698
	-0.209494	-0.23629	-0.0272721	-0.135652	0.019364
	0.281734	0.0153226	0.0443109	-0.00608696	0.109769
	0.153767	-0.0983871	-0.0461702	0.20087	-0.0171309
	0.0959752	-0.0229839	0.0638491	0.329565	-0.0293695
	0.0361197	0.0241935	-0.0294057	-0.0121739	0.0866093
	0.0835913	-0.0395161	0.108886	-0.0486957	0.139343
	-0.283798	0.195161	0.0843932	0.093913	-0.232644
	-0.0546956	-0.208468	0.0441308	-0.193913	-0.0611694
	0.211558	-0.12379	0.0609479	-0.0904348	0.0561193
	-0.104231	0.333468	0.00161549	-0.206957	-0.083958
	-0.137255	-0.182258	0.0384835	0.405217	0.0860885
	-0.0505676	-0.0754032	-0.0581159	0.00782609	-0.15215
	0.0402477	0.256452	-0.0742902	0.0547826	0.00892449
	-0.0196078	-0.140726	-0.125986	-0.133043	-0.0193877
	-0.240454	0.0479839	-0.00382396	-0.165217	-0.00326679
	-0.372549	-0.156048	-0.0607207	0.0965217	0.0109051
	-0.141383	0.163306	-0.0343215	-0.127826	-0.00490807
	0.44066	0.231855	0.0262828	-0.0026087	-0.0958968
	0.155831	0.028629	0.066113	0.013913	0.00786712
	-0.351909	-0.327823	-0.0798599	0.157391	0.0543754
	-0.417957	-0.435081	0.0158251	0.211304	-0.0443384
	0.236326	0.0254032	0.0015379	-0.12	-0.124035
	0.642931	-0.0790323	-0.0942884	-0.013913	-0.00954786
	-0.104231	-0.252419	0.00399854	0.186087	-0.0580999
	0.22807	-0.0383065	0.0115051	0.170435	-0.0614061
	0.0939112	-0.236694	0.0271806	-0.0104348	-0.0610274
	0.106295	0.137917	-0.128372	-0.0313043	0.139856
	-0.116615	0.171774	-0.0716439	0.20087	0.0241853
	-0.20743	0.195968	-0.137779	0.0565217	0.00714117
	0.108359	0.00362903	-0.00986749	0.0773913	0.0334254
	0.0856553	0.114516	0.0206577	0.104348	0.0120729
	-0.0402477	0.0842742	0.046403	-0.08	-0.0426261
	0.0794634	0.280242	-0.0160329	0.0956522	-0.172595
	-0.118679	-0.208065	-0.21438	0.0852174	0.153634
	0.147575	-0.304032	0.0393231	0.357391	0.0413399
	-0.24871	-0.264516	0.246258	-0.0304348	-0.122063
	0.0691434	0.102016	-0.0482845	0.0147826	0.107749
	0.170279	0.0137097	0.0135972	0.290435	0.0442752
	0.124871	-0.179435	0.00928281	-0.0695652	-0.088582
	-0.0299278	-0.128226	0.000900571	-0.328696	-0.0174308
	0.417957	0.0818548	0.0216913	-0.0704348	-0.122457
	-0.145511	-0.421371	0.165483	0.0347826	0.239777
	0.236326	0.465323	-0.0608038	-0.013913	-0.0286909
	0.0712074	-0.0245968	0.0272139	-0.324348	-0.111276
	0.151703	0.11371	-0.0258007	0.165217	0.109216
	-0.256966	0.0270161	-0.027926	-0.195652	0.0262053
	0.0319917	-0.0762097	-0.0721593	-0.127826	0.00530261
	0.475748	0.170565	-0.0962503	0.347826	-0.0193561
	0.0897833	0.430645	-0.0760858	0.22087	-0.0434309
	-0.221878	0.0947581	0.0314313	-0.0173913	0.0490886
	0.159959	0.127016	0.0163267	-0.209565	-0.00183066
	0.0423117	-0.0907258	-0.058684	-0.206087	-0.0464925
	0.486068	0.102823	0.0333017	0.166957	0.00456877
	-0.254902	-0.136694	0.0238582	0.0878261	0.0476604
	0.0877193	-0.2875	-0.000177343	-0.066087	0.0812988
	-0.0588235	0.130242	0.0265101	0.176522	-0.0886609
	0.213622	-0.0987903	0.127488	0.00695652	0.14093
	-0.331269	0.0149194	-0.0315339	0.0330435	0.0263631
	-0.382869	0.201613	0.13743	0.113043	0.0960783
	-0.128999	-0.153629	0.0148719	0.382609	0.112128
	0.242518	0.0189516	-0.0459458	0.236522	0.0896552
	0.0918473	-0.397581	0.012281	0.046087	0.00896394
	0.240454	-0.107258	-0.0219213	0.0617391	0.0596386
	0.190918	0.429839	0.142141	0.0486957	0.0259212
	0.250774	-0.0677419	-0.211848	0.230435	0.0955259
	-0.120743	0.0745968	-0.0892536	0.0695652	0.204987
	-0.345717	0.133468	-0.0756563	0	0.0406849
	0.135191	0.318379	-0.0635526	-0.114783	0.151487
	0.24871	-0.190323	0.0896276	-0.383478	-0.0222757
	-0.0918473	0.362903	-0.0237529	0.405217	0.0271443
	0.166151	-0.137903	0.0431471	0.341739	-0.126387
	-0.339525	0.250403	-0.078721	0.0330435	-0.107291
	0.417957	-0.000403226	0.00778094	-0.155652	0.130119
	-0.0381837	-0.0782258	0.0338282	-0.191304	0.0433678
	0.444788	0.114919	0.060269	0.307826	-0.0364239
	-0.0959752	-0.0157258	-0.0405313	0.0278261	0.0201452
	0.0257998	0.285081	0.0710121	-0.242609	-0.0987927
	0.364293	0.0887097	0.181624	-0.209565	0.157319
	0.131063	0.0770161	-0.0173408	-0.0104348	0.0424367
	-0.380805	0.111694	-0.0532723	0.182609	0.0338278
	0.20743	-0.281855	-0.0702778	-0.0443478	0.238704
	0.263158	-0.208468	0.0709678	-0.0113043	-0.0660301
	-0.168215	0.0951613	-0.0618346	-0.033913	0.0605066
	-0.153767	-0.199194	-0.00371313	-0.126087	-0.162314
	-0.298246	0.31112	0.0216968	0.273913	-0.0105894
	-0.484004	0.187097	0.0793445	0.0834783	-0.0337489
	0.0588235	0.275403	0.049077	0.222609	0.0541624
	-0.00309598	-0.442339	-0.0559075	-0.0921739	-0.0293064
	-0.347781	-0.058871	-0.0838612	0.128696	-0.148789
	-0.0897833	-0.0370968	-0.0796992	0.28	0.0349799
	0.23839	0.195968	0.0024357	-0.105217	-0.051085
	0.0877193	-0.324597	0.0952583	-0.32087	0.00808806
	0.234262	-0.0810484	-0.0234204	0.113913	0.0040243
	0.818369	0.0883065	0.0836617	0.102609	0.0331334
	-0.374613	0.190323	0.0459679	0.242609	0.00871932
	-0.0546956	-0.0306452	0.111108	-0.250435	-0.0312475
	0.0485036	0.129032	-0.00795274	0.0486957	0.0277204
	0.00309598	-0.0342742	-0.00845429	0.207826	0.144686
	0.312693	0.241532	0.138159	0.02	0.105942
	-0.234262	0.16796	0.0416036	0.0582609	0.0709303
	-0.159959	-0.0245968	-0.084396	0.149565	0.0880533
	-0.190918	0.0403226	0.0576033	-0.0391304	-0.121179
	0.366357	0.0810484	-0.104441	-0.31913	-0.197286
	0.0835913	-0.0274194	-0.0967158	-0.0417391	-0.154746
	-0.261094	-0.131452	0.198893	0.271304	-0.0583919
	0.465428	-0.107258	-0.0730266	0.187826	-0.115032
	-0.0505676	-0.205645	0.0231488	-0.253043	-0.00856151
	0.0753354	-0.1625	0.0443635	-0.0965217	-0.102572
	0.401445	0.141935	-0.0398939	0.0104348	-0.0474552
	0.302374	-0.165726	0.0582296	-0.0521739	-0.0731082
	-0.0691434	-0.193145	0.0135834	-0.236522	-0.015316
	-0.209494	-0.135887	0.0281283	0.0895652	0.0680739
	-0.250774	-0.211694	-0.10862	-0.0278261	0.147526
	0.281734	0.0270161	0.00411769	0.08	-0.00969778
	-0.120743	-0.229435	0.016407	0.107826	0.117557
	-0.31063	-0.167339	0.0173048	0.144348	-0.086996
	-0.100103	0.416935	0.145746	0.308696	-0.143636
	0.292054	0.0330645	0.0680195	0.0826087	-0.0354139
	-0.100103	-0.18629	-0.00895306	0.194783	-0.0602935
	0.287926	-0.37621	0.0673267	-0.0834783	0.0847155
	0.199174	0.0205645	-0.0394395	-0.0791304	-0.100126
	-0.0856553	-0.284677	-0.00441419	0.38087	-0.0677424
	0.256966	-0.0395161	-0.0275769	0.0826087	0.00273021
	-0.0134159	-0.0399194	-0.100482	-0.0782609	-0.0358873
	0.131063	-0.0322581	0.101839	0.0217391	0.0899314
	-0.0588235	0.0580645	0.123633	0.073913	-0.179752
	0.0877193	0.0834677	0.058454	-0.0495652	-0.0503354
	-0.0381837	-0.0407258	-0.0535826	0.0904348	-0.121968
	-0.283798	0.137097	-0.0174739	-0.13913	0.11111
	0.0980392	0.203226	0.0330995	0.00521739	0.0375286
	-0.133127	-0.17038	0.10031	0.266087	0.0662037
	0.21775	0.267339	-0.0685155	-0.0852174	0.0340645
	0.116615	0.502016	0.161374	0.204348	0.0185749
	-0.128999	0.0862903	0.0371728	0.00782609	-0.0635051
	0.110423	0.0245968	0.00802478	0.156522	-0.111189
	0.205366	0.131048	-0.0255014	0.0730435	-0.161122
	0.250774	0.0653226	-0.176756	-0.493913	0.0447013
	-0.0278638	-0.00362903	-0.0625412	0.385217	-0.126821
	0.0216718	0.0379032	-0.0185656	-0.206957	-0.114574
	0.302374	0.260081	-0.00598534	0.277391	0.0312475
	0.308566	0.148387	-0.00667254	0.127826	-0.182727
	-0.0546956	-0.10121	0.00113056	-0.208696	-0.079334
	0.0464396	-0.233468	-0.0405756	0.1	-0.0140693
	-0.0588235	0.0483871	0.131625	-0.141739	0.00550777
	-0.273478	0.0705645	-0.0237114	0.354783	0.0422552
	-0.325077	-0.407661	0.00159886	-0.0617391	-0.162101
	-0.137255	-0.0181452	0.071461	-0.0869565	-0.173037
	0.0443756	-0.170161	0.128834	-0.00956522	-0.277456
	0.0464396	0.297177	0.0168448	-0.04	-0.0043715
	-0.484004	-0.140323	-0.00180946	-0.383478	-0.203148
	-0.444788	0.0129032	-0.0205607	-0.213043	-0.118875
	0.345717	0.0540323	0.0411658	0.0252174	0.147116
	0.112487	0.382258	-0.0229216	-0.26	-0.156908
	-0.0196078	-0.376613	-0.0129793	0.173043	-0.0950761
	-0.209494	-0.134274	-0.10885	-0.00347826	0.0421526
	0.213622	-0.273387	-0.0782666	0.213913	-0.195116
	0.199174	-0.189113	0.0933657	0.193913	0.0403535
	-0.195046	-0.345161	0.110842	0.171304	-0.0526947
	0.401445	-0.00725806	-0.0265655	0.385217	-0.11302
	-0.180599	0.306048	-0.0534718	0.112174	0.181749
	-0.267286	0.041129	-0.110402	0.0104348	0.0507299
	-0.100103	-0.258065	0.0624276	-0.107826	-0.00862464
	0.155831	0.210484	-0.225664	-0.221739	-0.103204
	0.0402477	-0.3875	0.0217689	-0.146087	0.0059102
	-0.564499	0.309274	-0.0201118	0.135652	-0.0964807
	-0.376677	0.190323	-0.0991737	0.11913	0.161753
	-0.23839	0.533871	0.082581	-0.226957	-0.106818
	-0.135191	-0.136694	0.0411436	-0.033913	0.154012
	0.141383	-0.146774	-0.00527596	0.193913	0.00639154
	0.135191	0.199194	-0.0561652	-0.126957	0.0411899
	-0.131063	-0.0790323	0.0871365	0.390435	-0.0156632
	-0.0815273	0.0528226	0.096835	-0.0182609	0.133346
	-0.399381	-0.0649194	0.0728133	0.302609	0.0692338
	-0.364293	-0.0919355	0.0443275	0.12	0.0405271
	-0.100103	0.0459677	0.0120871	0.0365217	-0.144978
	0.428277	0.143145	0.0552757	0.0982609	-0.073558
	-0.139319	0.0564516	-0.17892	-0.0678261	-0.0706384
	0.327141	0.104435	-0.00392372	0.00608696	0.10116
	0.287926	-0.147984	0.0618956	0.433913	-0.103851
	-0.430341	-0.176613	0.180488	0.0852174	-0.0313422
	0.139319	0.058871	-0.0824868	-0.167826	-0.0248323
	-0.0980392	-0.0645161	0.0683354	-0.183478	0.0441332
	0.124871	0.153629	-0.135723	-0.0356522	-0.0662116
	0.415893	-0.130645	0.080331	0.174783	-0.00298272
	0.155831	-0.217339	0.0565503	-0.133043	0.00967411
	0.126935	-0.150806	0.0729712	-0.00869565	-0.211773
	-0.0608875	-0.152016	0.0558853	-0.23913	-0.0151661
	-0.316821	-0.139516	0.0633919	-0.295652	-0.015174
	-0.108359	0.129435	0.07324	0.347826	-0.0226939
	-0.430341	-0.154435	-0.0218132	-0.138261	0.156072
	0.331269	-0.0971872	0.0724226	0.27913	-0.0652253
	0.215686	0.383506	-0.0307691	0.0452174	0.010763
	0.477812	-0.109274	-0.071123	0.161739	-0.0104948
	0.0381837	-0.350403	0.0296828	0.0782609	0.0657382
	-0.384933	-0.1125	0.0825478	0.270435	-0.247652
	-0.28999	0.289113	0.0229327	-0.152174	0.121423
	0.21775	0.208871	-0.04806	-0.0686957	-0.00609169
	-0.128999	-0.0568548	0.127659	-0.0278261	0.0280754
	0.333333	-0.1375	0.00207547	-0.242609	-0.177961
	0.0196078	-0.447984	0.0111948	-0.110435	-0.192993
	-0.285862	0.0875	-0.105256	-0.0626087	-0.111663
	0.0959752	0.0919355	0.0852661	-0.0565217	0.0448355
	-0.164087	-0.102016	0.113915	-0.125217	0.0182435
	0.0567595	0.281048	-0.0105242	-0.351304	-0.256703
	-0.0939112	0.374597	0.0466053	-0.38	0.0205397
	-0.112487	0.0790323	0.025676	0.404348	-0.104908
	-0.00515996	-0.139919	-0.109033	0.0730435	-0.0802967
	-0.382869	-0.311694	-0.125337	0.221739	0.09046
	-0.00309598	0.246774	-0.163624	0.00956522	0.0217786
	0.296182	0.0504032	0.150886	-0.0426087	0.0483548
	-0.0361197	-0.172581	0.0569466	0.0278261	-0.00309319
	0.370485	0.00725806	-0.11366	0.0652174	0.053539
	-0.285862	0.0967742	-0.0176567	0.205217	-0.169076
	-0.376677	0.0435484	0.0765818	0.00173913	0.163008
	0.320949	0.0165323	0.0103386	0.213043	0.0431784
	0.106295	-0.0653226	-0.107617	0.0747826	-0.0642626
	0.411765	0.432258	0.0758475	-0.073913	0.108064
	-0.00103199	-0.304032	-0.00154898	0.20087	-0.0916989
	0.0196078	0.0354839	-0.0180696	0.330435	0.0745917
	-0.432405	-0.0669355	-0.103106	-0.0921739	-0.133307
	0.339525	-0.193145	0.0612195	0.0130435	0.0797443
	-0.399381	-0.247581	-0.0881008	0.0904348	0.00460822
[truncated: 8,006 more rows]
