# Supplementary material for: Systems level expression correlation of Ras GTPase regulators
Source: Cell Commun Signal. 2018 Aug 15;16:46. doi: 10.1186/s12964-018-0256-8 (PMC6094892; doi:10.1186/s12964-018-0256-8)
Supplement: Supplementary file 10 — Sum of RASGEF versus sum of RASGAP gene expression levels for human individuals in adult tissues and cancer tissues. (XLSX 296 kb) [file 12964_2018_256_MOESM10_ESM.xlsx]

## Sheet: Sheet1
Additional file 10. Sum of RASGEF and sum of RASGAP gene expression levels for human individuals in different normal adult tissues and cancer tissues.
hsNT_03	Lung_GEF	251.004	216.44	209.981	243.885	252.668	197.699	203.538	201.033	198.43	251.606	191.732	191.437	233.76	201.007	187.114	212.177	223.73	273.283	219.932	261.649	199.973	199.749	235.943	188.816	219.621	230.515	348.629	182.679	205.572	201.11	254.06	193.349	251.434	212.551	197.035	240.322	177.33	191.55	260.79	228.553	250.349	208.837	176.208	210.292	159.32	201.556	209.21	258.911
hsNT_03	Lung_GAP	243.998	175.82	181.912	240.253	238.062	174.607	187.913	170.707	190.974	209.955	172.71	183.887	197.199	187.938	165.874	181.285	205.19	254.93	186.474	249.658	168.299	168.984	199.147	163.275	226.662	265.926	309.221	235.173	187.214	199.677	217.771	180.046	238.229	194.395	182.115	178.08	159.897	191.903	234.87	205.507	238.471	192.604	149.502	184.244	165.535	160.977	184.836	213.098
hsNT_04	Lung_LUSC_GEF	148.864	220.132	211.474	204.496	227.934	185.576	220.178	170.419	173.776	174.577	129.774	205.044	208.447	219.255	203.127	213.642	231.174	180.789	213.699	272.11	212.095	197.305	185.522	215.026	206.937	231.915	177.662	234.085	187.455	280.956	198.963	202.083	265.934	281.264	211.261	223.575	193.228	237.129	197.958	213.114	198.936	201.75	136.05	195.374	194.144	161.594	202.358	261.665
hsNT_04	Lung_LUSC_GAP	116.4	183.569	157.973	182.713	182.033	178.292	190.978	148.437	174.098	179.036	96.2729	167.833	163.258	185.422	106.137	179.646	189.176	166.488	189.409	165.044	175.873	183.875	164.797	200.872	188.308	184.923	135.717	173.85	165.171	224.155	161.449	149.009	212.04	193.17	194.427	177.206	172.325	195.235	149.057	115.846	183.776	162.882	79.9209	147.465	139.397	113.739	181.001	197.054
hsCT_01	Lung_LUSC_GEF	77.4948	162.343	149.57	120.815	154.871	75.3492	116.573	154.573	102.144	198.306	51.3027	127.343	67.4872	156.76	137.945	163.378	221.182	164.17	141.01	114.239	123.326	97.7181	200.999	202.884	140.23	237.987	86.1363	161.433	146.813	157.307	184.528	134.135	133.833	120.373	96.7655	88.7613	92.9098	142.871	141.413	152.878	143.61	172.292	149.872	155.171	183.546	140.996	102.376	91.5778
hsCT_01	Lung_LUSC_GAP	58.4047	153.637	98.4489	109.309	135.964	111.831	103.493	130.319	99.6057	166.023	67.7745	152.952	48.6373	165.83	130.956	131.006	207.143	198.784	132.85	158.315	141.778	110.441	167.505	165.633	137.422	181.621	91.9404	127.423	199.584	157.531	183.736	151.938	171.158	118.001	110.974	117.728	144.998	137.889	108.746	146.372	138.188	182.344	167.999	110.029	176.279	175.836	135.938	153.423
hsNT_04	Lung_LUAD_GEF	140.778	172.033	142.532	158.601	198.76	186.7	187.027	189.34	183.985	191.397	212.214	179.412	194.469	199.11	202.868	202.881	221.074	205.372	213.428	157.054	269.752	120.125	90.594	150.853	187.4	209.38	122.78	172.508	156.729	190.584	213.106	224.922	203.618	228.294	225.821	218.452	172.355	231.566	234.704	189.176	235.056	195.704	209.322	212.73	199.415	270.297	214.924	177.222
hsNT_04	Lung_LUAD_GAP	110.524	107.87	101.039	86.4546	190.991	177.609	189.204	170.121	186.597	149.38	192.45	175.895	182.346	173.036	166.166	188.399	165.642	187.114	180.825	160.091	174.09	77.7046	77.6429	141.981	131.824	187.681	94.8746	158.17	148.457	155.176	182.373	163.485	200.268	186.086	192.401	207.731	163.326	194.021	181.168	165.25	209.13	175.536	182.231	162.671	193.326	214.159	203.935	152.042
hsCT_01	Lung_LUAD_GEF	171.004	173.727	110.649	162.165	176.175	113.702	104.296	76.6151	173.37	120.613	146.812	120.341	126.435	206.969	187.654	94.7784	154.461	97.4571	108.857	158.849	159.984	150.868	147.435	189.697	128.337	126.3	177.035	147.305	101.105	123.478	129.807	74.9199	97.2165	113.859	117.397	80.3842	99.8265	55.3183	99.7441	190.473	98.7725	104.271	88.1242	134.748	70.6822	91.5326	174.325	182.015
hsCT_01	Lung_LUAD_GAP	173.851	257.424	172.869	195.652	202.956	239.255	180.392	114.904	176.95	156.091	157.018	173.352	175.464	217.404	286.335	120.311	159.112	112.445	127.855	161.788	242.358	186.758	153.369	177.636	136.466	189.451	257.164	179.278	64.158	100.736	133.18	91.6422	120.355	150.303	166.045	57.825	89.7866	70.3213	84.7391	148.928	126.349	132.883	104.844	180.941	94.8157	89.6524	249.433	182.363
hsNT_03	Ovary_GEF	158.847	180.71	167.025	168.502	152.104	168.514	164.696	145.401	168.99	172.685	196.463	149.094	141.179	153.719	153.838	178.274	174.886	223.498	160.983	148.374	155.325	195.111	160.769	172.269	177.907	192.839	109.284	153.295	159.884	166.701	153.368	166.982	177.522	180.972	145.223	139.797	157.977	202.626	181.954	132.14	149.369	150.843	143.568	177.933	189.612	185.421	163.888	132.687
hsNT_03	Ovary_GAP	164.049	173.069	178.449	182.369	162.273	176.766	143.36	155.651	174.696	190.865	175.407	176.188	204.069	166.206	186.304	167.648	168.997	194.051	172.629	174.834	170.616	208.064	180.832	167.931	192.554	186.774	135.958	158.376	156.464	168.209	181.858	163.684	179.371	200.221	167.115	159.543	145.719	223.446	176.839	146.765	175.817	164.804	151.954	178.853	185.755	215.426	174.282	188.135
hsCT_01	Ovary_OV_GEF	168.058	139.058	214.12	137.936	110.968	114.789	89.776	88.2554	106.153	203.41	194.302	133.833	235.499	127.482	163.061	220.097	161.359	167.228	172.13	110.762	76.3126	144.458	145.41	151.939	138.886	177.942	95.3983	98.3188	111.604	83.187	119.072	197.597	163.006	173.339	207.287	137.085	182.873	160.849	148.738	75.7726	196.99	120.857	135.06	218.261	138.722	114.289	112.414	94.4387
hsCT_01	Ovary_OV_GAP	296.173	312.848	283.637	126.403	153.997	274.225	178.822	162.797	168.561	155.124	213.417	155.86	224.559	191.423	172.871	258.106	247.784	215.863	271.597	159.968	169.688	320.953	164.811	186.498	259.595	218.448	154.408	198.478	99.5943	176.551	237.573	166.388	133.368	150.295	204.637	159.325	218.774	237.296	218.351	131.558	242.278	111.186	154.871	190.401	201.47	126.847	177.788	144.531
hsNT_03	Skin_GEF	48.2099	49.147	57.6934	47.6831	57.7934	50.9419	63.1157	71.5784	50.9865	65.1353	48.8927	51.5398	53.3049	49.8352	61.5904	45.3317	51.7851	54.0926	52.8943	64.3243	50.6983	70.42	70.7494	55.1597	50.0565	57.455	41.3511	56.1677	48.7102	57.431	57.0917	52.0873	41.345	63.9159	55.5382	57.5243	64.2327	51.6167	50.1329	53.802	41.8035	53.0553	48.1145	63.1861	49.749	71.6176	71.9081	52.4069
hsNT_03	Skin_GAP	93.3535	78.8105	92.2831	90.9776	92.0876	95.6275	95.9901	94.513	83.4814	96.8171	84.9023	95.899	99.8192	92.0524	90.3411	83.3385	92.481	102.402	87.5607	90.5685	84.0781	106.65	101.118	92.5357	93.0768	105.911	65.6684	96.303	77.7972	88.8001	88.2355	82.0926	65.2722	86.2612	87.0873	92.9389	103.621	92.7962	98.6811	79.9056	75.636	86.1246	80.7666	88.8593	88.9862	110.25	119.6	84.4078
hsCT_01	Skin_SKCM_GEF	75.6239	147.463	93.3975	109.342	99.6488	109.583	83.0001	96.0783	90.5174	77.6784	115.52	110.271	105.733	75.1137	124.531	80.1574	119.86	69.6985	110.402	109.957	128.5	118.331	120.253	119.886	88.2393	78.1704	258.761	110.531	143.312	131.221	166.815	103.058	193.406	108.167	187.012	130.571	133.085	179.571	113.369	115.059	129.754	216.817	108.859	235.823	122.114	120.721	92.5793	116.63
hsCT_01	Skin_SKCM_GAP	122.145	180.903	177.813	198.198	185.162	153.972	150.848	149.517	162.562	136.467	192.494	199.051	192.541	150.093	185.613	219.633	142.582	133.469	145.409	132.636	174.183	193.008	171.064	132.854	241.546	205.269	158.088	168.381	169.476	163.866	200.42	136.144	180.94	144.011	218.516	144.172	142.677	176.769	143.618	157.864	179.198	199.45	182.48	200.02	180.238	195.36	173.198	146.845
hsNT_04	Skin_SKCM_GEF	154.255
hsNT_04	Skin_SKCM_GAP	188.266
hsNT_03	Kidney_GEF	220.919	193.041	157.763	238.974	200.116	136.884	102.231	209.442	181.74	113.867	195.358	163.726	205.608	158.213	96.5807	112.993	129.008	130.172	130.378	367.831	145.645	188.545	177.825	92.3058	126.046	185.17	189.626	91.3134	172.298	203.478	51.8694	59.9658
hsNT_03	Kidney_GAP	252.183	460.019	200.103	422.92	241.282	117.234	131.145	273.555	333.205	98.4266	218.074	243.979	219.115	192.625	104.332	96.3441	159.374	153.201	188.119	416.16	135.097	307.165	220.381	126.418	140.477	238.369	243.658	90.3108	270.325	431.712	76.1452	68.885
hsNT_04	Kidney_KIRC_GEF	151.338	147.451	212.516	142.832	183.615	176.642	202.693	205.218	175.972	180.734	185.955	171.109	150.77	163.105	168.338	182.527	173.734	176.855	186.671	201.136	140.475	168.053	141.466	174.344	174.126	164.391	173.26	194.09	180.828	199.866	209.101	165.381	164.467	153.357	149.701	173.936	172.801	173.659	148.942	164.155	168.2	155.514	150.54	193.503	194.923	182.79	151.103	171.927
hsNT_04	Kidney_KIRC_GAP	212.23	188.853	244.969	298.895	198.951	318.959	228.013	238.362	256.227	266.699	237.616	337.922	272.077	363.857	448.448	211.131	351.522	205.186	220.649	464.944	145.788	175.852	149.343	447.721	194.43	404.538	205.375	233.748	195.576	236.366	250.032	228.142	267.137	184.825	300.193	423.702	259.639	266.953	192.896	236.045	255.743	187.865	367.229	523.593	223.859	248.299	189.087	300.087
hsCT_01	Kidney_KIRC_GEF	184.609	152.486	161.878	215.568	216.42	195.596	237.247	203.291	247.565	120.887	275.709	243.933	235.928	252.877	206.694	246.955	166.022	174.816	237.579	145.532	206.211	86.5359	184.245	307.12	271.991	224.134	184.096	185.779	225.638	237.656	150.847	251.829	197.42	277.408	282.003	197.889	200.751	348.499	182.381	207.018	174.26	117.771	206.782	193.64	177.145	239.336	284.881	250.502
hsCT_01	Kidney_KIRC_GAP	179.788	197.089	139.599	168.569	200	165.946	226.21	169.267	198.206	130.612	232.858	278.005	249.376	202.312	176.274	220.911	359.922	158.959	209.034	165.478	177.824	124.603	179.404	222.869	223.795	181.047	181.228	157.268	199.717	184.37	174.554	181.722	189.067	230.514	222.015	185.271	232.078	240.407	188.235	166.188	196.943	135.595	217.287	178.527	175.7	222.074	234.86	272.736
hsNT_04	Kidney_KICH_GEF	167.089	198.488	166.806	100.219	170.529	130.552	142.1	217.722	229.977	176.574	169.968	175.029	147.94	193.764	155.203	195.246	184.377	152.013	155.563	167.522	175.772	178.125	257.628	196.756	180.652
hsNT_04	Kidney_KICH_GAP	248.48	250.067	219.66	121.063	246.455	203.92	412.4	411.051	320.472	425.634	746.804	501.866	371.653	260.231	352.604	647.688	539.774	270.61	275.683	283.158	279.817	464.573	236.716	631.909	329.915
hsCT_01	Kidney_KICH_GEF	229.578	246.191	209.627	215.648	378.896	215.439	186.445	241.62	230.419	245.249	257.058	194.763	199.984	205.257	240.911	191.589	169.872	236.911	246.74	206.87	167.526	195.89	194.838	191.746	239.592	191.27	214.999	199.524	240.743	262.417	227.638	229.621	162.605	227.187	205.243	134.043	225.457	223.158	232.532	275.287	176.336	119.607	194.352	224.074	240.847	242.707	253.504	189.572
hsCT_01	Kidney_KICH_GAP	371.58	381.504	315.353	563.784	534.319	701.943	548.535	506.031	496.469	245.032	248.346	433.89	436.684	524.843	550.471	456.931	277.953	419.39	339.067	408.086	330.527	313.768	378.869	510.366	553.72	282.176	655.639	279.987	396.349	543.782	666.032	684.735	281.417	631.309	443.675	384.244	480.157	330.971	398.129	658.455	448.568	196.569	358.084	395.2	366.961	768.12	387.814	545.019
hsNT_04	Kidney_KIRP_GEF	191.393	177.114	162.547	178.077	151.045	157.869	172.633	152.096	154.083	149.059	154.18	192.89	159.5	148.622	138.89	165.956	160.946	222.513	214.71	189.541	174.672	159.452	199.633	181.503	168.653	148.732	197.192	211.869	201.46	167.437	178.838	196.04
hsNT_04	Kidney_KIRP_GAP	576.858	367.401	258.775	278.858	202.799	221.336	216.935	227.912	221.999	411.563	303.728	249.188	271.034	180.408	232.472	251.112	236.647	276.503	349.583	263.061	388.852	430.624	299.655	287.613	266.854	263.019	268.389	556.427	715.697	379.012	461.995	558.215
hsCT_01	Kidney_KIRP_GEF	139.548	126.904	96.2846	145.304	92.3104	149.441	133.96	115.321	227.452	160.887	105.344	133.296	166.614	139.292	198.996	202.608	153.237	151.953	110.329	93.2646	69.3459	155.566	132.702	72.4578	147.652	119.788	156.523	131.008	194.235	109.919	163.455	146.766	131.562	160.332	103.621	122.432	125.781	132.408	134.65	167.246	167.699	110.92	171.799	234.374	104.556	138.345	182.571	151.493
hsCT_01	Kidney_KIRP_GAP	178.381	214.794	124.587	208.643	156.584	216.444	234.979	190.845	244.158	225.021	201.109	214.813	150.563	266.633	173.174	283.209	221.668	356.595	173.2	164.323	161.854	241.196	273.009	171.822	264.649	203.468	165.185	202.559	222.36	250.605	276.507	263.826	229.13	360.512	126.196	223.157	212.149	206.194	185.951	249.577	171.517	191.276	232.349	365.08	201.156	163.228	259.151	241.309
hsNT_03	Thyroid_GEF	210.75	301.889	263.854	275.584	247.614	361.864	275.683	312.12	283.444	256.067	343.108	294.536	227.892	272.285	330.576	317.701	325.651	269.481	201.695	266.828	324.603	269.403	288.4	227.498	242.281	300.921	321.268	252.069	236.36	313.242	311.591	240.395	220.417	283.705	264.074	319.02	248.288	357.993	246.203	296.819	252.035	294.42	300.751	238.185	290.924	221.464	272.231	280.693
hsNT_03	Thyroid_GAP	273.012	433.311	301.833	346.941	408.102	402.46	719.846	382.686	393.864	338.394	484.083	365.244	372.382	307.067	381.879	452.106	309.681	298.166	309.605	253.839	272.333	449.177	411.505	408.271	354.888	396.318	366.586	292.943	273.251	442.673	352.886	260.993	324.063	359.914	484.041	460.67	418.864	305.683	362.259	314.717	375.217	395.798	386.98	544.33	263.372	338.235	273.868	387.512
hsNT_04	Thyroid_THCA_GEF	169.169	112.565	269.099	141.066	166.659	136.942	157.803	145.007	112.394	181.148	135.592	196.643	159.194	159.429	143.17	203.696	150.21	161.208	165.074	157.418	233.48	173.043	217.601	187.483	151.591	197.213	175.767	177.271	173.852	163.708	129.42	154.026	209.439	186.457	128.445	188.359	183.5	186.271	177.175	193.005	191.708	133.243	118.805	147.115	149.949	143.192	176.12	142.335
hsNT_04	Thyroid_THCA_GAP	293.787	249.734	317.079	377.58	341.843	316.983	281.611	336.185	220.185	373.801	304.963	281.21	318.848	322.033	315.295	281.323	301.331	393.139	323.372	330.715	280.381	320.898	279.304	327.206	340.873	275.724	381.707	367.882	321.486	316.004	268.421	339.413	351.843	302.036	365.714	331.319	251.276	328.052	354.041	194.335	409.718	325.161	304.291	273.65	368.261	276.161	349.905	311.538
hsCT_01	Thyroid_THCA_GEF	176.031	188.861	168.29	246.26	191.491	195.908	162.728	176.735	205.201	134.864	119.453	176.118	152.614	180.328	183.886	190.785	170.916	185.362	292.875	146.718	190.969	273.169	197.899	239.269	161.765	216.356	169.65	248.496	160.564	173.782	159.192	121.05	182.048	192.197	168.891	145.838	218.84	163.939	131.212	254.862	155.422	191.544	224.979	219.256	174.206	175.659	224.15	291.481
hsCT_01	Thyroid_THCA_GAP	204.444	265.657	303.796	244.409	244.411	248.686	266.8	213.35	270.636	458.927	180.15	245.032	297.074	221.198	246.584	251.784	239.117	529.449	273.04	936.121	274.242	269.062	238.242	324.211	244.573	255.515	216.51	272.429	458.937	231.378	196.345	414.115	264.333	188.031	251.554	337.24	248.71	219.046	186.618	333.129	214.184	248.41	235.231	250.367	244.885	217.831	224.366	356.765
hsNT_04	Bladder_BLCA_GEF	99.2605	102.9	88.413	109.394	221.925	141.611	195.632	224.156	95.2716	141.015	295.313	154.178	173.511	178.565	277.369	222.586	247.021	387.301	188.107
hsNT_04	Bladder_BLCA_GAP	117.304	119.573	117.667	108.37	135.971	154.4	137.339	123.516	108.148	133.223	172.214	145.721	213.09	163.633	169.938	221.115	241.237	159.965	142.139
hsCT_01	Bladder_BLCA_GEF	145.639	198.319	174.657	266.617	180.694	192.647	119.954	298.776	186.524	158.203	186.477	109.04	86.9207	140.704	141.625	140.298	151.411	193.028	137.622	108.432	83.835	212.751	123.641	116.869	186.584	192.133	320.569	128.413	195.484	265.757	174.623	153.905	270.556	123.909	113.53	112.881	144.006	126.498	136.907	162.232	189.234	210.034	105.029	156.541	174.142	124.969	189.139	115.996
hsCT_01	Bladder_BLCA_GAP	137.992	193.744	156.49	182.047	185.636	191.349	199.745	236.999	143.431	147.193	193.393	188.089	116.479	134.533	194.053	208.706	154.466	223.548	132.599	153.42	162.14	161.073	125.649	94.5759	182.598	209.267	329.437	149.745	224.622	255.096	138.813	157.911	258.123	148.198	143.482	120.571	137.829	133.178	114.099	143.205	128.233	139.166	125.31	120.416	183.257	157.1	232.924	102.848
hsNT_03	Liver_GEF	61.4779	64.7988	67.2609	59.3164	75.1516	71.1078	55.6418	42.0386	53.9655	60.9661	52.4436	57.6573	69.1881	70.1726	79.5449	72.306	47.6127	54.7921	28.3111	53.0635	85.6826	84.1252	42.9023	62.2318	51.2418	62.8581	75.43	57.0099	62.0858	71.6477	54.5577	59.8334	49.1328	84.211	65.0459	67.1496	67.4277	61.7754	79.7409	71.0383	53.8723	55.4692	65.3509	59.5498	60.7441	65.0581	46.1297	42.5864
hsNT_03	Liver_GAP	90.4665	82.4778	92.3111	87.3655	86.8683	83.8892	73.856	67.3098	92.1794	76.3266	130.085	82.2368	91.0813	77.9185	123.098	77.6915	88.9303	77.5602	35.8204	63.3565	107.647	92.6918	66.7843	84.2167	97.6933	68.8371	94.9741	81.8371	93.7378	87.9812	67.4439	86.2521	68.0271	95.7186	99.3529	84.2309	95.7004	102.047	71.1463	89.3699	89.2556	74.679	82.1809	70.7397	92.3712	77.1391	68.5056	65.6017
hsNT_04	Liver_LIHC_GEF	75.3533	103.29	80.1183	108.31	66.2319	65.7523	77.865	85.9902	111.673	52.0798	98.6679	73.6611	61.0575	72.3642	46.2449	68.8872	61.1076	95.5618	58.3743	65.3163	69.2257	59.7486	72.0198	74.4173	61.3669	44.2212	62.4985	59.9051	62.3273	43.2654	41.6945	40.8237	36.7717	27.7006	47.8352	63.0351	64.7244	44.8587	22.6868	34.4416	57.9101	43.1588	45.1367	62.7857	72.9648	83.099	76.5189	57.1627
hsNT_04	Liver_LIHC_GAP	49.711	50.9254	39.2918	49.656	47.5283	38.0974	63.7334	67.6493	40.4373	39.7396	79.1742	66.1154	48.677	69.2088	54.8448	47.6026	50.2118	63.5606	75.7042	59.8807	56.0936	58.9043	71.9601	73.2928	48.0768	39.7942	54.0468	49.1616	67.4139	51.7565	46.0731	52.5121	44.7487	42.548	40.5645	43.5529	70.2472	46.0481	26.6842	63.6443	69.5413	42.6746	44.8089	68.7799	71.5186	71.9323	38.4073	59.438
hsCT_01	Liver_LIHC_GEF	74.526	83.5248	73.3761	73.1722	85.8059	90.0297	123.329	73.4222	82.4756	65.9168	22.7211	147.461	83.7235	47.1052	114.039	91.5955	71.1858	66.3996	71.3431	73.8821	66.2175	59.6259	71.0243	78.2926	115.285	64.2654	66.9373	108.713	85.6578	120.774	94.1236	137.196	74.1514	54.905	72.5043	67.9754	109.85	82.6501	72.7547	92.5408	85.5842	94.3304	118.08	71.0735	68.7082	102.87	63.1428	25.4173
hsCT_01	Liver_LIHC_GAP	150.527	131.624	90.2602	95.5935	116.402	100.576	116.646	122.515	107.521	56.3567	61.4196	206.025	89.9724	52.0159	128.722	97.7093	97.7272	111.93	79.0784	119.418	90.5335	78.2958	89.4254	113.414	123.54	93.5202	56.736	99.006	78.3562	135.771	135.9	325.706	184.59	76.6698	71.124	112.953	135.45	56.5209	90.2126	106.912	51.7578	161.005	175.939	96.2013	88.4919	130.874	61.0572	83.2929
hsNT_03	Breast_GEF	214.38	130.081	230.968	188.791	203.463	187.662	250.901	226.401	194.179	193.869	146.301	204.459	209.821	160.802	182.938	180.489	235.378	220.313	215.209	187.11	164.385	184.538	115.342	212.651	122.857	131.421	181.634	148.853	144.531	203.466	145.802	216.53	147.535	169.749	238.057	137.881	195.732	166.927	199.581	185.029	186.399	187.243	169.298	186.033	149.532	170.192	262.332	191.972
hsNT_03	Breast_GAP	162.935	103.09	179.678	163.353	122.562	128.837	157.596	184.013	226.274	226.759	140.252	185.549	154.195	178.239	200.391	171.357	173.737	144.235	149.783	149.047	193.802	192.743	82.0511	201.701	139.364	143.208	179.743	145.628	106.294	149.429	158.976	194.687	150.713	131.825	176.501	145.266	149.762	139.175	218.136	184.478	162.007	172.455	186.577	215.254	135.716	166.196	278.036	222.868
hsNT_04	Breast_BRCA_GEF	141.457	141.69	188.149	177.011	176.501	197.882	218.972	205.475	163.501	167.482	162.537	131.759	212.516	176.38	205.3	198.17	160.259	214.385	173.721	180.618	183.785	195.625	157.769	215.341	160.432	161.773	186.834	263.332	195.503	181.285	208.389	195.815	200.309	127.467	157.907	199.602	212.756	175.586	171.452	192.772	197.331	130.517	106.853	150.445	220.047	138.129	121.135	225.661
hsNT_04	Breast_BRCA_GAP	175.984	157.398	163.714	131.499	159.426	149.398	188.271	134.339	149.512	163.981	179.999	159.735	258.427	177.954	246.091	219.813	130.939	233.927	138.648	201.791	186.493	213.179	201.925	228.458	197.609	181.607	216.714	222.708	176.16	233.851	227.792	164.268	217.519	166.438	176.329	208.115	227.869	208.821	202.113	206.986	214.739	173.857	150.995	184.12	238.307	166.813	117.996	251.927
hsCT_01	Breast_BRCA_GEF	153.847	190.292	202.707	132.881	158.416	141.169	119.727	142.829	178.526	158.554	159.613	143.143	134.481	107.933	127.169	108.277	200.091	188.723	193.104	122.577	118.205	119.703	122.449	102.492	161.219	148.906	145.198	93.7978	127.713	97.6945	111.791	138.978	153.366	197.681	137.721	218.902	107.772	123.855	122.762	108.019	92.7548	135.703	155.168	157.264	112.238	96.9617	116.781	120.198
hsCT_01	Breast_BRCA_GAP	213.089	190.21	151.592	176.066	182.881	180.653	172.536	186.383	268.547	170.006	164.801	198.883	210.888	118.017	163.082	140.181	196.216	142.092	179.564	202.161	130.309	246.271	164.092	127.72	135.931	140.562	189.4	127.266	159.617	137.059	129.843	134.74	180.316	188.084	144.453	240.076	153.488	165.12	201.641	109.904	113.769	194.541	178.713	160.205	124.427	168.242	153.067	103.479
hsNT_03	CervixUteri_GEF	154.042	233.102	137.168	204.018	155.125	211.222	214.068	150.582	139.454	125.013	109.933
hsNT_03	CervixUteri_GAP	206.1	194.37	179.676	155.476	172.611	229.799	223.443	174.41	178.96	187.271	158.754
hsNT_04	Cervix_CESC_GEF	138.86	121.692	115.736
hsNT_04	Cervix_CESC_GAP	134.171	126.222	113.77
hsCT_01	Cervix_CESC_GEF	139.258	241.288	168.819	113.556	186.593	65.3359	198.842	109.634	184.859	168.102	178.969	211.094	217.602	131.532	223.004	238.689	124.081	135.402	168.085	110.967	114.929	58.0586	140.624	196.709	130.387	171.522	139.212	97.2353	287.61	76.9066	170.658	126.153	48.6383	98.2853	81.4381	245.55	131.884	162.135	186.224	104.861	154.235	151.161	273.046	127.704	261.635	165.916	193.39	129.71
hsCT_01	Cervix_CESC_GAP	210.605	172.466	133.123	139.605	166.201	95.2357	142.122	130.685	135.83	244.905	146.204	144.933	129.669	107.115	161.946	162.101	207.25	146.879	123.111	166.811	201.908	77.3051	157.08	224.77	202.15	175.429	171.335	112.998	158.107	100.221	210.024	121.365	85.1043	119.778	103.942	173.733	186.44	227.613	143.548	158.531	218.441	139.853	195.436	156.683	180.541	188.563	139.99	152.588
hsNT_03	Prostate_GEF	168.784	178.893	135.424	239.145	138.811	207.57	215.144	179.417	162.688	146.971	173.63	142.673	154.494	190.126	108.408	146.383	157.994	196.842	132.083	157.538	203.254	126.522	223.222	161.291	159.068	228.485	149.674	152.241	171.159	209.577	196.696	186.272	200.774	216.299	115.37	145.768	170.454	313.517	197.831	134.066	197.582	168.219	135.944	111.417	132.005	198.879	159.411	214.187
hsNT_03	Prostate_GAP	197.403	166.959	174.732	205.292	169.56	220.066	212.41	181.221	169.437	165.004	224.242	198.379	204.822	186.971	155.336	186.938	185.618	189.098	167.818	189.895	187.778	184.622	215.483	186.296	210.829	257.697	203.774	171.73	186.405	218.238	200.948	216.445	249.192	196.683	151.049	198.846	199.552	291.426	212.945	145.486	194.702	195.341	142.227	140.981	148.264	209.755	225.084	228.285
hsNT_04	Prostate_PRAD_GEF	119.122	199.49	122.996	107.092	111.013	134.993	64.2508	137.811	174.998	101.859	128.804	94.4002	148.734	136.347	120.92	158.439	111.459	122.933	144.105	122.56	151.51	109.029	146.349	119.05	178.295	105.698	132.937	123.781	84.3907	116.229	92.4195	132.141	91.7621	108.251	123.969	107.775	102.799	98.6586	105.51	100.878	115.68	121.416	93.8487	120.524	102.638	125.805	110.354	96.2315
hsNT_04	Prostate_PRAD_GAP	215.849	190.75	185.957	240.017	168.779	141.555	70.89	170.562	193.63	156.377	186	149.076	149.675	147.763	146.006	173.589	121.895	108.949	185.645	139.856	189.473	157.382	183.995	153.302	217.274	120.162	150.06	144.263	121.948	135.32	129.373	157.444	161.137	224.496	139.698	132.096	136.094	150.992	141.331	150.218	122.235	139.317	165.926	147.774	131.595	159.547	169.658	121.31
hsCT_01	Prostate_PRAD_GEF	90.5436	98.945	154.971	112.315	79.0963	76.9219	127.554	85.1437	101.992	102.782	136.492	96.4085	136.273	138.801	111.469	72.4656	157.205	116.046	124.804	123.76	105.584	133.612	188.629	150.959	140.3	128.744	130.082	142.843	133.197	137.968	132.323	142.239	95.9102	111.583	102.242	122.919	100.784	125.828	119.648	134.432	109.321	126.384	107.969	112.261	161.622	125.933	118.417	135.541
hsCT_01	Prostate_PRAD_GAP	171.055	162.467	262.156	182.375	139.039	147.463	245.171	186.661	168.399	237.948	156.63	173.881	195.779	282.396	246.043	197.772	190.564	290.714	227.187	223.016	196.647	209.888	238.193	400.833	313.5	220.109	139.988	204.807	159.433	290.777	306.479	204.727	141.876	238.488	223.373	188.546	142.828	192.229	170.338	346.837	216.053	233.428	251.389	225.341	274.823	232.659	220.621	213.532
hsNT_03	Colon_GEF	122.934	151.843	124.701	138.002	171.591	112.579	163.725	92.8019	149.042	133.036	142.299	102.759	134.286	104.94	122.34	173.035	105.999	115.938	130.94	129.313	105.94	131.651	120.992	150.75	143.467	104.932	157.574	159.485	149.952	117.949	134.089	94.3003	130.696	127.997	172.804	130.288	129.856	133.153	157.354	127.697	155.721	127.623	128.431	90.154	189.224	123.239	150.343	105.257
hsNT_03	Colon_GAP	169.537	172.559	159.655	172.955	203.931	151.053	184.052	135.218	189.211	192.461	158.845	147.096	180.953	147.785	138.485	200.784	149.817	208.049	169.177	164.011	141.039	172.793	152.098	172.618	196.58	138.473	200.832	203.31	199.768	171.535	188.475	145.278	155.101	161.575	164.542	162.958	153.819	190.089	182.785	147.401	185.833	166.244	139.856	108.298	214.24	150.069	192.491	161.516
hsNT_04	Colon_COAD_GEF	168.819	159.678	196.051	183.995	165.531	197.379	180.141	173.204	173.925	185.643	208.105	155.631	230.143	211.625	102.889	137.81	194.327	160.588	176.199	196.664	188.221	190.819	198.302	190.327	175.114	183.446	206.427	135.543	148.967	176.968	174.003	144.37	217.495	116.812	189.476	184.105	196.618	184.894	142.113	106.92	161.497
hsNT_04	Colon_COAD_GAP	197.967	176.62	216.505	194.734	144.177	214.665	182.664	181.912	204.032	180.619	180.527	154.178	188.573	240.653	105.155	139.503	242.367	169.105	176.42	211.034	202.893	195.359	228.716	181.087	194.08	178.066	242.623	152.349	175.162	212.797	177.744	147.223	242.335	111.003	203.459	229.964	206.227	209.624	187.826	132.511	177.939
hsCT_01	Colon_COAD_GEF	177.701	226.002	179.188	145.041	126.599	116.015	188.679	126.467	128.257	121.637	262.193	137.67	168.35	216.174	172.548	87.4455	165.609	138.852	252.409	134.066	71.8715	135.021	96.3142	92.332	92.2448	96.1178	127.443	202.044	111.07	146.692	129.234	100.252	92.3385	122.046	161.829	113.591	149.345	254.535	109.47	88.518	152.96	184.141	227.284	141.238	124.801	142.843	196.177	163.009
hsCT_01	Colon_COAD_GAP	247.728	246	239.727	177.138	179.592	145.768	189.815	220.504	209.414	182.105	333.325	137.291	216.445	262.131	219.118	102.557	149.42	147.445	284.407	157.006	169.713	202.372	217.776	111.537	252.589	182.714	175.416	221.666	188.375	145.532	134.736	135.126	102.14	114.177	149.884	124.997	200.022	312.69	148.097	142.133	197.379	246.791	232.101	175.153	165.888	170.078	224.871	169.022
hsNT_03	Uterus_GEF	166.964	190.101	140.738	134.525	163.415	200.905	155.379	147.019	204.411	129.808	194.421	166.453	124.175	184.819	209.342	145.771	192.959	184.892	148.687	153.638	203.726	139.895	159.267	146.988	144.07	147.184	164.537	134.011	226.45	174.024	202.269	154.85	148.638	189.662	150.563	257.279	118.254	159.509	158.027	178.595	152.514	120.343	135.983	160.351	191.395	131.156	105.811	189.438
hsNT_03	Uterus_GAP	217.724	187.844	183.928	159.675	191.948	207.475	195.453	173.746	211.546	159.533	220.207	206.861	168.314	215.976	208.046	202.203	191.413	201.856	193.369	167.744	212.124	179.841	205.894	198.647	193.852	211.571	208.352	195.361	240.114	196.58	303.672	183.619	159.406	195.544	194.688	218.986	161.119	241.411	207.801	211.86	173.043	182.771	166.349	203.629	205.317	190.105	149.931	205.611
hsNT_04	Uterus_UCEC_GEF	172.524	192.674	219.242	185.315	160.219	134.536	166.378	185.325	198.918	173.73	161.26	208.159	98.258	135.037	138.35	132.963	153.101	134.719	142.521	182.675	142.42	174.477	158.68	151.718	128.289	171.339	150.126	153.852	206.448	168.522	129.192	139.229	146.724	130.09	172.202
hsNT_04	Uterus_UCEC_GAP	212.846	145.081	189.005	206.101	141.558	126.027	151.216	268.034	273.503	260.821	162.037	194.388	105.792	184.136	142.143	120.196	122.99	174.189	151.913	171.445	142.511	219.786	178.492	186.67	120.574	230.185	185.546	182.254	211.383	177.873	170.049	161.326	189.297	164.479	196.685
hsCT_01	Uterus_UCEC_GEF	125.081	182.003	130.191	223.677	194.569	165.955	147.318	151.805	113.97	129.928	87.5315	130.591	127.446	115.375	157.753	173.797	176.513	128.61	162.105	85.8251	140.047	165.04	124.414	192.657	108.239	117.433	112.615	131.779	106.661	117.33	123.119	116.608	153.279	205.488	124.721	193.708	143.866	216.483	182.726	133.371	108.002	156.085	79.0101	118.659	125.786	109.075	176.602	156.499
hsCT_01	Uterus_UCEC_GAP	154.9	283.331	221.875	210.912	227.478	244.459	309.053	213.805	200.105	276.61	164.635	199.616	159.192	236.702	226.53	267.321	265.95	242.021	238.667	163.155	207.371	183.689	182.699	298.598	152.324	228.687	282.541	197.345	190.563	162.206	174.81	180.543	223.119	281.071	294.895	293.533	178.044	252.604	253.028	262.096	146.597	225.961	151.742	174.297	150.009	200.705	303.104	218.567
hsNT_03	Stomach_GEF	123.912	105.808	114.163	141.247	148.441	145.567	136.38	130.416	96.1131	131.194	106.794	136.555	135.169	138.051	111.733	136.264	130.761	137.029	102.223	132.296	130.762	130.768	105.94	117.555	122.516	136.95	149.817	163.906	124.695	129.808	169.349	129.784	129.598	131.4	134.21	136.014	125.077	191.443	129.585	106.571	132.145	108.624	120.289	119.608	139.467	106.872	149.884	127.872
hsNT_03	Stomach_GAP	207.526	229.466	203.896	181.691	263.925	150.414	243.73	155.994	146.216	229.694	152.705	158.097	146.253	142.293	221.38	156.525	172.302	157.976	208.312	200.058	139.149	183.592	171.607	139.175	231.281	154.822	241.206	165.712	191.813	188.942	186.944	262.204	157.182	204.988	171.642	297.613	143.758	205.542	162.39	196.726	201.067	250.313	206.262	209.03	179.565	184.041	165.163	133.639
hsNT_04	Stomach_STAD_GEF	136.364	169.53	132.852	142.701	168.509	57.1868	125.448	132.124	170.218	172.051	147.132	140.307	187.907	108.019	132.524	91.4905	172.869	139.36	115.21	126.093	124.106	108.479	140.203	135.392	141.086	118.296	157.502	117.717	148.579	147.475	135.269	180.497	204.774	167.623	231.027	211.985	217.49
hsNT_04	Stomach_STAD_GAP	151.537	212.518	166.509	194.662	183.689	58.3869	170.798	234.899	195.214	208.625	186.077	151.124	192.065	172.512	188.858	162.062	223.774	216.194	151.168	171.262	122.188	135.417	150.203	136.072	172.594	131.961	170.557	132.366	170.172	165.513	153.936	142.591	158.97	123.295	220.253	186.549	163.145
hsCT_01	Stomach_STAD_GEF	147.123	179.387	108.605	118.92	158.693	183.417	131.693	161.128	147.807	174.124	150.211	181.62	112.092	146.233	113.194	128.524	109.043	153.793	154.942	103.447	164.754	134.441	162.657	165.435	195.161	146.228	166.407	205.659	182.888	171.084	149.124	175.403	143	151.599	185.003	113.577	132.143	148.195	130.367	244.106	97.4529	151.975	167.546	131.177	138.102	98.6497	141.485	150.333
hsCT_01	Stomach_STAD_GAP	176.053	199.326	169.514	210.875	233.956	352.197	139.482	222.44	155.801	180.526	168.726	169.031	158.167	161.986	184.176	217.06	104.292	200.826	163.875	117.315	221.875	150.894	179.865	208.505	182.551	176.382	180.84	191.066	201.82	188.28	232.289	204.527	262.168	191.942	210.947	182.374	230.993	168.952	203.604	212.71	109.426	216.877	231.025	186.71	208.97	163.433	185.545	218.656
hsNT_04	Rectum_READ_GEF	168.932	157.476	172.986	152.086	173.993	90.0974	168.238	161.968	120.885	202.034
hsNT_04	Rectum_READ_GAP	178.87	156.739	192.138	199.734	186.192	89.161	189.775	176.061	123.927	195.827
hsCT_01	Rectum_READ_GEF	138.418	139.882	127.126	146.742	156.442	92.107	129.151	108.422	123.028	104.741	128.597	133.769	165.972	186.667	119.759	132.911	100.553	86.5242	174.117	105.684	111.922	121.097	76.9507	164.434	114.856	108.524	119.119	126.061	126.769	119.249	96.0149	102.764	117.221	86.7362	51.9418	99.7931	105.364	78.972	130.648	112.463	163.512	108.857	124.844	121.309	158.16	221.959	174.78	114.352
hsCT_01	Rectum_READ_GAP	144.811	138.117	180.895	236.389	185.208	127.451	152.384	153.715	143.732	144.912	223.961	211.157	248.349	230.2	180.815	166.488	152.883	99.8638	300.349	178.488	174.138	177.216	148.327	163.474	147.897	166.13	155.984	170.825	211.704	192.835	126.527	173.072	162.562	141.686	68.0583	126.969	141.578	107.513	366.282	151.235	228.83	223.189	280.637	208.301	169.701	333.893	190.574	239.717
hsNT_04	HeadAndNeck_HNSC_GEF	48.4387	187.086	143.778	165.509	190.466	101.943	150.69	137.45	167.981	135.38	173.13	103.447	172.82	113.453	108.259	201.23	134.287	171.925	114.062	88.9772	162.238	118.421	147.696	144.511	148.652	189.271	216.835	200.125	114.478	149.907	133.132	193.662	92.909	126.415	144.761	150.464	126.483	176.533	121.745	151.595	185.506	93.2947	91.4221	161.635
hsNT_04	HeadAndNeck_HNSC_GAP	123.097	170.036	125.878	108.519	158.709	100.175	106.136	134.833	109.515	95.2502	147.214	68.0062	138.743	90.3875	116.922	147.344	118.152	141.347	135.106	56.7605	182.864	110.443	119.873	117.375	116.672	124.836	173.223	152.315	85.2025	110.671	94.7121	161.841	70.777	214.249	196.897	126.419	110.782	143.552	78.9065	157.339	140.506	85.6622	100.854	126.69
hsCT_01	HeadAndNeck_HNSC_GEF	92.775	42.7195	59.8175	138.2	120.475	177.652	134.767	112.006	190.944	158.539	147.649	105.577	119.912	202.611	112.406	191.535	130.043	97.9513	79.0786	80.1428	43.5576	179.162	150.558	152.484	148.73	65.5049	76.0909	115.311	116.989	208.528	102.292	143.74	145.157	168.011	140.396	187.227	208.092	168.112	161.109	205.474	143.681	155.949	142.152	106.563	83.6607	156.434	143.11	74.006
hsCT_01	HeadAndNeck_HNSC_GAP	122.688	46.5673	65.2178	135.973	127.497	189.753	148.327	93.2317	270.932	152.418	200.085	105.184	132.675	247.128	153.392	135.787	120.664	132.766	106.735	136.674	82.1823	150.946	146.244	137.134	141.44	105.544	60.11	104.415	130.301	135.483	123.239	140.195	116.803	128.988	167.113	173.639	235.262	120.35	207.427	111.188	144.382	151.886	101.356	140.251	108.871	122.309	137.205	89.2541
hsNT_04	Glioblastoma_GBM_GEF	473.196	442.986	476.141	407.81	466.965
hsNT_04	Glioblastoma_GBM_GAP	372.668	430.346	397.664	360.484	312.061
hsCT_01	Glioblastoma_GBM_GEF	215.218	96.7492	197.887	164.377	131.334	181.539	166.173	250.961	135.589	205.619	139.631	130.906	137.995	218.179	206.737	168.174	154.918	281.454	190.759	230.401	144.207	102.935	155.115	171.446	134.913	102.088	123.71	180.255	172.33	156.629	161.091	98.1001	358.532	162.886	100.866	180.009	205.561	134.958	210.133	164.096	178.034	123.525	165.855	173.78	119.514	163.735	241.703	224.111
hsCT_01	Glioblastoma_GBM_GAP	244.47	96.6955	158.639	192.49	101.741	244.178	198.623	270.527	151.049	185.095	125.536	108.909	135.826	273.378	193.891	157.811	178.95	233.113	197.003	204.593	174.334	77.1636	148.648	219.191	160.711	132.68	144.368	195.662	247.734	224.808	169.48	76.2457	318.01	133.627	124.669	194.929	240.21	171.547	185.665	193.174	233.271	144.918	226.625	217.576	134.953	184.299	222.362	242.257
[truncated: 1,071 more columns]
