# Supplementary material for: Systems level expression correlation of Ras GTPase regulators
Source: Cell Commun Signal. 2018 Aug 15;16:46. doi: 10.1186/s12964-018-0256-8 (PMC6094892; doi:10.1186/s12964-018-0256-8)
Supplement: Supplementary file 11 — Slopes and correlations of sum of RASGEF versus sum of RASGAP gene expression levels in normal versus cancer tissues. (XLSX 14 kb) [file 12964_2018_256_MOESM11_ESM.xlsx]

## Sheet: Sheet1
Additional file 11. Slopes and correlations of sum(RASGEF) sum(RASGAP) gene expression levels in normal versus cancer tissues.
	tissue ID	tissue	# of data points	slope of fitted line	Spearmann Corr	p-vlaue slope	p-value S. corr	used in figure
matching data set	hsNT_04	Lung_LUSC	51	0.654763	0.718733	0.26584	0.3222
	hsCT_01	Lung_LUSC	502	0.59283	0.637221
matching data set	hsNT_04	Lung_LUAD	59	0.776298	0.657569	0.691358	0.8026
	hsCT_01	Lung_LUAD	541	0.761537	0.640202
matching data set	hsNT_03	Ovary	97	0.504224	0.543223	3.3928e-47	0.0969
	hsCT_01	Ovary_OV	430	0.831706	0.661624
matching data set	hsNT_03	Skin	890	0.298041	0.723257	7.74322e-08	1.26299e-13	figure 4
	hsCT_01	Skin_SKCM	472	0.453768	0.445351
matching data set	hsNT_04	Kidney_KIRC	72	-0.572463	-0.0901023	0.0145696	1.28782e-11
	hsCT_01	Kidney_KIRC	542	0.479697	0.651829
matching data set	hsNT_04	Kidney_KICH	25	1.09164	0.287692	0.677398	0.9681
	hsCT_01	Kidney_KICH	66	1.33157	0.284876
matching data set	hsNT_04	Kidney_KIRP	32	2.73825	0.539589	0.0385112	0.5892
	hsCT_01	Kidney_KIRP	291	0.952174	0.607466
matching data set	hsNT_04	Thyroid_THCA	59	0.198949	0.161485	0.663636	0.4593
	hsCT_01	Thyroid_THCA	513	0.147748	0.259354
matching data set	hsNT_04	Bladder_BLCA	19	0.250618	0.719298	4.28326e-07	0.9362	figure 4
	hsCT_01	Bladder_BLCA	414	0.609417	0.714453
matching data set	hsNT_04	Liver_LIHC	50	0.210084	0.318127	2.03259e-148	0.0003
	hsCT_01	Liver_LIHC	374	1.18819	0.70748
matching data set	hsNT_04	Breast_BRCA	113	0.73586	0.557514	0.00758349	0.0009
	hsCT_01	Breast_BRCA	1119	0.546303	0.559469
matching data set	hsNT_04	Prostate_PRAD	52	0.580303	0.485273	4.87048e-21	0.4009
	hsCT_01	Prostate_PRAD	502	1.06567	0.57986
matching data set	hsNT_04	Colon_COAD	41	0.96847	0.79338	1.43683e-12	0.0193
	hsCT_01	Colon_COAD	483	0.49738	0.585725
matching data set	hsNT_04	Uterus_UCEC	35	0.948341	0.669748	0.119199	0.1971
	hsCT_01	Uterus_UCEC	554	0.703358	0.517346
matching data set	hsNT_04	Stomach_STAD	37	0.494308	0.444998	0.087364	0.3681
	hsCT_01	Stomach_STAD	420	0.650116	0.55897
matching data set	hsNT_03	Rectum_READ	10	1.04596	0.6	0.00290965	0.8181	figure 4
	hsCT_01	Rectum_READ	167	0.796172	0.543243
matching data set	hsNT_03	HeadAndNeck_HNSC	44	0.544153	0.686681	0.776305	0.8103
	hsCT_01	HeadAndNeck_HNSC	504	0.518188	0.713618
matching data set	hsNT_03	Glioblastoma_GBM	5	-0.0911918	0.2	0.293145	0.2077
	hsCT_01	Glioblastoma_GBM	170	0.795135	0.795868
merged* data set	hsNT_03,04	Lung	430	0.774694	0.778991	3.85792e-235	1.22316e-07	figure 4
	hsCT_01 mix	Lung	1043	0.708158	0.626208
merged* data set	hsNT_03,04	Kidney	161	1.34636	0.371196	3.34131e-05	0.4295
	hsCT_01 mix	Kidney	899	0.515661	0.305805
merged* data set	hsNT_03, 04	Thyroid	382	0.419221	0.342069	1.0834e-251	0.1936
	hsCT_01	Thyroid	513	0.147748	0.259354
merged* data set	hsNT_03,04	Liver	169	0.62779	0.401788	1.49698e-172	7.04932e-07	figure 4
	hsCT_01	Liver	374	1.18819	0.70748
merged* data set	hsNT_03,04	Breast	327	0.680698	0.574411	5.02565e-07	0.8181	figure 4
	hsCT_01	Breast	1119	0.546303	0.559469
merged* data set	hsNT_03,04	Cervix	14	0.532173	0.630769	0.192997	0.5619	figure 4
	hsCT_01	Cervix	306	0.342452	0.506559
merged* data set	hsNT_03,04	Prostate	158	0.596869	0.733068	7.68755e-48	0.0037	figure 4
	hsCT_01	Prostate	502	1.06567	0.57986
merged* data set	hsNT_03,04	Colon	386	0.571724	0.572558	4.29086e-50	0.6599
	hsCT_01	Colon	483	0.49738	0.585725
merged* data set	hsNT_03,04	Uterus	118	0.637922	0.644502	0.0238083	1	figure 4
	hsCT_01	Uterus	554	0.703358	0.517346
merged* data set	hsNT_03	Stomach	229	0.341326	0.160757	1.07351e-07	1.12976e-08
	hsCT_01	Stomach	420	0.650116	0.55897
