# Supplementary material for: Systems level expression correlation of Ras GTPase regulators
Source: Cell Commun Signal. 2018 Aug 15;16:46. doi: 10.1186/s12964-018-0256-8 (PMC6094892; doi:10.1186/s12964-018-0256-8)
Supplement: Supplementary file 12 — Gene expression correlations in cancer tissues according to tumor stages. (XLSX 11 kb) [file 12964_2018_256_MOESM12_ESM.xlsx]

## Sheet: 1 tumor stages corr values
Additional file 12. The correlations of sum(RASGEF) versus sum(RASGAP) gene expression levels in cancer tissues (TCGA dataset) according to the tumor stages.
	All stages together			Stage I			Stage II			Stage III			Stage IV
	# of patients	GEF_GAP		# of patients	GEF_GAP		# of patients	GEF_GAP		# of patients	GEF_GAP		# of patients	GEF_GAP
BLCA	414	0.693306		1			69	0.749434		72	0.574571		66	0.766538
BRCA	1119	0.548926		170	0.561549		565	0.542563		223	0.482515		17	0.343137
COAD	483	0.578364		70	0.455901		163	0.594391		121	0.579312		59	0.591409
HNSC	504	0.708452		22	0.776398		60	0.773882		65	0.716215		193	0.693095
KICH	66	0.287256		21	0.468831		25	0.0284615		14	0.358242		6	0.942857
KIRC	542	0.622245		246	0.575704		55	0.664502		125	0.565094		80	0.589358
KIRP	291	0.55665		134	0.4713		15	0.739286		42	0.564217		13	0.527473
LIHC	374	0.703642		67	0.761833		37	0.736368		46	0.785507		4	0.8
LUAD	541	0.635633		235	0.597871		106	0.658271		79	0.64445		23	0.672925
LUSC	502	0.63253		210	0.660908		123	0.592834		76	0.630513		6	0.885714
READ	167	0.5306		30	0.439822		50	0.557839		52	0.634509		26	0.716239
SKCM	472	0.430048		58	0.45086		93	0.265047		138	0.466571		14	0.340659
STAD	420	0.555168		18	0.626419		53	0.600871		46	0.478014		18	0.26935
THCA	513	0.252096		271	0.267334		52	0.132502		107	0.345403		50	0.253397
